# Supplementary material for: Perinatal Lead (Pb) Exposure and Cortical Neuron-Specific DNA Methylation in Male Mice
Source: Genes (Basel). 2019 Apr 4;10(4):274. doi: 10.3390/genes10040274 (PMC6523909; doi:10.3390/genes10040274)
Supplement: Supplementary file 1 [file genes-10-00274-s001.zip]

Archive with 3 entries (3 files):
- Supplemental Table and Figures.docx
- Supplementary Dataset 1 - probe results.xlsx
- Supplementary Dataset 2 - dmrcate results.xlsx
