# Supplementary material for: Perinatal Lead (Pb) Exposure and Cortical Neuron-Specific DNA Methylation in Male Mice
Source: Genes (Basel). 2019 Apr 4;10(4):274. doi: 10.3390/genes10040274 (PMC6523909; doi:10.3390/genes10040274)
Supplement: Supplementary file 1 [file genes-10-00274-s001.zip › Supplementary Dataset 1 - probe results.xlsx]

## Sheet: 1A - High Pb
chromosome	start.pos	end.pos	effect_estimate	mean_log2ratio	t	P.Value	adj.P.Val
chrX	131291140	131291189	-1.95143	0.227589	-10.8341	2.25e-07	0.158986
chr9	108728520	108728569	-1.31213	0.123089	-9.35849	1.03e-06	0.241374
chr7	133975796	133975845	-1.26567	-0.145544	-9.21251	1.21e-06	0.241374
chr18	36124466	36124515	-1.64567	0.376267	-8.6835	2.2e-06	0.241374
chr8	96852184	96852233	-1.35403	1.40798	-8.63667	2.33e-06	0.241374
chr7	25917841	25917890	-1.53917	0.260989	-8.62264	2.36e-06	0.241374
chr6	124610862	124610911	-1.40047	0.0723444	-8.61432	2.39e-06	0.241374
chr18	73733328	73733377	-2.1012	-0.291344	-8.4028	3.06e-06	0.270973
chr14	22564236	22564285	-1.17517	-0.178678	-7.98105	5.1e-06	0.323832
chr14	19726413	19726462	-1.0225	-0.0769556	-7.82831	6.17e-06	0.323832
chr9	43938243	43938292	-1.36387	-0.9448	-7.77062	6.64e-06	0.323832
chr7	150688555	150688604	-1.60443	0.478089	-7.70642	7.2e-06	0.323832
chr11	85708904	85708953	-1.14217	0.231956	-7.12337	1.54e-05	0.323832
chr14	8930944	8930993	-0.951167	0.615378	-7.09786	1.59e-05	0.323832
chr6	24683534	24683583	1.37787	0.943089	7.02746	1.75e-05	0.323832
chr2	118639849	118639898	-0.990867	-0.4491	-6.90466	2.06e-05	0.323832
chr1	123426281	123426334	1.11617	0.577478	6.89049	2.1e-05	0.323832
chr4	112107058	112107117	0.913867	-0.158867	6.88844	2.11e-05	0.323832
chr2	85959552	85959610	1.05683	1.2349	6.87608	2.15e-05	0.323832
chrX	131344222	131344277	0.9795	0.873	6.8373	2.26e-05	0.323832
chr2	88325530	88325595	0.971467	0.397167	6.8056	2.36e-05	0.323832
chr19	13171701	13171763	1.02093	-0.0119333	6.7485	2.56e-05	0.323832
chrX	103679839	103679890	0.820167	0.772156	6.73999	2.59e-05	0.323832
chr16	17980779	17980828	-1.11087	-0.166456	-6.72262	2.65e-05	0.323832
chr12	109242583	109242632	-0.849767	0.421456	-6.7145	2.68e-05	0.323832
chr4	41678616	41678665	-0.941733	0.199644	-6.69459	2.76e-05	0.323832
chr8	119681284	119681333	-1.0197	1.25322	-6.65812	2.9e-05	0.323832
chr2	101469012	101469061	-1.00357	0.0450333	-6.62286	3.05e-05	0.323832
chr3	129582017	129582066	-0.967933	0.00944444	-6.59743	3.16e-05	0.323832
chr13	34222205	34222254	-0.849	0.511056	-6.5896	3.19e-05	0.323832
chr18	6518798	6518857	0.9508	0.516278	6.58819	3.2e-05	0.323832
chr11	100948874	100948923	-0.9482	0.460111	-6.57959	3.24e-05	0.323832
chr2	31491551	31491600	-0.934667	0.0367556	-6.54647	3.39e-05	0.323832
chr7	116896739	116896798	0.920767	0.573778	6.48052	3.72e-05	0.323832
chr6	115758029	115758078	-0.823733	-0.795233	-6.47484	3.75e-05	0.323832
chr9	26671289	26671346	0.867633	0.445656	6.4679	3.79e-05	0.323832
chr19	24975300	24975349	-1.2786	0.295044	-6.43007	4e-05	0.323832
chr5	73729463	73729512	-0.951733	0.374389	-6.42398	4.03e-05	0.323832
chr8	126473728	126473777	-1.07657	0.0311667	-6.39777	4.19e-05	0.323832
chr2	36762360	36762423	0.8153	-0.317589	6.39535	4.2e-05	0.323832
chr7	17323895	17323944	-0.928267	0.494244	-6.37657	4.32e-05	0.323832
chrX	102054992	102055051	1.06653	1.34188	6.37309	4.34e-05	0.323832
chr12	8779057	8779106	-0.8686	0.414711	-6.36734	4.37e-05	0.323832
chr4	129497946	129497995	-0.8708	0.498667	-6.34504	4.52e-05	0.323832
chr2	22600243	22600292	-1.23233	0.495178	-6.3345	4.58e-05	0.323832
chr6	146524998	146525057	0.801333	0.508411	6.3093	4.75e-05	0.323832
chr9	55056990	55057039	-0.887533	0.884644	-6.30723	4.77e-05	0.323832
chr1	162964620	162964669	-0.998667	0.537589	-6.2949	4.85e-05	0.323832
chr2	25144212	25144261	-1.32863	1.58991	-6.28249	4.94e-05	0.323832
chr2	57090886	57090935	-1.06147	-0.7514	-6.27419	5e-05	0.323832
chr7	26065588	26065637	-0.991667	0.725311	-6.27381	5e-05	0.323832
chr17	7182715	7182764	-0.960067	0.0433	-6.26463	5.07e-05	0.323832
chr4	141765707	141765756	-0.876667	0.137289	-6.25523	5.14e-05	0.323832
chr12	82962052	82962101	-0.857967	0.2211	-6.25409	5.15e-05	0.323832
chr6	120413562	120413611	-0.761633	0.399222	-6.21376	5.46e-05	0.323832
chr17	35205942	35205991	-0.921867	0.550456	-6.21218	5.47e-05	0.323832
chr6	136464634	136464687	0.823733	-0.0506222	6.17908	5.74e-05	0.323832
chr16	16869033	16869082	-0.814333	-0.0115444	-6.17024	5.82e-05	0.323832
chr7	75762009	75762071	0.788567	-0.0239889	6.16081	5.9e-05	0.323832
chr11	8950937	8950986	-1.0922	0.406789	-6.15921	5.91e-05	0.323832
chr8	4206718	4206767	-1.06513	1.71083	-6.15364	5.96e-05	0.323832
chr16	18249465	18249514	-0.980367	-0.884222	-6.15151	5.98e-05	0.323832
chr1	43989424	43989476	0.777133	0.860689	6.15023	5.99e-05	0.323832
chr5	151323448	151323511	0.938	0.444444	6.14828	6.01e-05	0.323832
chr19	5390077	5390126	-0.835133	1.00839	-6.13806	6.1e-05	0.323832
chr17	24797718	24797767	-0.952533	0.5137	-6.1311	6.16e-05	0.323832
chr9	38269484	38269541	0.948133	0.469544	6.11898	6.27e-05	0.323832
chr12	33832139	33832188	-0.891033	-0.388067	-6.08772	6.57e-05	0.323832
chr9	62387335	62387384	-1.10237	-0.327833	-6.07512	6.69e-05	0.323832
chr4	124762679	124762728	-1.0376	0.198167	-6.06048	6.83e-05	0.323832
chr9	122930780	122930829	-0.775	0.618256	-6.0482	6.96e-05	0.323832
chr17	8341122	8341171	-0.780633	-0.0271667	-6.04744	6.97e-05	0.323832
chr2	36670280	36670331	0.918467	0.691256	6.02964	7.15e-05	0.323832
chr10	80813334	80813383	-0.725767	0.0867111	-6.02688	7.18e-05	0.323832
chr16	88774326	88774375	-0.814967	0.2845	-6.0268	7.18e-05	0.323832
chr5	118622131	118622180	-1.16503	0.1441	-6.02305	7.22e-05	0.323832
chr11	98769340	98769389	-0.842567	0.784289	-6.01702	7.29e-05	0.323832
chr5	34889465	34889514	-0.8735	0.465767	-6.00982	7.37e-05	0.323832
chr4	109647970	109648019	-0.7751	-0.156367	-6.00838	7.38e-05	0.323832
chr7	19155165	19155221	0.841	-0.695256	6.00767	7.39e-05	0.323832
chr10	62409093	62409147	0.783067	1.20623	6.0003	7.47e-05	0.323832
chr2	134612505	134612554	-0.908667	0.795567	-5.99871	7.49e-05	0.323832
chr13	99467458	99467514	-1.32867	-0.495111	-5.98283	7.67e-05	0.323832
chr6	123974116	123974171	0.959	0.140222	5.97411	7.77e-05	0.323832
chr8	69220164	69220214	0.935367	0.545589	5.97285	7.78e-05	0.323832
chr17	36305678	36305727	-0.8759	0.437889	-5.97111	7.8e-05	0.323832
chr5	109107061	109107110	-1.23327	1.2915	-5.97091	7.8e-05	0.323832
chr6	8159211	8159260	-0.8561	0.635989	-5.96702	7.85e-05	0.323832
chr7	53895223	53895272	-0.874733	0.605344	-5.94763	8.08e-05	0.323832
chr13	22715639	22715695	0.962033	0.398689	5.93168	8.27e-05	0.323832
chr10	112367477	112367539	0.8666	0.106333	5.90132	8.66e-05	0.323832
chr1	4349737	4349795	0.837867	0.183333	5.90117	8.66e-05	0.323832
chr17	30142536	30142585	-0.7375	0.196122	-5.89343	8.76e-05	0.323832
chr16	59471556	59471605	-0.741	0.9869	-5.88572	8.86e-05	0.323832
chr10	40401341	40401396	0.820033	0.822956	5.88372	8.89e-05	0.323832
chr11	3559438	3559494	0.9143	1.21049	5.87747	8.97e-05	0.323832
chr15	99484796	99484845	-0.898367	0.0616333	-5.87561	9e-05	0.323832
chr7	52871323	52871372	-0.857133	0.371244	-5.87099	9.06e-05	0.323832
chr2	6274477	6274539	0.742	-0.488356	5.8684	9.1e-05	0.323832
chr10	77140401	77140450	-0.9754	-0.593122	-5.86762	9.11e-05	0.323832
chr19	4146843	4146895	0.820133	-0.8419	5.85935	9.22e-05	0.323832
chr9	110960851	110960900	-0.728167	0.416511	-5.8466	9.4e-05	0.323832
chr2	111591950	111592001	0.770667	0.693989	5.82823	9.66e-05	0.323832
chr7	100023201	100023250	-1.30927	-0.625867	-5.8165	9.84e-05	0.323832
chr1	159342825	159342874	-0.938367	0.0297	-5.79306	0.000101908	0.323832
chr14	96280717	96280780	0.848767	0.504522	5.79169	0.00010212	0.323832
chr7	126141295	126141344	-1.60783	1.03321	-5.79072	0.00010227	0.323832
chr7	116869666	116869726	-1.19243	0.160744	-5.77909	0.000104086	0.323832
chrX	92674145	92674200	0.766133	0.355244	5.77107	0.00010536	0.323832
chr3	137806650	137806699	-0.784833	0.195211	-5.76611	0.000106155	0.323832
chr18	37804384	37804441	0.881667	-0.1107	5.7634	0.000106592	0.323832
chr11	68910397	68910446	-0.9818	-0.423389	-5.76114	0.000106958	0.323832
chr7	56044255	56044304	-1.21723	0.342167	-5.75746	0.000107557	0.323832
chr17	38220731	38220790	0.759433	0.272467	5.75361	0.000108187	0.323832
chr11	115465554	115465603	-0.761667	-0.2385	-5.75275	0.000108328	0.323832
chr1	174137288	174137337	-0.923567	0.291733	-5.74877	0.000108986	0.323832
chr4	137859092	137859141	0.8775	-0.374156	5.74122	0.000110243	0.323832
chr16	21155840	21155896	0.832167	0.439444	5.73602	0.000111117	0.323832
chr7	87343257	87343306	-0.8458	0.478833	-5.73257	0.000111702	0.323832
chr17	33659757	33659806	-0.8601	0.7032	-5.72888	0.000112332	0.323832
chr14	63629216	63629265	-2.1586	1.06703	-5.72353	0.00011325	0.323832
chr7	26155027	26155076	-1.03013	0.424678	-5.72137	0.000113623	0.323832
chr9	119011130	119011190	1.48977	0.395744	5.71968	0.000113916	0.323832
chr7	108160580	108160629	-1.24893	0.991167	-5.71914	0.000114009	0.323832
chr16	35154579	35154628	-0.783267	0.400911	-5.71544	0.000114653	0.323832
chr16	59167440	59167498	0.8983	0.787322	5.71144	0.000115355	0.323832
chr10	102828391	102828440	0.9326	0.952833	5.70931	0.00011573	0.323832
chr8	107814027	107814076	-2.1416	0.948444	-5.70471	0.000116544	0.323832
chr11	116060543	116060592	-0.742433	0.668289	-5.69733	0.000117864	0.323832
chr7	114989318	114989380	0.958567	0.736667	5.69627	0.000118055	0.323832
chr11	62352009	62352058	-1.2566	-0.719044	-5.69624	0.000118061	0.323832
chr2	172374935	172374984	-0.850367	0.919989	-5.69034	0.000119129	0.323832
chr9	56924567	56924616	-1.02117	0.403344	-5.68357	0.000120368	0.323832
chr1	75484106	75484155	-0.8399	-0.108567	-5.68188	0.000120678	0.323832
chr2	24192694	24192753	0.682067	0.00438889	5.6768	0.00012162	0.323832
chrX	7398720	7398769	-0.7313	0.286389	-5.67419	0.000122107	0.323832
chr18	36920136	36920185	-0.8555	0.574978	-5.66654	0.000123543	0.323832
chr19	26679034	26679083	1.72923	0.435422	5.66284	0.000124246	0.323832
chr3	67386157	67386211	0.761133	-0.175822	5.6599	0.000124806	0.323832
chr9	38323401	38323458	0.8988	0.589756	5.64653	0.000127389	0.323832
chr15	35085567	35085616	-0.7493	-0.0434	-5.64335	0.000128012	0.323832
chr2	166539314	166539363	-0.7512	0.483989	-5.64316	0.00012805	0.323832
chr14	22564436	22564485	-0.8175	-0.280211	-5.64173	0.000128331	0.323832
chr7	133225079	133225128	-1.2927	0.0710889	-5.63765	0.000129135	0.323832
chr2	111487712	111487772	0.727667	0.731956	5.626	0.000131467	0.323832
chr12	85393265	85393318	0.757767	0.078	5.62229	0.000132219	0.323832
chr2	88739514	88739573	0.883633	0.509789	5.61716	0.000133265	0.323832
chr7	19669099	19669148	-0.9368	0.675422	-5.61491	0.000133727	0.323832
chr15	34609523	34609574	0.7948	0.758111	5.61012	0.000134716	0.323832
chr17	56601790	56601839	-0.8429	0.0825889	-5.60864	0.000135024	0.323832
chr2	87694394	87694453	0.7472	0.0773222	5.60795	0.000135166	0.323832
chr7	134265528	134265577	-1.06243	0.134356	-5.60457	0.000135872	0.323832
chr18	61084990	61085039	-1.34117	-0.131178	-5.60414	0.000135962	0.323832
chrX	71068571	71068620	-1.437	1.38114	-5.59802	0.000137248	0.323832
chr7	110696722	110696779	0.783167	0.960956	5.59533	0.000137818	0.323832
chr2	111863273	111863329	0.748867	0.186533	5.59357	0.000138193	0.323832
chr12	35216047	35216110	0.921633	0.0888556	5.59207	0.000138513	0.323832
chr13	30639970	30640019	-0.988133	0.0787556	-5.58669	0.000139666	0.323832
chr4	65266332	65266381	-0.876933	0.343633	-5.58591	0.000139834	0.323832
chr12	113147338	113147387	-1.22967	0.496822	-5.58544	0.000139936	0.323832
chr19	17431644	17431699	1.0065	0.133978	5.58363	0.000140327	0.323832
chr13	109104572	109104627	0.7531	0.670856	5.58166	0.000140753	0.323832
chr1	75188125	75188174	-1.07893	1.06153	-5.57883	0.000141368	0.323832
chr5	34857003	34857052	-1.4972	0.132356	-5.57822	0.000141503	0.323832
chr16	38452453	38452502	-1.16163	1.03161	-5.5764	0.0001419	0.323832
chr16	92606183	92606232	-0.7991	0.657956	-5.57429	0.000142364	0.323832
chr17	29498105	29498154	-0.725867	0.6804	-5.57324	0.000142595	0.323832
chr11	68505652	68505701	-1.11993	-0.751011	-5.55794	0.000146004	0.323832
chr15	99223503	99223552	-0.9367	0.388911	-5.55276	0.000147179	0.323832
chr1	173367880	173367929	-1.0293	0.0347111	-5.55202	0.000147347	0.323832
chr1	184694936	184694985	-1.16567	0.653378	-5.55071	0.000147645	0.323832
chrX	103801286	103801342	0.7045	0.448167	5.54901	0.000148036	0.323832
chr5	148769324	148769373	-0.883067	0.746444	-5.54711	0.000148471	0.323832
chr17	23882502	23882551	-0.742433	0.369489	-5.54627	0.000148664	0.323832
chr5	38953107	38953156	-0.853933	0.731867	-5.54563	0.00014881	0.323832
chr9	103965929	103965978	-0.903	-0.654822	-5.5428	0.000149465	0.323832
chr9	44818385	44818434	0.717133	1.60084	5.5393	0.000150277	0.323832
chr2	84315421	84315474	0.900067	-0.147689	5.5372	0.000150766	0.323832
chr11	59001514	59001563	-0.810233	0.383211	-5.53143	0.00015212	0.323832
chrX	147262707	147262764	0.955533	0.0856889	5.52793	0.000152947	0.323832
chr11	95197318	95197370	0.793533	0.353356	5.52777	0.000152984	0.323832
chr14	22564311	22564360	-0.987233	-0.0310778	-5.50956	0.000157369	0.323832
chr6	112897996	112898052	0.8672	-0.295267	5.50908	0.000157485	0.323832
chr10	80945132	80945181	-0.760133	0.329911	-5.50749	0.000157875	0.323832
chr4	151699830	151699879	-0.849867	0.360333	-5.50667	0.000158075	0.323832
chr4	59639579	59639628	-1.15057	1.03303	-5.50207	0.000159211	0.323832
chr4	130468888	130468945	0.7169	-0.742367	5.50148	0.000159356	0.323832
chr8	3354143	3354192	-0.9156	0.689767	-5.49891	0.000159993	0.323832
chr11	95868745	95868794	-0.8413	0.307344	-5.49558	0.000160824	0.323832
chr14	50404553	50404609	0.8125	-0.535556	5.49432	0.00016114	0.323832
chr9	53210931	53210980	-0.7465	0.367	-5.48849	0.000162606	0.323832
chr3	50248674	50248724	0.9807	0.926056	5.48513	0.000163458	0.323832
chr14	56443971	56444020	-0.711167	0.570311	-5.4777	0.00016536	0.323832
chr2	87148035	87148093	0.913133	1.12458	5.4752	0.000166005	0.323832
chr15	78548473	78548522	-0.9776	0.354811	-5.47412	0.000166285	0.323832
chr10	43988384	43988433	-0.8821	0.382833	-5.47199	0.000166839	0.323832
chr7	29596049	29596098	-0.6852	0.0711667	-5.47041	0.000167249	0.323832
chr1	31233978	31234032	0.944333	0.318311	5.46581	0.000168451	0.323832
chr5	88983901	88983950	-0.8795	0.304533	-5.46404	0.000168919	0.323832
chr14	122506680	122506729	-0.739433	0.220856	-5.46327	0.000169121	0.323832
chr16	45742396	45742458	0.880833	-0.317	5.45709	0.000170759	0.323832
chr10	81091680	81091729	-0.849633	-0.0448333	-5.45611	0.000171021	0.323832
chr7	115492195	115492248	0.940533	0.344556	5.45435	0.00017149	0.323832
chr12	25365900	25365949	-0.7956	0.0128667	-5.44747	0.000173342	0.323832
chr17	34742929	34742978	-1.2241	0.731011	-5.44713	0.000173434	0.323832
chr4	125963702	125963751	-0.708667	-0.0380667	-5.43989	0.000175406	0.323832
chr2	69552106	69552159	0.852	0.256311	5.43906	0.000175634	0.323832
chr15	103153502	103153551	-0.8597	-0.469478	-5.43799	0.000175929	0.323832
chr17	35272474	35272523	-0.693167	0.0346667	-5.4368	0.000176255	0.323832
chr6	124916494	124916546	0.7588	-0.0877778	5.43601	0.000176473	0.323832
chr16	16868948	16868998	-1.65867	-0.144678	-5.43503	0.000176744	0.323832
chr1	158489132	158489181	-0.774733	0.428622	-5.42661	0.000179086	0.323832
chr4	132769829	132769878	-0.752933	0.3071	-5.42601	0.000179254	0.323832
chr1	65234589	65234649	0.7545	-0.137489	5.42494	0.000179554	0.323832
chr2	88542395	88542455	0.7878	1.11858	5.42331	0.000180013	0.323832
chr4	88472906	88472959	0.9127	1.0879	5.42299	0.000180103	0.323832
chr1	173466139	173466196	0.859433	0.0445	5.42089	0.000180696	0.323832
chr1	38877720	38877777	0.974467	-0.0524111	5.41964	0.00018105	0.323832
chr5	93104330	93104379	-0.757133	-0.0670778	-5.4183	0.00018143	0.323832
chrX	133572749	133572798	-1.3795	0.195389	-5.41617	0.000182037	0.323832
chr5	88355393	88355451	0.8932	0.649489	5.41293	0.000182961	0.323832
chr5	9264860	9264914	0.966567	-0.103567	5.4094	0.000183977	0.323832
chr3	94386087	94386136	-0.772567	-0.272556	-5.40906	0.000184074	0.323832
chr5	124378341	124378396	0.899867	0.273033	5.40892	0.000184115	0.323832
chr1	175299809	175299858	-1.1027	0.830011	-5.40885	0.000184136	0.323832
chr1	137029239	137029288	-0.934133	0.8907	-5.40537	0.000185143	0.323832
chr3	14611095	14611144	-0.784267	-0.271922	-5.39907	0.000186981	0.323832
chr5	31828594	31828648	1.08533	0.266689	5.39845	0.000187161	0.323832
chr4	149113201	149113251	0.756133	1.05554	5.39552	0.000188025	0.323832
chr14	55728048	55728097	-0.8678	0.631267	-5.39416	0.000188426	0.323832
chr15	99484891	99484942	-0.785167	-0.159011	-5.3902	0.000189601	0.323832
chr2	38642792	38642854	0.7451	0.588667	5.38935	0.000189854	0.323832
chr6	127102484	127102533	-0.9769	1.17334	-5.38833	0.000190158	0.323832
chr3	89050508	89050557	-1.48687	0.3757	-5.38645	0.00019072	0.323832
chr11	61575647	61575696	-0.921733	0.538167	-5.3845	0.000191304	0.323832
chr2	87534200	87534262	0.764167	0.0586778	5.38295	0.000191772	0.323832
chr4	125978312	125978361	-0.835667	0.650833	-5.37834	0.000193164	0.323832
chr3	130319257	130319313	0.887933	-0.176233	5.37796	0.000193279	0.323832
chr1	74172911	74172960	-1.312	1.79444	-5.37191	0.000195128	0.323832
chr11	72175258	72175307	-0.926333	0.963978	-5.36953	0.000195858	0.323832
chr1	75165461	75165510	-0.684733	0.259133	-5.36912	0.000195984	0.323832
chr17	22302552	22302601	-0.718067	0.792011	-5.3687	0.000196115	0.323832
chr12	4850126	4850175	-1.01903	-0.391144	-5.36337	0.000197764	0.323832
chr18	37124452	37124513	0.932633	0.829533	5.36309	0.000197853	0.323832
chr11	53706139	53706193	0.8634	0.722344	5.36099	0.000198507	0.323832
chr4	134024985	134025034	-0.834633	0.274333	-5.36085	0.000198552	0.323832
chr19	36423988	36424037	-0.823833	1.01333	-5.35938	0.000199012	0.323832
chr2	103251796	103251845	-0.767867	0.337689	-5.35934	0.000199025	0.323832
chr15	63678444	63678493	-0.8463	-0.712567	-5.35841	0.000199316	0.323832
chr2	89784234	89784294	0.736733	-0.263589	5.35757	0.000199578	0.323832
chr11	95198332	95198381	-0.691233	0.312744	-5.35389	0.000200738	0.323832
chr9	38949426	38949479	0.703667	0.003	5.34817	0.000202555	0.323832
chr15	99484711	99484760	-1.0446	0.47	-5.34638	0.000203126	0.323832
chr3	92377347	92377405	0.8186	0.293356	5.34531	0.000203471	0.323832
chr18	80242361	80242410	-0.882267	0.713956	-5.34519	0.000203508	0.323832
chr12	73541367	73541423	0.636933	0.158056	5.34074	0.000204941	0.323832
chr17	86544604	86544653	-0.8202	0.278667	-5.33945	0.000205358	0.323832
chr9	19721192	19721251	0.769467	0.126033	5.33764	0.000205945	0.323832
chr8	87559174	87559235	0.7707	0.162556	5.33504	0.000206791	0.323832
chr1	107886300	107886349	-0.895233	0.704278	-5.33384	0.000207185	0.323832
chr10	79786077	79786126	-0.886833	0.321222	-5.33354	0.000207281	0.323832
chr4	101092277	101092326	-0.990833	0.252411	-5.32871	0.000208868	0.323832
chr10	4520538	4520597	0.8347	0.414656	5.32453	0.00021025	0.323832
chr13	15554996	15555045	-0.747133	0.991856	-5.32232	0.000210985	0.323832
chr4	63065349	63065398	-0.905833	0.738256	-5.32156	0.000211239	0.323832
chr15	66117969	66118018	-0.693233	0.817489	-5.31947	0.000211937	0.323832
chr11	70658712	70658761	-0.681233	0.0396333	-5.31849	0.000212264	0.323832
chr8	116372823	116372872	-0.956933	0.501856	-5.31699	0.000212769	0.323832
chr4	21775613	21775662	-0.826133	0.778	-5.31683	0.000212821	0.323832
chr14	124058327	124058386	1.03983	-0.218967	5.31576	0.000213182	0.323832
chr5	143177941	143177990	-0.7179	0.106467	-5.31466	0.000213554	0.323832
chr16	91465224	91465273	-0.8496	0.458967	-5.31388	0.000213815	0.323832
chr2	172803701	172803752	0.787167	0.343644	5.31308	0.000214087	0.323832
chr9	57556393	57556442	-0.8626	0.413944	-5.3107	0.000214895	0.323832
chr15	81642244	81642293	-0.697167	0.336256	-5.30849	0.000215646	0.323832
chr13	22197250	22197308	0.839667	0.164856	5.30219	0.000217805	0.323832
chr11	58144606	58144655	-0.779033	0.528478	-5.302	0.000217872	0.323832
chr1	54253796	54253847	0.794033	-0.0435556	5.30192	0.000217898	0.323832
chr6	67327313	67327373	0.6693	0.272233	5.30097	0.000218228	0.323832
chr9	74711202	74711251	-0.842067	0.615833	-5.29865	0.000219029	0.323832
chr6	84546110	84546159	0.690267	0.214356	5.29733	0.000219487	0.323832
chr6	43183051	43183107	0.8208	0.224922	5.29575	0.000220036	0.323832
chr13	60703516	60703565	-0.777033	0.586433	-5.29531	0.000220189	0.323832
chr18	83080833	83080882	-0.711933	0.953744	-5.29364	0.000220772	0.323832
chr2	87147160	87147224	0.781933	-0.329111	5.2903	0.000221943	0.323832
chr2	84616272	84616328	1.01603	-0.0258889	5.28729	0.000223004	0.323832
chr11	101115037	101115086	-0.842467	-0.517978	-5.28583	0.000223519	0.323832
chr9	48910772	48910821	-0.956933	0.663856	-5.28475	0.000223903	0.323832
chr14	14115356	14115417	0.8681	0.0947667	5.28382	0.000224234	0.323832
chrX	13044586	13044635	-0.873267	0.537967	-5.28163	0.000225015	0.323832
chr19	6119944	6119993	-0.7851	0.3492	-5.27888	0.000225997	0.323832
chr7	7124377	7124426	-0.684467	-0.292233	-5.27741	0.000226524	0.323832
chr4	125839237	125839286	-1.18357	0.613767	-5.27482	0.000227455	0.323832
chr3	87237166	87237215	-0.749167	0.7419	-5.27382	0.000227817	0.323832
chr9	107837285	107837334	-1.88297	1.18976	-5.2663	0.000230551	0.323832
chr5	122952161	122952210	-0.723233	0.363089	-5.26333	0.000231639	0.323832
chr4	126000332	126000381	-0.7626	0.742889	-5.2633	0.000231651	0.323832
chr18	37459850	37459912	0.759267	0.467089	5.26217	0.000232068	0.323832
chr13	22647488	22647540	0.8661	0.7762	5.25786	0.000233662	0.323832
chr13	104711146	104711195	-0.765367	0.956944	-5.25656	0.000234144	0.323832
chr10	40604068	40604117	-0.9345	1.17579	-5.25305	0.000235453	0.323832
chr1	19196783	19196836	0.925067	0.470644	5.25294	0.000235493	0.323832
chr5	120566138	120566190	-0.878267	0.725467	-5.25259	0.000235627	0.323832
chr10	51199725	51199779	0.860467	0.235156	5.25228	0.000235743	0.323832
chr4	151403686	151403743	0.7046	0.767867	5.25139	0.000236073	0.323832
chr16	94751150	94751207	0.913533	-0.0772556	5.25086	0.000236274	0.323832
chr11	74741542	74741604	0.668233	-0.130978	5.2507	0.000236334	0.323832
chr2	34728866	34728922	0.665767	0.327556	5.23986	0.000240443	0.323832
chr7	63305625	63305674	-0.706467	0.514622	-5.23562	0.000242069	0.323832
chr2	14096529	14096593	0.786267	0.209978	5.23517	0.000242242	0.323832
chr17	24796788	24796837	-0.805133	0.360789	-5.23232	0.000243347	0.323832
chr10	126633030	126633079	-1.21853	-0.340089	-5.23226	0.000243369	0.323832
chr6	132688513	132688571	0.8433	1.2473	5.22785	0.000245083	0.323832
chr15	78705918	78705967	0.7333	-0.539156	5.22736	0.000245273	0.323832
chr11	59990427	59990476	-1.57213	-0.218744	-5.22695	0.000245434	0.323832
chr10	76980189	76980238	-0.883267	0.898811	-5.22663	0.00024556	0.323832
chr2	31496286	31496335	-0.8085	0.614578	-5.22442	0.000246427	0.323832
chr12	17331597	17331646	-0.7886	-0.289789	-5.22191	0.000247413	0.323832
chr10	29255911	29255960	-0.815133	0.00536667	-5.22093	0.000247798	0.323832
chr11	86924464	86924520	0.8147	0.479967	5.21967	0.000248297	0.323832
chr9	56924466	56924515	-0.852633	0.476322	-5.21904	0.000248547	0.323832
chr6	132843538	132843590	0.7158	0.529333	5.21836	0.000248815	0.323832
chr1	75165561	75165610	-0.9092	0.1844	-5.21102	0.000251744	0.323832
chr1	51538119	51538168	0.722433	0.722744	5.2097	0.000252278	0.323832
chr17	34088114	34088163	-1.29717	0.437189	-5.20822	0.000252872	0.323832
chr17	23452090	23452143	0.784133	0.725444	5.20752	0.000253157	0.323832
chr3	97020012	97020061	-0.7093	0.2414	-5.20624	0.000253673	0.323832
chr2	119569086	119569135	-0.885367	0.680111	-5.20479	0.000254259	0.323832
chr1	182261816	182261865	-0.871933	-0.0350667	-5.20457	0.000254351	0.323832
chr10	129936897	129936957	0.8559	0.542289	5.20386	0.000254639	0.323832
chr7	150293609	150293658	-1.20423	-0.428167	-5.20189	0.00025544	0.323832
chrX	5047548	5047610	1.05933	1.39289	5.20167	0.00025553	0.323832
chr1	95580431	95580484	0.837867	-0.612222	5.20009	0.000256175	0.323832
chr2	88865475	88865533	0.929033	0.862867	5.19905	0.000256599	0.323832
chr16	44819769	44819823	0.769967	0.261789	5.1962	0.000257771	0.323832
chr5	35384545	35384594	-0.922633	-0.260211	-5.19502	0.000258258	0.323832
chr11	70245975	70246024	-0.8734	0.839344	-5.19455	0.000258452	0.323832
chr1	74997815	74997864	-0.709467	0.246556	-5.19381	0.000258758	0.323832
chr2	32482186	32482235	-1.59637	0.726689	-5.19331	0.000258965	0.323832
chr9	37892263	37892319	0.7171	-0.00761111	5.19142	0.000259747	0.323832
chr11	23563888	23563942	0.713633	0.601178	5.19058	0.000260096	0.323832
chr11	69140259	69140308	-0.7951	0.808633	-5.19035	0.000260191	0.323832
chr8	24318606	24318655	-0.782567	0.709989	-5.18986	0.000260397	0.323832
chr10	7401568	7401617	-1.13373	0.138656	-5.18765	0.000261317	0.323832
chr7	52391466	52391515	-0.744333	0.307989	-5.18669	0.000261717	0.323832
chr10	94151063	94151112	-0.6886	0.0734667	-5.18578	0.000262099	0.323832
chr17	37288800	37288849	-0.930233	0.213067	-5.1853	0.0002623	0.323832
chr3	104025964	104026022	0.683267	-0.0593111	5.18447	0.000262647	0.323832
chr7	26065488	26065537	-0.710533	0.534356	-5.18391	0.000262883	0.323832
chrX	16195270	16195332	0.698467	0.257622	5.18331	0.000263136	0.323832
chr7	110271866	110271925	0.891567	1.04562	5.1822	0.0002636	0.323832
chr5	93029332	93029381	-1.01347	0.914333	-5.17947	0.000264756	0.323832
chr9	114299209	114299258	-0.6988	0.787478	-5.17866	0.000265101	0.323832
chr9	123386380	123386429	0.8018	1.02166	5.17837	0.000265221	0.323832
chr16	75769722	75769780	0.7577	-0.0691	5.17779	0.00026547	0.323832
chr15	88976901	88976950	-1.1581	0.335011	-5.17721	0.000265716	0.323832
chr17	56857367	56857416	-0.745167	0.3708	-5.17475	0.000266762	0.323832
chr15	50724217	50724274	0.7576	0.816578	5.17395	0.000267105	0.323832
chr7	29596169	29596218	-0.6842	0.0814778	-5.17211	0.000267894	0.323832
chr17	27342739	27342788	-1.0179	0.933078	-5.17167	0.000268081	0.323832
chr7	28124177	28124226	0.8435	-0.301078	5.17056	0.000268555	0.323832
chr10	102829268	102829325	0.712833	0.0843333	5.17026	0.000268685	0.323832
chr13	94408490	94408541	0.698067	0.414578	5.1697	0.000268928	0.323832
chr15	39027936	39027996	0.727533	0.0803	5.16561	0.000270695	0.323832
chr18	82722015	82722064	-0.845433	-0.365167	-5.16535	0.000270805	0.323832
chr17	34883764	34883813	-0.687967	-0.197433	-5.16372	0.000271516	0.323832
chr3	90330981	90331030	-0.963567	0.343711	-5.16367	0.000271537	0.323832
chr9	10907622	10907679	0.796833	0.286256	5.16323	0.000271727	0.323832
chr12	120075579	120075628	-0.763567	-0.397422	-5.16243	0.000272078	0.323832
chr7	114215584	114215645	0.8126	0.370567	5.1609	0.000272745	0.323832
chr10	126970978	126971027	-0.757967	0.149356	-5.15771	0.000274143	0.323832
chr7	110135942	110136000	0.762467	0.670956	5.15768	0.000274155	0.323832
chr1	142081697	142081755	0.8211	0.850767	5.15654	0.000274655	0.323832
chr17	24890032	24890081	-0.706	0.262667	-5.15507	0.000275303	0.323832
chr2	32168260	32168309	-0.807367	-0.301889	-5.15496	0.000275352	0.323832
chr6	49317619	49317668	-0.683833	-0.127122	-5.15476	0.000275438	0.323832
chr5	88278228	88278279	0.8446	0.652656	5.15324	0.000276112	0.323832
chr7	51480884	51480933	-1.11333	0.810067	-5.15127	0.000276984	0.323832
chr2	24934153	24934205	0.712767	0.0710778	5.14826	0.000278327	0.323832
chr15	98051287	98051336	-0.980033	0.453322	-5.14821	0.000278346	0.323832
chr7	115537398	115537454	0.983233	0.321767	5.14594	0.000279364	0.323832
chr7	116154696	116154745	-0.854133	0.508822	-5.14472	0.000279911	0.323832
chrX	7305953	7306002	-0.675267	0.0396222	-5.14465	0.000279943	0.323832
chr5	110530661	110530710	-0.763	-0.00757778	-5.1433	0.00028055	0.323832
chr2	87647468	87647533	0.732267	0.652989	5.13961	0.000282213	0.323832
chr12	112644883	112644932	-0.762967	0.358811	-5.13936	0.000282328	0.323832
chr15	99223593	99223642	-0.745533	0.171844	-5.13812	0.00028289	0.323832
chr19	20467369	20467424	0.8511	0.319022	5.1358	0.000283944	0.323832
chr8	81553894	81553943	-1.0224	0.788044	-5.13535	0.00028415	0.323832
chr16	91485432	91485481	-0.785233	0.567233	-5.13514	0.000284246	0.323832
chr5	143940251	143940317	0.7405	-0.0067	5.1338	0.00028486	0.323832
chr13	44829001	44829050	-0.651833	-0.1936	-5.13316	0.000285153	0.323832
chr13	22418873	22418933	0.7412	0.0488	5.13285	0.000285296	0.323832
chr3	117065370	117065425	0.820667	0.632144	5.13269	0.000285368	0.323832
chr8	96852289	96852341	-1.32923	1.26154	-5.13136	0.000285977	0.323832
chr5	30889997	30890046	-0.770267	0.126711	-5.1302	0.000286511	0.323832
chr13	54850312	54850361	-0.840833	0.643178	-5.13017	0.000286523	0.323832
chr10	41236566	41236623	0.775233	0.209456	5.12711	0.000287935	0.323832
chr6	136123309	136123358	-0.699967	0.155933	-5.12677	0.000288094	0.323832
chrX	132373931	132373980	-0.9151	0.7031	-5.12411	0.000289327	0.323832
chr7	5008795	5008844	-0.973233	0.980456	-5.12289	0.000289895	0.323832
chr15	79501459	79501508	-0.682833	0.557122	-5.11843	0.000291981	0.323832
chr1	136853720	136853776	0.6372	-0.0813778	5.11622	0.000293021	0.323832
chr10	118305239	118305288	-0.776867	0.644789	-5.11542	0.000293399	0.323832
chr12	57636580	57636629	-0.875833	0.647333	-5.11466	0.000293757	0.323832
chr4	126412742	126412791	-0.7331	0.0114667	-5.11461	0.000293782	0.323832
chr18	67609150	67609199	-0.833067	0.271589	-5.11293	0.000294577	0.323832
chr2	112293798	112293855	0.6376	0.817022	5.11172	0.00029515	0.323832
chr17	87507430	87507479	-0.664533	-0.219	-5.1114	0.000295302	0.323832
chr1	111877876	111877930	0.8258	-0.1588	5.1089	0.00029649	0.323832
chr7	114005651	114005703	0.7925	0.735778	5.10825	0.000296804	0.323832
chr19	58935638	58935687	-0.841167	0.567211	-5.1077	0.000297065	0.323832
chr11	3311787	3311843	0.732967	0.361044	5.10743	0.000297193	0.323832
chr19	45825539	45825596	0.979367	1.22551	5.10689	0.000297455	0.323832
chr8	72596595	72596644	-1.02023	-0.0974222	-5.10394	0.000298867	0.323832
chr3	95429019	95429068	-1.8487	2.14518	-5.10342	0.00029912	0.323832
chr8	125135355	125135404	-0.914	0.4894	-5.10317	0.000299238	0.323832
chr15	101004937	101004986	-0.8883	-0.4459	-5.10222	0.000299698	0.323832
chr15	63829215	63829264	-0.8294	0.686411	-5.10182	0.000299892	0.323832
chr9	98935983	98936032	-0.6966	0.0645111	-5.10063	0.000300466	0.323832
chr14	79882215	79882264	-1.14333	0.778789	-5.09906	0.000301228	0.323832
chr2	106812102	106812161	0.6651	0.286078	5.09778	0.000301849	0.323832
chr3	154756499	154756548	-0.7524	-0.0682222	-5.09622	0.00030261	0.323832
chr2	32482286	32482335	-0.739733	0.2112	-5.09525	0.000303082	0.323832
chr7	6123996	6124045	-0.8466	0.489822	-5.09334	0.000304014	0.323832
chr17	27761857	27761911	0.818233	0.4278	5.09247	0.000304441	0.323832
chr10	127759544	127759593	-0.628367	0.623711	-5.09214	0.000304603	0.323832
chr11	104330816	104330865	-0.963467	-0.321544	-5.08974	0.000305786	0.323832
chr4	135762077	135762126	-0.7558	0.168422	-5.08951	0.0003059	0.323832
chr6	124990105	124990154	-0.7237	0.347689	-5.08616	0.000307556	0.323832
chr6	67517276	67517331	0.8486	0.320533	5.08604	0.000307615	0.323832
chrX	53708532	53708581	-0.7849	0.511467	-5.08445	0.000308403	0.323832
chr7	147079706	147079755	-0.8585	-0.0362667	-5.08311	0.000309071	0.323832
chr3	100294590	100294653	0.692067	-0.296444	5.07871	0.000311271	0.323832
chr7	135056296	135056345	-0.7196	0.338144	-5.07779	0.000311736	0.323832
chr9	58335646	58335695	-1.21303	1.00838	-5.07569	0.000312795	0.323832
chr10	43988479	43988528	-0.827733	0.921278	-5.07528	0.000313002	0.323832
chr7	3291353	3291402	-0.771067	0.662056	-5.07405	0.000313621	0.323832
chr11	69579181	69579230	-1.43307	0.772656	-5.07298	0.000314165	0.323832
chr7	148512692	148512741	-0.675067	0.0389444	-5.07207	0.000314626	0.323832
chr2	111802637	111802686	0.667433	0.363122	5.07123	0.000315052	0.323832
chr11	69810018	69810067	-0.730567	0.355056	-5.06933	0.00031602	0.323832
chrX	76604099	76604157	0.7622	1.30089	5.06879	0.000316296	0.323832
chr13	55254096	55254145	-0.7757	1.08358	-5.06865	0.000316371	0.323832
chr7	6124181	6124230	-0.742733	0.254067	-5.06333	0.000319097	0.323832
chr10	94878970	94879019	-0.807367	0.579022	-5.06331	0.000319111	0.323832
chr9	37920546	37920607	0.895167	1.21066	5.0618	0.000319889	0.323832
chr2	112080207	112080256	-0.729267	0.517711	-5.06052	0.00032055	0.323832
chr5	91214818	91214867	-1.31773	1.58478	-5.06039	0.000320621	0.323832
chr6	118512440	118512489	-1.56467	-0.0661111	-5.05965	0.000321002	0.323832
chr8	123058817	123058866	-0.845967	0.452767	-5.05851	0.000321594	0.323832
chr6	43115200	43115251	0.678333	0.536578	5.05681	0.000322482	0.323832
chr11	100195616	100195665	-0.894633	0.204011	-5.05655	0.000322613	0.323832
chr19	3413821	3413870	-0.655667	-0.0495444	-5.05634	0.000322722	0.323832
chr10	82823088	82823137	-0.824667	0.387322	-5.05629	0.000322751	0.323832
chr6	85771280	85771329	-0.6464	0.230922	-5.05593	0.000322936	0.323832
chr16	18629795	18629844	-0.774567	-0.301433	-5.05403	0.000323933	0.323832
chr8	113618422	113618471	-0.8523	0.596456	-5.05381	0.00032405	0.323832
chr2	90517239	90517288	-0.7365	0.157089	-5.05096	0.000325544	0.323832
chr15	73669465	73669514	-0.969767	-0.0673889	-5.05037	0.000325858	0.323832
chr6	129978033	129978095	0.746233	0.202667	5.04985	0.000326127	0.323832
chr5	21207948	21208008	0.728667	0.206156	5.04857	0.000326807	0.323832
chr7	29331936	29331985	-1.10403	0.2452	-5.04813	0.000327039	0.323832
chr10	13044994	13045059	0.6622	0.197956	5.04757	0.000327336	0.323832
chr8	91530187	91530236	-0.831433	0.703211	-5.04688	0.000327699	0.323832
chr11	98600379	98600428	-1.0672	0.661867	-5.04621	0.000328056	0.323832
chr4	59819329	59819378	-0.769767	0.524233	-5.04578	0.000328283	0.323832
chr8	87225668	87225717	-0.9791	1.48476	-5.0451	0.000328645	0.323832
chr8	73993397	73993446	-1.10323	-0.973189	-5.04337	0.000329567	0.323832
chr3	102862519	102862568	-0.7137	-0.403178	-5.04018	0.000331274	0.323832
chr17	27078626	27078675	-0.795267	0.0157889	-5.0385	0.000332178	0.323832
chr9	8003675	8003724	-0.736733	0.868111	-5.03712	0.000332919	0.323832
chr3	95428917	95428966	-1.1364	1.42586	-5.03705	0.000332956	0.323832
chr15	78754218	78754267	-1.1717	1.83127	-5.0358	0.000333632	0.323832
chr19	4283408	4283457	-0.917433	-0.0954111	-5.03489	0.000334123	0.323832
chr15	78258351	78258400	-0.9386	0.321767	-5.03384	0.000334693	0.323832
chr8	113371463	113371515	0.7341	0.231444	5.03365	0.000334794	0.323832
chr7	31536020	31536069	-0.942367	0.330256	-5.03354	0.000334855	0.323832
chr7	53089026	53089075	-0.732467	0.299767	-5.03026	0.000336637	0.323832
chr5	152389565	152389620	0.655067	-0.00968889	5.02921	0.00033721	0.323832
chr2	164320861	164320914	0.678867	0.424444	5.02813	0.000337801	0.323832
chr13	34967680	34967729	-0.7811	1.18376	-5.02743	0.000338184	0.323832
chr2	88828931	88828990	0.668667	0.672722	5.02713	0.000338351	0.323832
chr8	95754022	95754076	0.6106	0.303067	5.02372	0.000340225	0.323832
chr7	13864539	13864588	-1.01417	0.0598222	-5.02346	0.000340369	0.323832
chr10	9396190	9396239	-0.9056	0.522489	-5.02059	0.000341958	0.323832
chr14	27003599	27003652	-1.02163	0.770956	-5.02035	0.00034209	0.323832
chr6	83008080	83008129	-0.839467	-0.108567	-5.01986	0.000342364	0.323832
chr6	42644668	42644720	0.829967	0.595833	5.01807	0.000343356	0.323832
chr9	42705719	42705768	-0.865133	0.252233	-5.01761	0.000343616	0.323832
chr1	197004266	197004320	0.8254	-0.0310111	5.0169	0.000344007	0.323832
chr19	34953700	34953749	-1.0799	0.925744	-5.016	0.000344512	0.323832
chr13	64534548	64534597	-0.649933	-0.111333	-5.01592	0.000344555	0.323832
chr17	23797805	23797854	-0.7271	0.8895	-5.01303	0.000346177	0.323832
chr16	59640673	59640724	0.7335	0.276533	5.01277	0.00034632	0.323832
chr7	86937829	86937878	-0.741433	0.474267	-5.01132	0.000347137	0.323832
chr8	106864044	106864093	-0.7677	-0.626033	-5.01049	0.000347604	0.323832
chr1	158404235	158404284	-0.874567	0.303211	-5.00913	0.000348376	0.323832
chr1	72629769	72629818	-1.07833	-0.112122	-5.00676	0.000349716	0.323832
chr7	52226115	52226164	-0.8457	-0.180244	-5.00642	0.000349909	0.323832
chr7	25917761	25917810	-0.801767	0.956833	-5.00603	0.000350134	0.323832
chr9	106694149	106694198	-0.8767	0.245811	-5.00569	0.000350323	0.323832
chr2	3427979	3428040	0.7034	-0.566867	5.00374	0.000351434	0.323832
chr9	44516970	44517020	-1.02943	0.501322	-5.00318	0.000351754	0.323832
chr2	88815527	88815588	0.8329	0.720511	5.00317	0.000351762	0.323832
chr19	13692816	13692873	0.9062	-0.312844	5.00289	0.000351923	0.323832
chr1	173489373	173489422	-0.777833	0.0501222	-5.00029	0.000353414	0.323832
chr18	35989293	35989342	-0.831567	0.362144	-4.99937	0.000353938	0.323832
chr14	50940818	50940869	0.837467	0.903333	4.99773	0.000354887	0.323832
chr3	84769183	84769232	-1.0295	0.0865444	-4.99577	0.000356014	0.323832
chr6	29166320	29166369	-0.745033	0.988689	-4.99501	0.000356454	0.323832
chr1	128390616	128390669	0.6864	0.490489	4.99412	0.000356974	0.323832
chrX	139116350	139116399	-0.9552	0.0459778	-4.99365	0.000357246	0.323832
chr11	102254547	102254596	-0.656667	0.269444	-4.99332	0.000357439	0.323832
chr9	51570698	51570754	0.665833	-0.0211111	4.99325	0.000357477	0.323832
chr16	31202143	31202199	0.7979	0.2594	4.99228	0.000358042	0.323832
chr8	80043313	80043362	-0.7399	0.799811	-4.99139	0.000358559	0.323832
chr2	154617557	154617606	-0.668933	0.526556	-4.98952	0.000359653	0.323832
chr7	63218704	63218753	-0.9325	0.887444	-4.98918	0.00035985	0.323832
chr18	31792597	31792656	0.7584	0.2531	4.98896	0.000359978	0.323832
chr8	23170949	23170998	-0.723767	0.388956	-4.98838	0.000360322	0.323832
chr3	19543065	19543117	0.614667	0.149133	4.98578	0.000361846	0.323832
chr7	16809512	16809565	0.6569	0.113411	4.98484	0.000362401	0.323832
chr7	51480684	51480733	-0.667267	0.2287	-4.98429	0.000362721	0.323832
chr17	46818316	46818365	-0.8649	0.122111	-4.98187	0.000364155	0.323832
chr7	115687763	115687821	0.8209	0.798189	4.97913	0.000365782	0.323832
chr11	23794532	23794581	-0.972267	0.7124	-4.97911	0.000365796	0.323832
chr9	88443348	88443397	-0.81	0.773089	-4.97888	0.00036593	0.323832
chr7	150690750	150690799	-0.701667	0.262356	-4.9759	0.000367712	0.323832
chr17	8293635	8293684	-1.94647	0.927633	-4.97539	0.000368015	0.323832
chr13	18088130	18088186	1.0117	0.542233	4.96865	0.000372075	0.323832
chr9	107889317	107889366	-0.8125	0.336711	-4.96598	0.000373698	0.323832
chr4	126646873	126646927	0.644033	0.253489	4.96526	0.00037414	0.323832
chr6	8900732	8900781	-0.828633	-0.00917778	-4.96445	0.000374633	0.323832
chr18	46625423	46625472	-0.817233	0.959589	-4.96436	0.000374685	0.323832
chr18	82722095	82722144	-0.898533	-0.548722	-4.96185	0.000376221	0.323832
chr9	37552260	37552309	0.728033	0.999	4.96172	0.000376303	0.323832
chr13	94074420	94074469	-0.935733	0.716	-4.96152	0.000376426	0.323832
chr4	9194780	9194843	0.7738	-0.238889	4.95815	0.000378502	0.323832
chr16	58873881	58873932	0.674633	1.10078	4.95789	0.000378662	0.323832
chr9	21659736	21659785	-0.656833	0.441256	-4.95649	0.000379522	0.323832
chr7	53089336	53089385	-0.664867	0.774489	-4.95507	0.000380402	0.323832
chr17	28660049	28660098	-0.883767	0.485133	-4.95195	0.000382348	0.323832
chr8	124805901	124805950	-0.859733	0.257633	-4.95192	0.000382361	0.323832
chr2	33497187	33497236	-0.783167	-0.0494778	-4.95164	0.00038254	0.323832
chr6	30911239	30911293	0.808833	0.211578	4.94626	0.000385913	0.323832
chr2	164607590	164607639	-1.00393	0.3606	-4.94332	0.000387765	0.323832
chr3	104592338	104592387	-0.889667	0.558456	-4.94299	0.000387976	0.323832
chr7	134234533	134234582	-0.755433	0.0305667	-4.94187	0.000388684	0.323832
chr14	79849715	79849772	0.750467	0.378033	4.94185	0.000388701	0.323832
chr1	173697629	173697679	0.731533	-0.0569	4.93986	0.000389962	0.323832
chr7	111992819	111992882	0.834667	0.817233	4.93891	0.000390567	0.323832
chr19	20804531	20804587	0.721567	0.324644	4.93854	0.000390805	0.323832
chr6	42300164	42300213	-0.729467	0.325956	-4.9381	0.000391086	0.323832
chr13	113997299	113997357	0.8117	-0.265111	4.93655	0.000392079	0.323832
chr7	148480436	148480485	-0.6845	0.556333	-4.9364	0.000392173	0.323832
chr17	66799279	66799328	-0.6437	-0.138511	-4.93632	0.000392227	0.323832
chr8	114401681	114401736	-0.6099	-0.689067	-4.93571	0.000392616	0.323832
chr17	72116217	72116270	0.6269	0.1601	4.93437	0.000393478	0.323832
chr2	180008754	180008803	-0.7802	0.162167	-4.93413	0.000393634	0.323832
chr9	78244006	78244055	-0.6858	0.532933	-4.93393	0.000393758	0.323832
chr18	34666615	34666664	-0.6638	0.2423	-4.93345	0.000394072	0.323832
chr8	47703220	47703269	-0.702333	0.453833	-4.93268	0.000394565	0.323832
chr19	53601115	53601164	0.715433	-0.112767	4.93267	0.000394574	0.323832
chr18	34166756	34166805	-0.907433	0.513811	-4.93265	0.000394581	0.323832
chr16	64850798	64850847	-0.7773	0.5368	-4.93235	0.00039478	0.323832
chr2	120863483	120863536	0.763867	-0.259178	4.93137	0.000395413	0.323832
chr9	106368184	106368233	-1.5111	1.32134	-4.93104	0.000395621	0.323832
chr4	154624366	154624415	-0.903267	0.871267	-4.93097	0.00039567	0.323832
chr7	19423276	19423340	0.595133	0.194556	4.93054	0.000395948	0.323832
chr19	15998994	15999043	-0.693867	0.4298	-4.9304	0.000396038	0.323832
chr11	109287186	109287235	-0.7493	0.0365	-4.9267	0.000398441	0.323832
chr11	51671932	51671981	-0.842933	0.700822	-4.92611	0.000398828	0.323832
chr8	88364385	88364434	-0.733333	0.123433	-4.92593	0.000398943	0.323832
chr15	44948888	44948938	0.789133	-0.0598	4.92565	0.000399127	0.323832
chr3	87723002	87723051	-0.667267	-0.233333	-4.92546	0.000399247	0.323832
chr15	57973249	57973298	-0.760333	0.374722	-4.92283	0.000400972	0.323832
chr3	32409541	32409590	-0.8	0.403844	-4.92203	0.000401497	0.323832
chr4	141302526	141302575	-0.9118	0.272044	-4.92148	0.000401858	0.323832
chr1	5010448	5010497	-0.8041	0.4451	-4.92022	0.000402682	0.323832
chr11	104950572	104950628	0.8901	-0.172022	4.92019	0.000402704	0.323832
chr6	23920142	23920192	0.676167	-0.321333	4.91993	0.000402878	0.323832
chr1	74902917	74902966	-0.768867	0.251956	-4.91814	0.000404058	0.323832
chr4	117963184	117963233	-0.6908	0.292922	-4.91733	0.000404592	0.323832
chr7	28282479	28282528	-0.9877	0.356522	-4.91662	0.00040506	0.323832
chr4	44025869	44025918	-0.842733	0.600822	-4.91649	0.000405152	0.323832
chr2	30034835	30034893	0.736667	0.250544	4.91635	0.000405245	0.323832
chr11	95866490	95866539	-0.6163	0.9468	-4.91589	0.000405547	0.323832
chr5	137958894	137958943	-0.752	0.139422	-4.91217	0.000408026	0.323832
chr5	138615835	138615884	-0.611067	-0.0355778	-4.90998	0.000409486	0.323832
chr1	63160083	63160132	-0.830467	0.440044	-4.90902	0.000410131	0.323832
chr2	35252717	35252766	-0.727667	0.702711	-4.9084	0.000410548	0.323832
chr14	70477019	70477068	-0.916033	0.2513	-4.90676	0.000411652	0.323832
chr14	122276550	122276605	0.7561	0.6984	4.90668	0.000411704	0.323832
chr18	37873355	37873413	0.693667	0.325278	4.90516	0.000412735	0.323832
chr3	87882032	87882081	-1.11853	0.803533	-4.90338	0.000413938	0.323832
chr13	15553020	15553077	0.6617	-0.298556	4.90191	0.000414933	0.323832
chr8	113142448	113142497	-0.631833	-0.0743444	-4.90127	0.000415369	0.323832
chr17	25572407	25572456	-0.696	0.587678	-4.90099	0.000415564	0.323832
chr19	53673149	53673205	0.7926	0.323078	4.89982	0.000416359	0.323832
chr3	122970678	122970727	-0.763433	0.162633	-4.8988	0.000417053	0.323832
chr14	55613855	55613904	-0.759333	0.728989	-4.89728	0.000418095	0.323832
chr4	133054209	133054258	-0.6661	0.760367	-4.89526	0.000419483	0.323832
chr18	12394858	12394907	-0.732	-0.1643	-4.89477	0.000419822	0.323832
chr7	109168429	109168478	-0.902433	-0.281356	-4.89452	0.000419992	0.323832
chr8	11555566	11555615	-0.8317	-0.0112333	-4.89443	0.000420055	0.323832
chr4	108081811	108081866	0.597967	0.073	4.89387	0.000420437	0.323832
chr9	69301279	69301328	-0.742033	0.746356	-4.89266	0.000421275	0.323832
chr17	34053489	34053538	-0.9716	-0.3829	-4.8923	0.000421524	0.323832
chr9	27106917	27106966	-0.703067	-0.0730889	-4.89045	0.000422801	0.323832
chr18	43954200	43954257	0.705933	0.346578	4.8887	0.00042402	0.323832
chr4	43470163	43470212	-1.09933	0.527767	-4.88862	0.000424077	0.323832
chr2	167363875	167363924	-0.629667	0.522411	-4.88825	0.000424334	0.323832
chr7	135754625	135754674	-0.6683	0.2835	-4.88795	0.000424543	0.323832
chr10	117579128	117579177	-0.7737	0.843011	-4.88672	0.000425396	0.323832
chr19	45092694	45092743	-0.750533	0.605578	-4.88639	0.000425627	0.323832
chr5	38952216	38952265	-0.988633	0.895378	-4.88408	0.000427241	0.323832
chr5	88022830	88022884	0.784633	0.589244	4.88364	0.000427555	0.323832
chr5	134790337	134790386	-0.717733	0.749567	-4.88282	0.000428132	0.323832
chr19	23209783	23209832	-0.928833	0.616633	-4.88138	0.000429139	0.323832
chr9	76892851	76892906	0.875233	0.434078	4.88088	0.000429495	0.323832
chr15	98459694	98459743	-1.09703	0.900033	-4.88	0.000430113	0.323832
chr7	6521966	6522024	0.829533	-0.236589	4.87992	0.00043017	0.323832
chr6	30558528	30558583	0.869367	-0.0313222	4.87941	0.000430532	0.323832
chr7	4730588	4730637	-0.845633	0.659122	-4.8787	0.000431033	0.323832
chr6	41302650	41302703	0.788833	1.10389	4.87854	0.000431149	0.323832
chr2	79269969	79270018	-0.601967	0.736267	-4.87825	0.000431354	0.323832
chr15	102301477	102301526	-0.765533	0.658167	-4.87819	0.000431396	0.323832
chr4	138011694	138011743	-0.838067	0.558789	-4.87714	0.000432136	0.323832
chr17	56180535	56180584	-0.698067	-0.174289	-4.87676	0.000432408	0.323832
chr8	106863954	106864003	-0.845833	0.1555	-4.87616	0.000432837	0.323832
chr6	133983265	133983325	0.9034	0.228411	4.87602	0.000432933	0.323832
chr12	112217415	112217464	-0.758467	0.624	-4.8758	0.000433092	0.323832
chr8	95861710	95861770	0.679433	-0.683211	4.87545	0.000433337	0.323832
chr19	43515409	43515458	-0.725233	0.808433	-4.87327	0.000434891	0.323832
chr11	69832465	69832514	-1.0033	0.6684	-4.87181	0.000435937	0.323832
chr3	51364011	51364060	-0.866	0.530233	-4.87089	0.000436595	0.323832
chr17	35035832	35035881	-0.660167	0.472489	-4.8701	0.000437163	0.323832
chr17	38284655	38284712	0.889933	0.349622	4.8696	0.000437524	0.323832
chr5	5695183	5695239	0.8357	0.166311	4.8694	0.000437664	0.323832
chr7	26472257	26472306	-0.994	0.383956	-4.86749	0.000439044	0.323832
chr1	80337415	80337464	-0.921567	0.531489	-4.86712	0.00043931	0.323832
chr3	128917786	128917835	-0.6543	0.425856	-4.86707	0.000439347	0.323832
chr15	80117297	80117346	-0.824533	-0.4441	-4.86687	0.000439486	0.323832
chr2	53937746	53937795	-0.7031	0.181756	-4.86564	0.000440377	0.323832
chr9	35009496	35009545	-0.9528	0.665711	-4.86501	0.000440833	0.323832
chr7	149626535	149626584	-0.8357	0.512011	-4.86497	0.000440866	0.323832
chr16	19518538	19518597	0.8203	0.8606	4.86439	0.000441286	0.323832
chr2	134611790	134611839	-0.873067	0.955444	-4.86289	0.000442377	0.323832
chr11	103994084	103994133	-0.622733	-0.0590333	-4.86213	0.000442928	0.323832
chr19	11896622	11896678	0.906633	0.349411	4.86179	0.000443173	0.323832
chr11	54891317	54891366	-1.19317	-0.7497	-4.8606	0.000444042	0.323832
chr7	14157591	14157645	0.7593	0.808267	4.86023	0.00044431	0.323832
chr2	120675715	120675764	-0.751767	0.652433	-4.85991	0.000444547	0.323832
chr16	13263459	13263513	0.736367	0.206211	4.8576	0.000446235	0.323832
chr15	102751525	102751574	-0.951233	0.828556	-4.85725	0.000446494	0.323832
chr9	111021129	111021178	-0.605533	0.679322	-4.85685	0.000446789	0.323832
chr4	128483933	128483982	-0.629	0.823622	-4.85627	0.000447215	0.323832
chr2	121271120	121271169	-0.9185	0.760633	-4.85548	0.000447794	0.323832
chr4	153535362	153535411	-0.722667	0.456678	-4.85522	0.000447991	0.323832
chr8	14096487	14096536	-0.716767	1.00318	-4.8504	0.000451554	0.323832
chr13	93347159	93347208	-1.08037	1.44139	-4.85028	0.000451639	0.323832
chr15	85708303	85708352	-0.768567	0.166633	-4.84845	0.000453003	0.323832
chr2	13192576	13192625	-0.7072	-0.149889	-4.84763	0.000453618	0.323832
chr1	108981143	108981201	0.736733	0.685567	4.84726	0.000453895	0.323832
chr7	112903302	112903351	-1.1568	2.2959	-4.84568	0.000455073	0.323832
chr1	174262238	174262291	0.8698	0.182444	4.84509	0.000455518	0.323832
chr19	5475205	5475254	-0.8353	0.0287222	-4.84364	0.000456603	0.323832
chr8	129587136	129587192	0.714467	-0.478178	4.84348	0.000456722	0.323832
chr16	23108563	23108612	-0.709133	0.589278	-4.84298	0.000457099	0.323832
chr17	87681344	87681394	0.732067	-0.329933	4.84293	0.000457142	0.323832
chr9	21216564	21216613	-0.696233	0.648578	-4.84209	0.00045777	0.323832
chr17	74793234	74793290	0.6684	-0.355956	4.84066	0.000458851	0.323832
chr14	25598636	25598685	-0.622233	0.00724444	-4.84036	0.00045908	0.323832
chr4	147462335	147462384	-0.948067	0.881989	-4.8393	0.000459883	0.323832
chr2	181569869	181569934	0.744833	-0.103333	4.83735	0.000461357	0.323832
chr6	34660056	34660105	-0.810133	-0.125689	-4.83471	0.000463367	0.323832
chr11	78112296	78112358	0.914933	0.222278	4.83425	0.000463718	0.323832
chr11	83993840	83993889	-0.798033	0.7523	-4.8333	0.000464451	0.323832
chr9	106331969	106332018	-0.845	0.476844	-4.8329	0.000464757	0.323832
chr5	33563324	33563373	-1.32387	0.525156	-4.8325	0.000465062	0.323832
chr11	115228496	115228545	-0.6904	-0.157244	-4.83197	0.000465463	0.323832
chr3	16083765	16083814	-0.732367	0.308433	-4.83178	0.000465615	0.323832
chr2	28478398	28478447	-0.812067	0.412411	-4.83085	0.000466325	0.323832
chr16	16868828	16868877	-1.28823	0.163489	-4.83052	0.000466579	0.323832
chr1	74379589	74379638	-0.903467	0.100878	-4.82972	0.000467193	0.323832
chr4	132793797	132793846	-0.6929	-0.0216333	-4.82947	0.000467389	0.323832
chr18	89364334	89364395	0.9239	-0.202533	4.82924	0.000467566	0.323832
chr14	8006941	8006990	-0.7335	0.127689	-4.82898	0.000467766	0.323832
chr2	119501418	119501467	-0.821733	-0.242622	-4.8275	0.000468912	0.323832
chr11	42962618	42962676	0.654533	-0.218678	4.82659	0.000469615	0.323832
chr7	17035168	17035227	0.683467	-0.0854444	4.82593	0.000470125	0.323832
chr6	42214971	42215020	-0.7251	0.292844	-4.82591	0.000470137	0.323832
chr2	118858240	118858290	0.598267	-0.134811	4.8256	0.00047038	0.323832
chr15	103369504	103369557	-0.724033	0.0346889	-4.82399	0.000471627	0.323832
chr14	22564021	22564070	-0.925	0.571033	-4.82293	0.000472455	0.323832
chr17	56219322	56219371	-0.7497	0.115622	-4.82085	0.000474082	0.323832
chr4	130346047	130346096	-0.7036	0.779978	-4.82027	0.000474535	0.323832
chr1	95914834	95914883	-0.8976	0.474444	-4.81896	0.000475556	0.323832
chr9	49293837	49293886	-0.707767	0.754956	-4.81805	0.000476275	0.323832
chr2	148702945	148702994	-0.789533	0.400767	-4.81769	0.000476559	0.323832
chr6	39523829	39523878	-0.8859	0.720978	-4.81718	0.000476956	0.323832
chr4	41702639	41702688	-0.857233	0.300533	-4.81537	0.000478382	0.323832
chr7	16986445	16986494	-0.693467	0.193589	-4.81489	0.000478761	0.323832
chr5	147889402	147889451	-0.677633	0.535544	-4.81478	0.000478852	0.323832
chr7	25134830	25134879	-0.789433	0.793678	-4.81471	0.000478905	0.323832
chr9	19721107	19721156	0.848033	1.07544	4.81409	0.000479399	0.323832
chr13	67229293	67229342	-0.8813	1.07074	-4.81408	0.000479407	0.323832
chr10	40401251	40401311	0.812333	-0.673711	4.81381	0.00047962	0.323832
chr18	20593147	20593203	0.893667	-0.261233	4.81349	0.000479872	0.323832
chr4	125735713	125735762	-0.5729	-1.44781	-4.81131	0.000481601	0.323832
chr9	112092283	112092339	0.690233	0.674078	4.81079	0.000482016	0.323832
chr2	155207123	155207172	-0.908267	0.260522	-4.81024	0.000482452	0.323832
chr2	119500713	119500762	-0.9942	1.08848	-4.81011	0.000482557	0.323832
chr10	33346039	33346102	0.6701	0.410178	4.809	0.000483437	0.323832
chr2	85529228	85529288	0.775867	0.0951667	4.80813	0.00048414	0.323832
chr12	74154986	74155035	-0.847233	0.318956	-4.80763	0.000484539	0.323832
chr6	97942217	97942270	0.7434	0.7959	4.80735	0.000484762	0.323832
chr2	86694791	86694847	0.936467	0.693089	4.80725	0.000484844	0.323832
chr16	92058903	92058952	-0.629233	0.940267	-4.80703	0.000485014	0.323832
chr14	56472953	56473002	-0.7436	0.248333	-4.80655	0.000485401	0.323832
chr5	88958179	88958233	0.637967	0.193578	4.80648	0.000485459	0.323832
chr9	50371590	50371645	0.5979	0.561767	4.80593	0.000485901	0.323832
chr17	30141103	30141152	-0.7195	0.312511	-4.80508	0.000486579	0.323832
chr6	71584843	71584896	0.6408	0.433456	4.80423	0.000487265	0.323832
chr4	44724690	44724739	-0.6209	0.82	-4.804	0.000487446	0.323832
chr6	77190156	77190218	0.769	0.170411	4.80322	0.000488081	0.323832
chr7	148725832	148725881	-0.703467	0.120156	-4.80212	0.000488966	0.323832
chr1	43499739	43499788	-1.12307	0.616522	-4.80125	0.00048967	0.323832
chr5	35868336	35868385	-0.9985	0.186022	-4.80035	0.000490396	0.323832
chr15	38942189	38942240	0.725467	-0.533711	4.79989	0.000490771	0.323832
chr19	43674663	43674712	-1.04057	0.228711	-4.7996	0.000491005	0.323832
chrX	7151710	7151759	-0.623767	0.298578	-4.79925	0.000491292	0.323832
chr10	33927407	33927456	-0.674733	0.693	-4.79891	0.000491562	0.323832
chr17	12939002	12939056	0.825833	0.111967	4.79857	0.000491846	0.323832
chr17	33947842	33947891	-0.8054	0.736311	-4.79845	0.000491942	0.323832
chrX	100514217	100514271	0.6083	0.287644	4.79834	0.000492026	0.323832
chr10	79783000	79783049	-0.7058	0.739567	-4.79703	0.000493096	0.323832
chr15	79635932	79635981	-0.704133	0.0470667	-4.79482	0.000494896	0.323832
chr2	87595409	87595462	0.7059	0.682967	4.7929	0.000496472	0.323832
chr6	124719208	124719257	-0.942	0.584033	-4.79228	0.000496979	0.323832
chr13	84362220	84362269	-0.718133	0.758444	-4.79209	0.000497135	0.323832
chr9	119263653	119263712	0.867067	-0.0689111	4.79082	0.000498186	0.323832
chr1	66747007	66747056	-0.923033	0.585011	-4.79062	0.000498349	0.323832
chr13	19040377	19040426	-0.913933	0.789333	-4.79024	0.000498663	0.323832
chr2	89685463	89685520	0.895033	0.7615	4.79017	0.000498718	0.323832
chrX	53627737	53627786	-0.726333	0.975767	-4.79006	0.000498809	0.323832
chr17	20951006	20951061	0.728633	0.0275667	4.78877	0.000499877	0.323832
chr15	73669670	73669719	-0.824967	0.351456	-4.78806	0.000500464	0.323832
chr13	33116827	33116884	0.704533	0.274656	4.78699	0.000501346	0.323832
chr10	25947675	25947733	0.681133	0.410822	4.78606	0.00050212	0.323832
chr2	4800520	4800569	-0.9806	0.8339	-4.78582	0.000502319	0.323832
chr17	27976897	27976949	0.661133	-0.806944	4.78546	0.000502623	0.323832
chr11	64975832	64975881	-0.8395	0.526144	-4.78524	0.000502802	0.323832
chr10	126414488	126414545	0.753767	0.738422	4.78512	0.000502905	0.323832
chr16	44140734	44140783	-0.7393	0.458622	-4.78425	0.000503627	0.323832
chr13	56622415	56622464	0.866233	-0.252956	4.78398	0.000503854	0.323832
chr2	87535035	87535090	0.761233	1.22611	4.78186	0.000505622	0.323832
chr12	114238877	114238926	-0.674533	0.257344	-4.78157	0.000505862	0.323832
chr6	129356569	129356625	0.779667	0.00915556	4.78129	0.000506102	0.323832
chr11	95174297	95174346	-0.782933	0.288556	-4.78115	0.000506217	0.323832
chr7	113970001	113970058	0.946367	0.689833	4.78078	0.000506523	0.323832
chr4	128559457	128559506	0.6132	0.0707778	4.7804	0.000506843	0.323832
chr3	37537790	37537849	0.645933	0.0210222	4.78032	0.000506914	0.323832
chr2	162768664	162768724	0.635567	-0.369144	4.78003	0.000507154	0.323832
chr2	38572400	38572458	0.693233	-0.0557	4.77961	0.000507508	0.323832
chr18	34936674	34936723	-0.629533	-0.1054	-4.77917	0.000507876	0.323832
chr10	42580653	42580702	-0.932467	1.01689	-4.77881	0.000508178	0.323832
chr2	89182912	89182967	0.989367	0.879467	4.77856	0.00050839	0.323832
chr11	100871078	100871127	-0.849633	0.0789556	-4.77744	0.000509334	0.323832
chr11	99732313	99732374	0.693833	0.1295	4.77689	0.000509795	0.323832
chr7	52972510	52972559	-0.7742	-0.203089	-4.77611	0.000510461	0.323832
chr14	71029529	71029578	-1.1211	-0.2467	-4.7747	0.000511649	0.323832
chr11	103994464	103994513	-0.834667	0.541567	-4.77331	0.000512832	0.323832
chr13	67034583	67034632	-1.25127	0.995689	-4.77269	0.000513352	0.323832
chr10	52102264	52102313	-0.878967	0.873556	-4.77149	0.000514373	0.323832
chr9	55394179	55394228	-0.758	0.760622	-4.77143	0.000514428	0.323832
chr9	108997299	108997348	-0.730433	0.306789	-4.77031	0.000515385	0.323832
chr13	37917900	37917949	-0.7684	0.269244	-4.76975	0.000515863	0.323832
chr13	51889030	51889079	-0.715567	0.5959	-4.76957	0.000516013	0.323832
chr4	119486419	119486468	-1.0327	0.763344	-4.76943	0.000516135	0.323832
chr2	85974487	85974542	0.7147	0.211711	4.76943	0.000516136	0.323832
chr16	13256429	13256478	-0.980733	1.03699	-4.76665	0.000518519	0.323832
chr8	91549450	91549499	-0.807967	0.6482	-4.76645	0.000518691	0.323832
chr15	75951964	75952013	-0.698533	0.691067	-4.76602	0.000519056	0.323832
chr5	111083011	111083060	-0.646367	-0.649344	-4.76579	0.000519261	0.323832
chr4	154441675	154441724	-0.8169	0.233889	-4.76533	0.000519653	0.323832
chr6	58167594	58167651	0.782767	0.840733	4.76461	0.000520274	0.323832
chr16	44345209	44345266	0.665633	0.246067	4.7633	0.000521404	0.323832
chr5	141305848	141305897	-0.645767	0.836433	-4.76312	0.00052156	0.323832
chrX	113560832	113560890	0.620533	0.614889	4.76291	0.000521739	0.323832
chr7	105326276	105326325	-0.731133	0.707889	-4.76197	0.000522554	0.323832
chr11	97546282	97546331	-0.763333	0.9699	-4.761	0.000523396	0.323832
chr7	20094187	20094236	-0.606733	0.610478	-4.76087	0.000523504	0.323832
chr5	87571382	87571444	0.6755	0.0975444	4.76075	0.000523616	0.323832
chr5	115878300	115878349	-0.6206	0.255511	-4.75945	0.000524745	0.323832
chr9	20531375	20531424	-0.702033	0.379478	-4.75932	0.000524854	0.323832
chr6	52186648	52186697	-1.02817	1.07193	-4.75854	0.000525539	0.323832
chr11	69579076	69579125	-2.2999	1.36151	-4.7575	0.000526441	0.323832
chr14	28050317	28050377	0.8346	0.379767	4.7567	0.000527143	0.323832
chr15	25914194	25914243	-1.3739	0.292156	-4.75646	0.000527346	0.323832
chr5	34889565	34889614	-1.0983	0.311144	-4.75627	0.000527519	0.323832
chr2	65077158	65077207	-0.7957	0.372078	-4.75546	0.000528229	0.323832
chr15	100445668	100445717	-0.701333	0.0665444	-4.7549	0.000528717	0.323832
chr7	77514317	77514366	-0.690667	0.7878	-4.75482	0.000528784	0.323832
chr2	26245682	26245735	0.7549	-0.162656	4.7548	0.000528807	0.323832
chr2	163820107	163820156	-0.787733	0.908344	-4.75457	0.000529004	0.323832
chr3	9833691	9833740	-0.6613	0.326033	-4.75451	0.000529058	0.323832
chr9	19903220	19903275	0.6381	0.207733	4.75283	0.000530531	0.323832
chr4	155484339	155484388	-0.817467	0.141867	-4.75262	0.000530718	0.323832
chr15	51870396	51870448	0.813467	0.00768889	4.75221	0.000531077	0.323832
chr14	32645883	32645942	0.6489	0.836322	4.75179	0.000531452	0.323832
chr10	68186738	68186787	-0.941267	1.28044	-4.7506	0.000532498	0.323832
chr4	4721691	4721745	0.845767	0.213789	4.74941	0.000533557	0.323832
chr11	3862867	3862926	0.962	0.773478	4.74926	0.000533686	0.323832
chr14	115440497	115440546	-0.666867	0.838878	-4.74926	0.000533686	0.323832
chr3	90456238	90456287	-0.879133	0.596089	-4.74872	0.000534169	0.323832
chr14	56882363	56882429	0.8402	0.118367	4.7474	0.00053534	0.323832
chr10	111706694	111706747	0.6692	-0.392756	4.74725	0.000535471	0.323832
chr2	136718239	136718294	0.704167	-0.157511	4.74668	0.000535972	0.323832
chr1	156946377	156946426	-0.634033	0.297689	-4.74646	0.000536174	0.323832
chr7	126887806	126887855	-0.885433	0.895078	-4.74629	0.000536321	0.323832
chr9	110961056	110961117	0.7819	-0.1762	4.74594	0.000536632	0.323832
chr5	4757226	4757275	-0.867767	-0.289222	-4.74576	0.000536798	0.323832
chr4	80554132	80554181	-0.738633	0.425156	-4.74487	0.00053759	0.323832
chr10	59165425	59165474	-0.776267	-0.0855778	-4.74419	0.000538194	0.323832
chr2	88287999	88288059	0.7574	0.718133	4.74351	0.000538804	0.323832
chr2	92210744	92210793	-0.736333	0.440267	-4.74339	0.000538915	0.323832
chr12	33063901	33063950	-0.7288	0.550622	-4.74323	0.000539052	0.323832
chr2	28061872	28061921	-0.7238	0.7068	-4.74318	0.000539098	0.323832
chr17	56618807	56618856	-2.6979	1.17848	-4.74243	0.000539772	0.323832
chr17	46685873	46685922	-1.0148	1.36844	-4.74149	0.000540611	0.323832
chr13	22104468	22104517	-0.962	0.461722	-4.74141	0.000540689	0.323832
chr15	31154354	31154403	-0.668933	0.8025	-4.73889	0.000542952	0.323832
chr16	30066730	30066779	-0.6679	-0.340922	-4.73765	0.000544069	0.323832
chr5	123156808	123156860	0.707667	-0.416767	4.73754	0.00054417	0.323832
chr2	81892397	81892454	0.640033	-0.611689	4.7375	0.000544209	0.323832
chr19	5468460	5468509	-0.6557	0.187167	-4.73726	0.000544422	0.323832
chr7	52871538	52871587	-0.787167	0.298222	-4.73716	0.000544513	0.323832
chr7	24441701	24441754	0.717333	0.645656	4.73702	0.000544642	0.323832
chr1	72630079	72630128	-1.1269	0.551656	-4.73689	0.000544758	0.323832
chr6	40537824	40537884	0.6451	-0.134278	4.73666	0.000544967	0.323832
chr13	55051132	55051181	-0.636267	0.6517	-4.73573	0.000545805	0.323832
chr1	168931467	168931516	-0.5998	0.530422	-4.73549	0.000546024	0.323832
chr6	13820915	13820968	0.714633	0.215756	4.73475	0.000546699	0.323832
chr10	129566070	129566122	0.806667	0.407211	4.73451	0.000546921	0.323832
chr2	26210402	26210451	-0.715367	0.315956	-4.7343	0.000547108	0.323832
chr7	109415780	109415829	-0.661167	0.625522	-4.73374	0.000547613	0.323832
chr11	53332491	53332540	-0.659067	0.1586	-4.73337	0.000547956	0.323832
chr7	51562946	51562995	-1.03227	-0.0264	-4.73284	0.000548432	0.323832
chr5	65192914	65192963	-0.93	0.999756	-4.7327	0.000548567	0.323832
chr4	127007875	127007924	-0.725133	0.807444	-4.73252	0.00054873	0.323832
chr13	21437644	21437703	0.7826	0.315233	4.73182	0.000549362	0.323832
chr9	18620807	18620862	0.823367	0.639333	4.73146	0.000549692	0.323832
chr2	162757929	162757978	-0.852967	0.91	-4.73084	0.00055026	0.323832
chr2	25251203	25251252	-0.613333	-0.731344	-4.73065	0.000550432	0.323832
chr14	51043878	51043944	0.677933	0.1159	4.73051	0.000550559	0.323832
chr11	94870337	94870386	-0.858133	0.6273	-4.72992	0.000551101	0.323832
chr14	50807453	50807507	0.648467	0.406033	4.72986	0.000551155	0.323832
chrX	20530188	20530245	0.602	-0.0172556	4.72982	0.000551192	0.323832
chr15	88976796	88976845	-1.34257	0.600267	-4.72835	0.000552546	0.323832
chr11	3549677	3549726	-0.683567	0.748744	-4.72748	0.000553345	0.323832
chr9	106788274	106788323	-0.7064	-0.626567	-4.72625	0.00055448	0.323832
chr18	61336174	61336223	-0.657267	0.659222	-4.72621	0.000554509	0.323832
chr5	136470890	136470939	-0.758967	0.691389	-4.72615	0.000554569	0.323832
chr8	13497086	13497139	0.724	0.133344	4.72532	0.000555332	0.323832
chr19	7879081	7879131	-0.651433	-0.178378	-4.72434	0.000556235	0.323832
chrX	54030526	54030577	0.764367	0.455189	4.72433	0.000556247	0.323832
chr8	12946680	12946729	-1.32987	-0.266167	-4.72382	0.00055672	0.323832
chr3	89804918	89804967	-0.758533	0.429133	-4.72377	0.000556767	0.323832
chr2	146337799	146337848	-0.998867	1.01524	-4.72371	0.000556822	0.323832
chr2	88067821	88067876	0.844967	0.2763	4.7229	0.000557574	0.323832
chr2	90780854	90780903	-0.651567	0.346533	-4.72224	0.000558185	0.323832
chr7	104628470	104628525	1.0622	0.683667	4.72194	0.000558463	0.323832
chr8	44612853	44612910	0.737567	-0.0131222	4.72147	0.000558903	0.323832
chr11	80242579	80242628	-0.676533	0.443322	-4.72076	0.000559559	0.323832
chr2	87990637	87990693	0.6273	0.403667	4.72047	0.000559827	0.323832
chr5	139527783	139527832	-1.411	1.31218	-4.72043	0.000559871	0.323832
chr8	127044903	127044952	-0.777833	0.884311	-4.72006	0.000560216	0.323832
chr11	77848621	77848670	-0.8745	0.651367	-4.71872	0.000561465	0.323832
chr3	108926278	108926327	-0.836933	0.892644	-4.71818	0.00056197	0.323832
chr2	17971157	17971206	-0.728167	0.920822	-4.7177	0.000562417	0.323832
chr17	35034207	35034256	-1.06083	0.858056	-4.71769	0.000562428	0.323832
chr11	106020729	106020778	-1.02297	0.823244	-4.71726	0.000562831	0.323832
chr15	91403647	91403696	-0.589367	1.01209	-4.71713	0.000562952	0.323832
chr2	152204818	152204867	-0.6114	0.442378	-4.71699	0.000563082	0.323832
chr2	120070337	120070386	-0.752067	0.850422	-4.71686	0.000563205	0.323832
chr15	102196893	102196942	-1.0409	0.468656	-4.71633	0.000563695	0.323832
chr5	90888377	90888436	0.7706	0.772067	4.71616	0.000563862	0.323832
chr14	63812823	63812872	-0.693267	-0.450133	-4.71613	0.000563887	0.323832
chr1	106664849	106664899	0.727933	0.4745	4.71597	0.000564037	0.323832
chr10	57254592	57254644	0.943433	0.539478	4.71549	0.000564489	0.323832
chr6	41553697	41553753	0.6632	0.527944	4.71501	0.000564943	0.323832
chrX	136317377	136317426	-0.694033	0.607222	-4.71477	0.000565159	0.323832
chr9	113650085	113650134	-0.7559	0.395733	-4.71406	0.000565836	0.323832
chr2	62501646	62501701	0.843167	0.474989	4.71283	0.000566996	0.323832
chr1	134637823	134637872	-0.8129	0.623489	-4.71112	0.000568609	0.323832
chr2	146912332	146912389	0.622	0.363011	4.71083	0.000568878	0.323832
chr15	75845037	75845086	-0.639533	0.163067	-4.70998	0.000569689	0.323832
chr11	95198841	95198890	-0.717933	-0.0355667	-4.70959	0.000570059	0.323832
chr10	20671991	20672040	-0.834667	-0.0391444	-4.70813	0.000571449	0.323832
chr3	125643581	125643630	-1.0626	0.302444	-4.7079	0.000571667	0.323832
chr1	175997891	175997948	0.6997	0.613478	4.70761	0.000571935	0.323832
chr9	75408898	75408947	-1.01473	0.499678	-4.70494	0.000574485	0.323832
chr18	38456559	38456608	-0.672367	1.07583	-4.70467	0.00057475	0.323832
chr6	83007980	83008029	-0.792167	-0.0979222	-4.70465	0.000574764	0.323832
chr2	156544261	156544323	0.621967	-0.220556	4.70399	0.000575394	0.323832
chr5	23900499	23900548	-0.690733	-0.0531778	-4.70308	0.000576274	0.323832
chr6	87300794	87300843	-0.775233	-0.461111	-4.70167	0.000577622	0.323832
chr10	129452263	129452319	0.7338	1.30541	4.70067	0.000578591	0.323832
chr15	98463416	98463465	-0.798233	0.160089	-4.70064	0.000578621	0.323832
chr18	42422585	42422640	0.669667	-0.0446	4.69988	0.000579348	0.323832
chr4	59636144	59636201	0.5755	0.0350556	4.69988	0.000579351	0.323832
chr14	78273987	78274038	0.779933	0.490578	4.69928	0.000579926	0.323832
chr3	128914271	128914330	0.685233	-0.158822	4.69826	0.000580914	0.323832
chr12	102267271	102267320	-0.692467	0.756311	-4.69781	0.000581356	0.323832
chr5	137444224	137444273	-0.867767	0.566044	-4.69779	0.000581373	0.323832
chr13	63341175	63341224	-0.696067	0.520878	-4.69726	0.000581887	0.323832
chr5	123959607	123959656	-0.738733	0.594056	-4.69704	0.000582097	0.323832
chr5	25213967	25214021	0.784767	0.701022	4.69677	0.000582358	0.323832
chr16	58728104	58728153	-0.8247	0.244744	-4.69607	0.000583039	0.323832
chr16	91268065	91268115	0.797233	-0.274311	4.69589	0.000583217	0.323832
chr3	88337100	88337149	-1.43197	0.285333	-4.69571	0.000583392	0.323832
chr8	128019497	128019546	-0.905833	-0.0983222	-4.6951	0.000583986	0.323832
chr6	85913640	85913690	0.778533	1.32712	4.69502	0.000584063	0.323832
chr6	42711942	42711996	0.811467	0.331944	4.69482	0.000584251	0.323832
chr19	4098538	4098587	-0.958833	-0.186478	-4.6947	0.000584372	0.323832
chr12	25366100	25366149	-0.811767	0.507222	-4.69302	0.000586015	0.323832
chr1	192752713	192752762	-0.728167	0.164456	-4.69271	0.000586311	0.323832
chr1	173259862	173259911	-0.659933	0.0669444	-4.6926	0.000586419	0.323832
chr7	31093695	31093744	-0.7116	0.423533	-4.69184	0.000587163	0.323832
chr11	95894169	95894218	-0.907867	0.832378	-4.69171	0.000587295	0.323832
chr5	100467689	100467738	-0.6782	0.9792	-4.69096	0.000588028	0.323832
chr12	79791005	79791062	0.801867	0.222022	4.68977	0.000589196	0.323832
chr9	37155640	37155689	-0.6794	0.2288	-4.68966	0.000589299	0.323832
chr12	85791709	85791758	-1.23223	-0.435611	-4.68879	0.000590157	0.323832
chr7	108985488	108985537	-0.8737	0.798144	-4.68877	0.000590182	0.323832
chr3	90058606	90058655	-0.618133	0.368733	-4.68852	0.00059042	0.323832
chr11	72989577	72989628	0.584167	0.159344	4.6885	0.000590443	0.323832
chr7	52226200	52226249	-0.8596	-0.169378	-4.68781	0.000591122	0.323832
chr5	33678313	33678362	-0.735667	0.905044	-4.68643	0.000592484	0.323832
chr13	75843373	75843425	0.669867	0.441756	4.68599	0.000592916	0.323832
chr7	112481453	112481511	0.739733	0.216044	4.68581	0.000593094	0.323832
chr19	32880091	32880146	0.625933	0.0919444	4.68556	0.000593348	0.323832
chr11	116392900	116392949	-0.839967	-0.2313	-4.68548	0.000593422	0.323832
chr16	91045004	91045053	-0.8317	0.820344	-4.6849	0.000594001	0.323832
chr7	115468652	115468705	0.824933	1.12607	4.68452	0.000594376	0.323832
chr13	43460975	43461024	-0.7419	1.12381	-4.68312	0.000595768	0.323832
chr5	107858561	107858610	0.6363	0.122556	4.68303	0.000595851	0.323832
chr17	38443532	38443589	0.707233	0.572611	4.68277	0.000596116	0.323832
chr17	24175422	24175471	-0.785867	1.24121	-4.68253	0.000596352	0.323832
chr3	105508427	105508476	-0.714667	0.598267	-4.6825	0.000596382	0.323832
chr9	36501152	36501205	0.6236	-0.403744	4.68198	0.000596901	0.323832
chr4	135762277	135762326	-0.838433	0.290478	-4.68174	0.000597141	0.323832
chr10	51403461	51403518	0.8867	0.389856	4.68168	0.000597196	0.323832
chr8	83015484	83015539	0.697867	0.1997	4.68164	0.000597237	0.323832
chr1	184339569	184339618	-0.6331	0.335189	-4.68093	0.000597947	0.323832
chr11	69748832	69748881	-0.6891	0.301433	-4.68067	0.000598205	0.323832
chr19	23833428	23833477	-0.6868	0.581733	-4.68053	0.000598344	0.323832
chr15	99803828	99803877	-0.875133	0.0727222	-4.68039	0.00059848	0.323832
chr17	8995069	8995118	-0.691667	0.669967	-4.67948	0.000599392	0.323832
chr10	23869806	23869866	0.886167	0.1237	4.67795	0.000600932	0.323832
chr17	53861516	53861577	0.741267	1.63193	4.67741	0.000601471	0.323832
chrX	40627733	40627787	0.6934	0.975822	4.67728	0.000601599	0.323832
chr5	137508069	137508118	-0.796567	-0.0396111	-4.67724	0.000601639	0.323832
chr5	135869825	135869874	-0.8709	0.7328	-4.67685	0.000602036	0.323832
chr10	81038244	81038293	-1.13927	-0.522822	-4.67575	0.000603142	0.323832
chr3	129603057	129603108	-0.7338	-0.114944	-4.6755	0.000603386	0.323832
chr15	79159175	79159224	-0.8113	0.696	-4.67548	0.000603405	0.323832
chr11	87405581	87405630	-0.590733	0.299644	-4.67513	0.000603767	0.323832
chr4	131399152	131399201	-0.696967	-0.343978	-4.67441	0.000604487	0.323832
chr6	137597907	137597956	0.645933	-0.103311	4.67425	0.000604651	0.323832
chr11	102252649	102252702	-0.8921	0.614389	-4.67412	0.000604784	0.323832
chr7	12735476	12735526	0.6163	0.2656	4.6739	0.000604999	0.323832
chr10	128346500	128346549	-0.8048	0.981056	-4.67382	0.000605086	0.323832
chr19	44794481	44794530	-0.669667	0.156356	-4.67357	0.000605333	0.323832
chr2	132641456	132641505	-0.677467	-0.363744	-4.67357	0.000605337	0.323832
chr7	31838265	31838314	-0.729367	0.1259	-4.67312	0.000605795	0.323832
chr6	41917524	41917585	0.7815	0.389189	4.6724	0.000606525	0.323832
chr6	127402900	127402958	0.649467	0.0697556	4.67214	0.000606782	0.323832
chr11	54890897	54890946	-1.0345	1.08584	-4.67195	0.000606978	0.323832
chr19	13726692	13726750	0.6508	-0.00975556	4.67163	0.000607301	0.323832
chr17	7230327	7230376	-1.44057	0.950511	-4.67129	0.000607648	0.323832
chr8	125710843	125710892	-0.931033	0.542067	-4.67089	0.000608053	0.323832
chr7	63094582	63094640	0.823867	0.5365	4.67028	0.00060867	0.323832
chr13	27184714	27184772	0.827367	0.376167	4.67027	0.000608679	0.323832
chr3	67178475	67178526	-0.740167	-0.0395556	-4.66974	0.000609215	0.323832
chr4	108080926	108080975	-0.836667	0.795989	-4.66972	0.000609243	0.323832
chr10	42303534	42303584	-0.920133	0.546567	-4.66884	0.000610137	0.323832
chr1	137625232	137625281	-0.789733	0.335689	-4.66802	0.000610971	0.323832
chr11	54604018	54604070	-0.9977	1.04991	-4.66781	0.00061119	0.323832
chr7	31376206	31376255	-0.593167	0.414733	-4.66767	0.000611335	0.323832
chr2	90515869	90515921	0.678833	-0.275633	4.6671	0.000611909	0.323832
chr7	103359235	103359284	-0.585567	-0.598544	-4.667	0.000612019	0.323832
chr5	130698438	130698487	-0.5908	0.312589	-4.6667	0.000612327	0.323832
chr16	18249385	18249434	-0.7924	0.206244	-4.6663	0.000612733	0.323832
chr1	95073093	95073142	-0.7264	0.860511	-4.66589	0.000613155	0.323832
chr2	118423928	118423977	-0.857633	0.610467	-4.6652	0.000613861	0.323832
chr11	96166547	96166596	-1.15063	0.227167	-4.66507	0.000613992	0.323832
chr8	15011450	15011499	-0.650533	0.0973889	-4.665	0.000614061	0.323832
chr4	8619034	8619083	-0.750567	-0.0510889	-4.66488	0.000614184	0.323832
chr9	114888180	114888229	-0.837933	0.896211	-4.66487	0.000614198	0.323832
chr2	155419718	155419771	-0.6761	0.327622	-4.66377	0.000615325	0.323832
chr5	45882791	45882840	-0.656867	0.0747333	-4.66363	0.000615467	0.323832
chrX	123445086	123445145	0.776433	1.01543	4.6636	0.000615497	0.323832
chr11	115024997	115025046	-0.701467	0.0926667	-4.66323	0.000615884	0.323832
chr7	28147073	28147122	-0.905167	0.282689	-4.66304	0.000616079	0.323832
chr9	108961446	108961495	-0.770833	0.302122	-4.66278	0.000616345	0.323832
chr3	54719991	54720040	-0.6976	0.278589	-4.66272	0.000616406	0.323832
chr2	168418200	168418249	-0.787467	0.2971	-4.66266	0.000616474	0.323832
chr7	111187824	111187882	0.82	0.382167	4.66088	0.000618304	0.323832
chr2	152119774	152119823	-0.7012	0.584367	-4.66059	0.000618609	0.323832
chr2	28323883	28323932	-0.705833	0.305333	-4.65975	0.000619475	0.323832
chr4	150229390	150229439	-0.682333	0.276444	-4.65956	0.000619667	0.323832
chr7	4874796	4874845	-1.17123	1.14001	-4.65861	0.000620651	0.323832
chr6	67326308	67326357	-0.581167	0.0556333	-4.65821	0.000621074	0.323832
chr2	87553338	87553397	0.6419	0.105022	4.65818	0.0006211	0.323832
chr2	89124871	89124924	0.652567	0.825578	4.65739	0.000621921	0.323832
chr19	45438661	45438710	-0.735967	0.148833	-4.65725	0.000622073	0.323832
chr19	5893489	5893538	-0.631967	0.173833	-4.65669	0.000622653	0.323832
chr4	109648070	109648119	-0.793333	0.00214444	-4.65564	0.000623746	0.323832
chr14	50582828	50582882	0.7463	0.177344	4.65547	0.000623918	0.323832
chr7	148197627	148197676	-0.915433	1.02602	-4.65456	0.000624874	0.323832
chr7	110790014	110790071	0.648467	0.543322	4.65359	0.000625885	0.323832
chr8	4253355	4253404	-0.649067	0.4819	-4.65274	0.000626773	0.323832
chr9	39198928	39198987	0.656433	0.468544	4.65235	0.000627191	0.323832
chr17	78906144	78906201	0.680933	0.740144	4.65181	0.000627751	0.323832
chr8	42460217	42460266	-0.615167	-0.152378	-4.65124	0.000628348	0.323832
chr1	173298267	173298316	-1.55133	0.919111	-4.6503	0.000629344	0.323832
chr1	87791769	87791818	-1.02927	0.775944	-4.6501	0.000629548	0.323832
chr2	130120550	130120599	-0.6152	-0.534667	-4.64972	0.000629945	0.323832
chr9	106101590	106101639	-0.807033	0.8197	-4.64947	0.000630214	0.323832
chr6	129336521	129336579	0.6023	0.5728	4.64947	0.000630219	0.323832
chr8	86776321	86776379	0.6407	-0.374878	4.64912	0.000630584	0.323832
chr2	129517285	129517334	-0.916033	0.8356	-4.64843	0.000631308	0.323832
chr1	99557480	99557529	-0.775967	0.816678	-4.64787	0.000631903	0.323832
chr18	63137713	63137762	-0.76	0.387456	-4.64777	0.000632007	0.323832
chr7	31497885	31497936	-0.6368	-0.596978	-4.64759	0.000632196	0.323832
chr14	64559807	64559856	-1.00583	0.433389	-4.64602	0.000633857	0.323832
chr6	128749179	128749228	-0.7149	0.233911	-4.64525	0.000634677	0.323832
chr11	69749933	69749982	-0.8801	0.736233	-4.64458	0.000635392	0.323832
chr17	21132523	21132586	0.957233	0.650867	4.64434	0.000635648	0.323832
chr7	93485936	93485993	0.654533	0.344678	4.64424	0.000635751	0.323832
chr2	118726678	118726727	-1.12203	-0.371344	-4.64377	0.000636249	0.323832
chr10	80631722	80631771	-0.709533	-0.476689	-4.64335	0.0006367	0.323832
chr17	43936788	43936841	0.6357	0.0588	4.64289	0.000637187	0.323832
chr6	113991584	113991633	-0.9468	0.690644	-4.64047	0.00063978	0.323832
chr15	101478885	101478941	0.623567	0.737578	4.63975	0.000640551	0.323832
chr7	4867030	4867079	-0.792233	0.678467	-4.63938	0.000640942	0.323832
chr11	48611004	48611053	-0.607433	-0.0528444	-4.63903	0.000641318	0.323832
chr15	78810733	78810782	-0.818333	0.4004	-4.63897	0.000641385	0.323832
chr1	71700030	71700079	-0.742967	0.243278	-4.63888	0.000641479	0.323832
chr5	88698548	88698602	0.693133	0.527111	4.63886	0.0006415	0.323832
chr14	94290480	94290529	-0.855167	0.56	-4.63884	0.000641531	0.323832
chr10	39452827	39452876	-0.892767	-0.0392556	-4.63876	0.000641609	0.323832
chr16	36876450	36876509	0.662633	0.846722	4.63787	0.000642566	0.323832
chr9	68502598	68502647	-0.903467	0.774922	-4.63717	0.000643322	0.323832
chr10	36226610	36226659	-1.03683	0.858967	-4.63498	0.000645683	0.323832
chr2	145761233	145761291	0.8185	0.648778	4.6323	0.000648586	0.323832
chr7	123184376	123184434	0.675033	-0.1792	4.63207	0.000648845	0.323832
chr4	151531229	151531278	-0.775767	0.384144	-4.6318	0.000649137	0.323832
chr16	55935869	55935928	0.668767	-0.101133	4.63079	0.000650228	0.323832
chr4	126739011	126739067	0.665033	0.356911	4.63011	0.00065097	0.323832
chr5	65358911	65358964	0.717667	0.2349	4.62994	0.000651159	0.323832
chr8	112135883	112135942	0.645833	0.792667	4.62953	0.000651611	0.323832
chr12	110131795	110131844	-0.775167	-0.856156	-4.62943	0.000651715	0.323832
chr10	84380299	84380348	-0.697767	0.208556	-4.62934	0.000651812	0.323832
chr6	115311236	115311285	-0.705967	0.523944	-4.62896	0.000652232	0.323832
chr10	79805135	79805184	-0.6598	-0.111378	-4.62777	0.000653528	0.323832
chr14	96280075	96280130	0.787767	1.46654	4.62766	0.00065365	0.323832
chr16	17980874	17980923	-1.5189	-0.0744667	-4.62719	0.000654164	0.323832
chr7	147223350	147223399	-0.870333	0.556933	-4.62714	0.000654227	0.323832
chr14	47500581	47500634	0.7485	-0.214733	4.62617	0.000655282	0.323832
chr18	36123974	36124023	-0.601567	0.206022	-4.62531	0.000656228	0.323832
chr15	79160803	79160857	-0.742233	0.689522	-4.62522	0.000656333	0.323832
chr9	114639385	114639434	-0.705267	0.544556	-4.62476	0.000656833	0.323832
chrX	71372375	71372424	0.703067	0.449667	4.62463	0.000656976	0.323832
chr7	129279254	129279313	0.6368	0.287167	4.62432	0.000657317	0.323832
chr6	54923274	54923331	0.692767	-0.211122	4.6242	0.000657448	0.323832
chr4	155409279	155409328	-0.7922	0.9046	-4.62411	0.000657547	0.323832
chr2	89684803	89684852	0.795	-0.117489	4.62393	0.00065775	0.323832
chr4	138280720	138280769	-0.651267	0.855267	-4.62381	0.000657883	0.323832
chr8	41598975	41599024	-0.723967	0.484589	-4.62342	0.00065831	0.323832
chr17	17763955	17764012	0.842033	0.409544	4.6229	0.00065889	0.323832
chr9	80010289	80010341	0.702167	0.437089	4.62234	0.000659503	0.323832
chr2	29819166	29819215	-0.6804	0.640411	-4.62127	0.000660693	0.323832
chr19	13993076	13993128	0.736367	0.457389	4.62045	0.0006616	0.323832
chr11	106994404	106994460	0.8373	-0.257167	4.62044	0.000661612	0.323832
chr2	180775245	180775295	0.753033	-0.991889	4.6197	0.000662432	0.323832
chr11	22187736	22187785	-0.816	0.296367	-4.61878	0.000663453	0.323832
chrX	133584332	133584381	-0.580567	0.390489	-4.61827	0.000664027	0.323832
chr2	165142376	165142425	-1.2952	0.965311	-4.61706	0.000665375	0.323832
chr9	36281600	36281662	0.771967	-0.0302778	4.617	0.000665438	0.323832
chr2	92059734	92059792	1.00833	0.518822	4.6169	0.000665549	0.323832
chr4	125839337	125839386	-0.971767	0.7062	-4.61678	0.000665683	0.323832
chr8	87956011	87956068	0.883233	0.344911	4.6165	0.000665995	0.323832
chr1	78654787	78654836	-0.5509	0.113389	-4.61641	0.000666098	0.323832
chr5	38609883	38609943	0.719567	-0.119533	4.6161	0.000666439	0.323832
chr15	64143942	64143991	-0.702767	0.0742778	-4.61551	0.000667107	0.323832
chr18	56734028	56734084	0.562767	0.0165556	4.61544	0.000667178	0.323832
chr2	21127289	21127338	-0.574467	0.2815	-4.61533	0.000667305	0.323832
chr2	166887095	166887144	-0.854167	0.426144	-4.6153	0.000667342	0.323832
chr11	3884091	3884140	-1.18467	0.850311	-4.61495	0.000667725	0.323832
chr4	129118447	129118496	-0.624633	0.247267	-4.61465	0.000668063	0.323832
chr17	57226887	57226936	-2.48603	0.703667	-4.61447	0.000668266	0.323832
chr7	50697841	50697890	-0.881567	0.352456	-4.61432	0.000668436	0.323832
chr7	110534375	110534432	0.9389	-0.0841667	4.61369	0.00066914	0.323832
chr6	102514459	102514508	-0.9863	0.920067	-4.61343	0.000669435	0.323832
chr7	19679244	19679293	-0.671533	0.0377111	-4.61316	0.000669742	0.323832
chr15	85033498	85033547	-0.926867	0.857322	-4.61271	0.000670238	0.323832
chr12	70824289	70824342	-0.8832	0.599222	-4.61182	0.000671241	0.323832
chr10	107769524	107769573	-0.685133	0.204089	-4.6116	0.000671488	0.323832
chr7	51136127	51136176	-0.6232	-0.0174667	-4.61049	0.000672742	0.323832
chr14	26901647	26901696	-0.729933	0.630989	-4.60901	0.000674413	0.323832
chr2	155653039	155653098	-1.30673	-0.051	-4.60895	0.000674489	0.323832
chr2	112870164	112870218	0.726967	-0.177622	4.60868	0.00067479	0.323832
chr10	93292713	93292762	-0.854667	0.1442	-4.6086	0.000674882	0.323832
chr11	30785318	30785367	-0.787233	0.984333	-4.60829	0.000675237	0.323832
chr14	60059899	60059948	-0.802433	0.104389	-4.60806	0.000675494	0.323832
chr14	49792054	49792103	-0.7652	0.3156	-4.60773	0.000675868	0.323832
chr4	100939856	100939916	0.719233	0.396544	4.6072	0.000676475	0.323832
chr3	58934122	58934176	0.6746	0.362611	4.60677	0.00067696	0.323832
chr1	24184718	24184767	-0.607667	0.323267	-4.60599	0.000677848	0.323832
chrX	20497907	20497956	-0.783467	0.9817	-4.6052	0.00067874	0.323832
chr19	5663705	5663754	-0.742267	0.490511	-4.60456	0.000679471	0.323832
chr3	35652932	35652981	-0.737967	0.404122	-4.60337	0.00068083	0.323832
chr19	19187666	19187725	0.678033	0.142244	4.60318	0.000681049	0.323832
chr3	103595372	103595421	-0.681	0.614533	-4.60306	0.000681184	0.323832
chr15	80085776	80085825	-0.670133	0.5047	-4.603	0.00068126	0.323832
chr7	67285574	67285629	0.648	0.853789	4.60294	0.000681319	0.323832
chr17	33426655	33426704	-0.563833	-0.133267	-4.60289	0.000681385	0.323832
chr8	74684891	74684940	-1.37843	0.207244	-4.60252	0.000681807	0.323832
chr17	37183390	37183439	-0.637367	0.250367	-4.60169	0.000682754	0.323832
chr19	47614361	47614410	-0.953133	0.969811	-4.60167	0.00068278	0.323832
chr11	70034913	70034962	-0.7479	0.466244	-4.60151	0.000682961	0.323832
chr13	115249011	115249060	-1.01593	0.928056	-4.6004	0.000684235	0.323832
chr4	148681974	148682023	-0.655333	0.385778	-4.59946	0.000685317	0.323832
chr5	121297610	121297659	-0.9467	0.770922	-4.5994	0.000685389	0.323832
chr18	38409000	38409049	0.634867	-0.071	4.59871	0.000686181	0.323832
chr2	31494682	31494731	-1.0414	0.638044	-4.59842	0.000686511	0.323832
chr15	99084202	99084251	-0.6731	-0.311467	-4.59836	0.000686584	0.323832
chr16	59638730	59638779	-0.7517	0.1978	-4.59801	0.000686988	0.323832
chr1	145487439	145487494	0.794133	-0.0389444	4.59707	0.000688077	0.323832
chr18	31770229	31770280	0.6181	0.0267556	4.59634	0.000688913	0.323832
chr9	39800464	39800522	0.711467	0.462044	4.59613	0.000689164	0.323832
chr8	55804898	55804959	0.725433	-0.108789	4.59606	0.000689247	0.323832
chr6	124998007	124998056	-0.757433	-0.0741111	-4.59523	0.000690206	0.323832
chr3	95110711	95110760	-0.653433	-0.0539333	-4.59423	0.000691368	0.323832
chr2	130914134	130914183	-0.748467	0.112056	-4.59416	0.000691452	0.323832
chr11	69749133	69749182	-0.627833	0.112844	-4.59335	0.000692394	0.323832
chr3	89019687	89019736	-1.3046	0.611744	-4.59318	0.000692584	0.323832
chr6	128305975	128306024	-0.644533	0.426233	-4.59275	0.000693083	0.323832
chr10	30562864	30562913	-0.6088	0.429444	-4.59216	0.00069377	0.323832
chr3	36762316	36762365	-0.757967	0.398244	-4.59179	0.0006942	0.323832
chr14	9501339	9501397	0.945967	0.467811	4.59108	0.000695032	0.323832
chr4	129517334	129517383	-1.0039	1.07037	-4.59101	0.000695114	0.323832
chr10	84380389	84380438	-0.719933	0.357489	-4.5908	0.000695365	0.323832
chr16	88879687	88879749	0.9342	0.539	4.59048	0.000695731	0.323832
chr6	122287143	122287200	0.679533	-0.393467	4.59029	0.000695956	0.323832
chr9	76396350	76396399	-0.796567	0.901511	-4.58946	0.000696933	0.323832
chr2	68971000	68971059	0.609433	-0.9744	4.58865	0.000697878	0.323832
chr8	108660021	108660070	-1.75243	-0.0783111	-4.5885	0.000698051	0.323832
chr8	96738280	96738329	-0.6606	0.639778	-4.58843	0.000698136	0.323832
chr10	34109428	34109482	1.02357	0.9805	4.58829	0.000698299	0.323832
chr9	106588061	106588110	-0.872833	1.19639	-4.58787	0.000698792	0.323832
chr6	134742623	134742672	-0.7815	0.3704	-4.58785	0.000698819	0.323832
chr7	105269187	105269236	-0.964767	0.626344	-4.58771	0.000698987	0.323832
chr1	37356985	37357034	-0.6016	0.0616444	-4.58752	0.000699209	0.323832
chr10	80001975	80002024	-0.649767	0.0300444	-4.58626	0.000700686	0.323832
chrY	582943	583002	1.11087	0.439589	4.58626	0.000700691	0.323832
chr16	18629405	18629454	-1.48983	0.800289	-4.58613	0.000700838	0.323832
chr7	51251207	51251256	-0.832767	0.443622	-4.58568	0.000701369	0.323832
chr6	6529631	6529686	0.674333	0.633078	4.58529	0.000701834	0.323832
chr6	48504460	48504509	-0.716133	0.574333	-4.58391	0.000703465	0.323832
chr8	75877264	75877313	-0.579233	0.532356	-4.58381	0.00070358	0.323832
chr3	87574189	87574248	1.0347	0.3925	4.58318	0.000704322	0.323832
chr8	72606635	72606684	-0.603833	-0.186767	-4.58252	0.000705113	0.323832
chr9	19343732	19343787	0.944267	0.858722	4.58247	0.000705165	0.323832
chr11	96213406	96213455	-1.4292	-0.232667	-4.58245	0.000705189	0.323832
chr4	104782684	104782733	-0.6162	0.690489	-4.58213	0.000705568	0.323832
chr1	50981708	50981765	0.9115	0.459744	4.58175	0.000706027	0.323832
chr17	48573409	48573458	-1.0085	0.776111	-4.58152	0.000706296	0.323832
chr11	77587853	77587907	0.735467	0.163233	4.5814	0.000706443	0.323832
chr4	102658495	102658554	0.847433	0.317578	4.58113	0.000706754	0.323832
chr17	47826031	47826080	-1.72437	0.577456	-4.581	0.000706909	0.323832
chr14	57431843	57431892	-0.7342	0.0526778	-4.58094	0.000706983	0.323832
chr14	78490846	78490900	0.659367	0.115289	4.58088	0.000707053	0.323832
chr11	115994048	115994097	-0.605467	0.546278	-4.58072	0.000707242	0.323832
chr5	38108174	38108223	-0.654733	0.557	-4.58062	0.000707365	0.323832
chr9	66826234	66826299	0.670567	0.171233	4.58054	0.000707457	0.323832
chr13	97314463	97314518	0.6235	0.106911	4.5805	0.000707513	0.323832
chr6	58256041	58256090	0.6265	0.0146	4.58027	0.000707787	0.323832
chr2	32731697	32731746	-0.728767	0.592833	-4.58021	0.000707851	0.323832
chr7	31545845	31545894	-0.771533	0.552111	-4.57784	0.000710681	0.323832
chrX	91786930	91786979	-0.773733	0.337967	-4.5776	0.000710971	0.323832
chr17	27085991	27086040	-0.805567	0.514567	-4.5774	0.000711206	0.323832
chr3	135009681	135009730	0.608233	-0.527356	4.57666	0.000712095	0.323832
chr4	66064219	66064268	-0.799733	0.411822	-4.57642	0.000712383	0.323832
chr5	8797736	8797793	0.7017	0.517778	4.57624	0.000712599	0.323832
chr11	11711088	11711147	0.713967	0.0548667	4.57538	0.000713623	0.323832
chr2	125073124	125073173	-0.6726	1.01107	-4.57515	0.00071391	0.323832
chr4	102701274	102701323	-0.929633	0.779144	-4.57478	0.000714348	0.323832
chr2	87050916	87050975	0.6805	-0.195333	4.57471	0.000714436	0.323832
chr15	57526772	57526821	-0.792733	0.593922	-4.57451	0.000714669	0.323832
chr13	31066133	31066182	-0.977467	0.0815333	-4.5734	0.000716006	0.323832
chr9	64128122	64128173	0.827567	-0.323589	4.57318	0.000716279	0.323832
chr1	145624397	145624446	-0.6923	0.351656	-4.57227	0.000717368	0.323832
chr7	149747188	149747237	-0.6576	0.215356	-4.57215	0.000717519	0.323832
chr7	52723749	52723798	-0.815033	0.418456	-4.57194	0.00071777	0.323832
chr4	118892802	118892851	-0.719067	0.105378	-4.57171	0.00071805	0.323832
chr5	123584123	123584172	-0.807733	0.312444	-4.5714	0.000718429	0.323832
chr10	23766652	23766712	0.640167	0.287256	4.57059	0.000719405	0.323832
chr15	75578912	75578961	-0.7272	0.8188	-4.56942	0.000720818	0.323832
chr11	3407632	3407681	-0.6617	0.136667	-4.56926	0.000721023	0.323832
chr6	51474568	51474617	-0.659933	0.759422	-4.56889	0.000721467	0.323832
chr17	57074484	57074533	-0.6565	0.259422	-4.5686	0.000721819	0.323832
chr8	120021727	120021776	0.7931	0.223567	4.56845	0.000721998	0.323832
chr11	70458754	70458803	-0.6315	-0.194711	-4.56775	0.000722859	0.323832
chr16	52031750	52031799	-0.596567	-0.0868222	-4.56731	0.00072339	0.323832
chr12	17331707	17331756	-0.9046	0.205733	-4.56709	0.000723662	0.323832
chr17	34729523	34729572	-0.697333	0.757622	-4.56653	0.000724333	0.323832
chr5	93522755	93522804	-0.629633	0.124878	-4.56622	0.000724721	0.323832
chr19	54019332	54019381	-0.7087	0.600133	-4.56607	0.000724898	0.323832
chr17	34744484	34744533	-1.0671	-0.343567	-4.56561	0.000725457	0.323832
chr10	128907230	128907298	0.6756	0.0433444	4.56524	0.000725915	0.323832
chr14	56263936	56263985	-0.6171	0.187789	-4.56501	0.000726199	0.323832
chr7	134941182	134941231	-0.9849	0.833678	-4.56495	0.000726275	0.323832
chr11	3417020	3417069	-1.03537	1.70734	-4.56468	0.000726603	0.323832
chr10	33501181	33501239	0.611267	0.778067	4.56436	0.000726995	0.323832
chr2	126894535	126894584	-0.6729	0.268856	-4.56397	0.00072747	0.323832
chr13	25114309	25114358	-1.4868	0.147056	-4.56356	0.000727968	0.323832
chr2	156022372	156022421	-0.6927	0.3924	-4.562	0.00072989	0.323832
chr9	38990709	38990763	0.593767	0.3267	4.56196	0.000729936	0.323832
chr1	174412903	174412952	-0.5786	-0.0956	-4.56171	0.000730248	0.323832
chrX	50621594	50621649	0.631633	0.240133	4.56165	0.000730311	0.323832
chr2	86197026	86197091	0.5483	0.00833333	4.56101	0.000731101	0.323832
chr11	98951655	98951704	-0.8779	0.655367	-4.56099	0.000731124	0.323832
chr7	134170926	134170975	-0.658367	0.126789	-4.56082	0.000731335	0.323832
chr15	38449123	38449172	-0.800967	0.707178	-4.56017	0.000732135	0.323832
chr16	65519175	65519235	0.777733	-0.000555556	4.5598	0.000732593	0.323832
chrX	11657195	11657244	-0.764733	0.809167	-4.55966	0.00073277	0.323832
chr2	87414304	87414359	0.672167	0.737611	4.55964	0.000732794	0.323832
chr9	20015486	20015544	0.638367	0.447767	4.55925	0.000733277	0.323832
chr16	67620816	67620865	-0.781867	0.198811	-4.55814	0.000734651	0.323832
chr16	32609220	32609269	-0.744367	0.468167	-4.55772	0.000735165	0.323832
chr4	108249103	108249164	0.678733	-0.208567	4.5574	0.00073557	0.323832
chr6	83781411	83781460	-0.7869	0.725867	-4.55689	0.000736202	0.323832
chr8	3587929	3587978	-1.18703	-0.194667	-4.55675	0.000736371	0.323832
chr4	149328884	149328933	-0.5701	0.103033	-4.55625	0.00073699	0.323832
chr1	95886057	95886106	-0.6431	0.123378	-4.55538	0.000738077	0.323832
chr15	10881136	10881185	-1.11677	1.15877	-4.55523	0.000738261	0.323832
chr9	64104084	64104142	0.618633	0.363822	4.55487	0.000738702	0.323832
chr5	108154514	108154563	-0.702933	0.498511	-4.55463	0.000739003	0.323832
chr7	52669221	52669270	-0.7899	0.7262	-4.55445	0.00073923	0.323832
chr16	22918277	22918326	0.836067	-0.533722	4.55399	0.000739804	0.323832
chrX	117038645	117038703	0.788067	0.824722	4.55392	0.000739894	0.323832
chr9	4798155	4798216	0.641933	0.245889	4.55268	0.000741436	0.323832
chr12	117643822	117643871	-0.7309	0.2644	-4.55233	0.000741874	0.323832
chr8	36028625	36028674	-0.636133	0.730478	-4.55208	0.000742193	0.323832
chr15	36214989	36215048	0.6439	-0.0650667	4.55176	0.00074259	0.323832
chr17	47503971	47504020	-0.892167	1.09758	-4.55163	0.000742758	0.323832
chr13	58506833	58506890	0.747733	0.329378	4.55141	0.000743034	0.323832
chr17	34942357	34942409	0.7508	0.107522	4.55123	0.000743248	0.323832
chr10	80927472	80927521	-0.679933	-0.426756	-4.55076	0.000743849	0.323832
chr10	82821409	82821458	-0.644833	0.598811	-4.5506	0.000744043	0.323832
chr2	80287465	80287514	-0.684833	0.428656	-4.55023	0.000744504	0.323832
chr7	13063189	13063245	0.757933	-0.331578	4.55006	0.000744727	0.323832
chr7	46799799	46799848	-0.592333	0.304133	-4.55005	0.000744738	0.323832
chr12	114377118	114377167	-1.23653	-0.184733	-4.54985	0.000744987	0.323832
chr6	47404234	47404283	-0.695033	0.249233	-4.54961	0.000745287	0.323832
chr2	86595507	86595557	0.7966	1.32959	4.54887	0.000746224	0.323832
chr8	70016403	70016463	0.723	0.5351	4.54855	0.000746622	0.323832
chrX	47083462	47083516	0.764767	0.653089	4.54824	0.000747009	0.323832
chr10	129121983	129122035	0.7821	0.748633	4.5481	0.000747185	0.323832
chr2	173560842	173560891	-0.6831	0.783578	-4.54801	0.000747294	0.323832
chr2	180952282	180952331	-0.8317	0.6355	-4.54789	0.000747446	0.323832
chr13	113716987	113717037	0.772233	0.405067	4.54775	0.000747629	0.323832
chr4	115125935	115125984	-0.855133	1.22419	-4.5471	0.000748443	0.323832
chr5	58110273	58110322	-0.713033	0.873667	-4.54594	0.000749911	0.323832
chr11	102808248	102808297	-0.629933	-0.319833	-4.54483	0.000751317	0.323832
chr15	102196988	102197037	-0.683367	0.0215778	-4.54478	0.000751378	0.323832
chr11	98247615	98247664	-0.799833	0.523844	-4.5441	0.000752247	0.323832
chr7	86885502	86885558	0.6724	-0.265667	4.54395	0.000752433	0.323832
chr10	75610407	75610456	-0.7482	0.545578	-4.54258	0.00075418	0.323832
chr17	35654213	35654262	-0.7953	0.303811	-4.54255	0.00075422	0.323832
chr10	80958785	80958834	-0.643433	-0.634811	-4.54251	0.000754263	0.323832
chr9	44206664	44206713	-0.906933	-0.463389	-4.54197	0.000754954	0.323832
chr16	17980984	17981033	-1.55163	-0.0802778	-4.54184	0.000755115	0.323832
chr7	18256729	18256783	0.7706	0.505422	4.54158	0.000755454	0.323832
chr6	72139209	72139258	-0.7855	0.540456	-4.54117	0.00075597	0.323832
chr11	83665994	83666043	-0.711333	0.660667	-4.54078	0.000756468	0.323832
chr18	20161229	20161282	-1.1008	0.968411	-4.54071	0.000756566	0.323832
chr2	88916426	88916484	0.7334	0.661456	4.54053	0.000756784	0.323832
chr2	85706197	85706254	0.798033	1.26214	4.54043	0.000756923	0.323832
chr10	126501117	126501166	-0.737033	0.618811	-4.54031	0.000757074	0.323832
chr12	28024399	28024448	-0.817533	0.7256	-4.5403	0.000757084	0.323832
chr16	21695115	21695164	-0.669367	0.713278	-4.54009	0.000757354	0.323832
chr5	36740164	36740213	-0.642667	0.6322	-4.53903	0.000758704	0.323832
chr3	84754219	84754271	0.731833	0.0331667	4.53889	0.000758889	0.323832
chr7	38870316	38870365	-0.669067	0.493289	-4.53794	0.0007601	0.323832
chr10	66748092	66748141	-0.803	0.972256	-4.53782	0.000760254	0.323832
chr16	11066547	11066596	-0.921667	0.4032	-4.53716	0.000761106	0.323832
chr1	135819988	135820037	-1.96763	0.800889	-4.53704	0.000761253	0.323832
chr16	88726552	88726616	0.7478	-0.0708556	4.53703	0.000761268	0.323832
chr17	34164485	34164534	-0.558567	0.422311	-4.53701	0.000761295	0.323832
chr11	99856495	99856544	-0.8544	-0.0445667	-4.5368	0.000761568	0.323832
chr10	18508422	18508473	-0.895967	0.260633	-4.53654	0.0007619	0.323832
chr17	51971989	51972038	-0.762867	0.271556	-4.53597	0.000762637	0.323832
chr5	139469196	139469245	-0.8869	0.931922	-4.53582	0.000762831	0.323832
chr2	111381099	111381159	0.581233	0.527667	4.53575	0.000762918	0.323832
chr1	74171238	74171287	-0.853533	0.623522	-4.53543	0.000763325	0.323832
chr11	68935753	68935802	-0.816133	0.558067	-4.53528	0.00076353	0.323832
chr5	139936471	139936520	-1.1677	-0.324589	-4.53464	0.000764345	0.323832
chr1	88200285	88200334	-0.770833	0.348222	-4.53426	0.000764846	0.323832
chr12	32400125	32400177	0.7414	0.893667	4.53315	0.000766281	0.323832
chr14	99697880	99697929	-0.598333	-0.883644	-4.5328	0.000766727	0.323832
chr17	34164785	34164834	-0.767867	0.213044	-4.5325	0.000767121	0.323832
chr2	157174858	157174907	-0.763033	0.590633	-4.53202	0.000767744	0.323832
chr3	8510179	8510228	-0.678367	0.390222	-4.53121	0.000768791	0.323832
chr11	70050801	70050850	-0.7306	0.0891444	-4.53114	0.000768879	0.323832
chr9	20780855	20780904	-0.780833	-0.156333	-4.53048	0.000769737	0.323832
chr11	98846441	98846490	-0.779433	0.375889	-4.53037	0.000769886	0.323832
chr9	96267007	96267065	0.693867	0.432433	4.53	0.000770367	0.323832
chr17	12512102	12512158	0.887867	0.1822	4.52973	0.000770719	0.323832
chr8	13785953	13786002	-0.675867	-0.0636778	-4.52971	0.000770735	0.323832
chr1	193916509	193916558	-0.760033	0.624033	-4.52935	0.000771202	0.323832
chr5	113654988	113655037	-0.7483	0.747544	-4.52877	0.000771961	0.323832
chr11	29615631	29615687	0.672633	0.188611	4.52748	0.000773648	0.323832
chr2	11091061	11091114	0.6912	-0.222344	4.52707	0.000774189	0.323832
chr14	52533142	52533191	-0.896167	1.07201	-4.52687	0.000774441	0.323832
chr11	106054646	106054695	-0.972033	0.983956	-4.52664	0.000774746	0.323832
chr11	100514619	100514668	-0.9867	-0.0707222	-4.52648	0.000774958	0.323832
chr2	25023473	25023522	-1.181	-0.147667	-4.52598	0.000775611	0.323832
chr11	87703078	87703127	-1.1752	0.958278	-4.52582	0.000775822	0.323832
chr11	103080731	103080780	-0.674467	0.4144	-4.52562	0.000776087	0.323832
chr6	38501363	38501412	-0.847233	0.623767	-4.5253	0.000776497	0.323832
chr15	75579317	75579366	-0.7373	0.493822	-4.52496	0.00077695	0.323832
chr10	101972343	101972403	0.701367	0.320111	4.52484	0.000777107	0.323832
chr1	108694677	108694733	0.6639	0.5532	4.52426	0.000777869	0.323832
chr16	31876946	31876997	-1.1821	-0.0713556	-4.52425	0.000777884	0.323832
chr5	76569290	76569339	-0.8284	0.717044	-4.52413	0.000778035	0.323832
chr4	43508704	43508753	-0.955933	0.507778	-4.52342	0.00077897	0.323832
chr6	50211477	50211526	-0.8169	0.157911	-4.5234	0.000778997	0.323832
chr13	24372534	24372583	-1.20773	0.973767	-4.5221	0.000780717	0.323832
chr14	11994231	11994280	-1.28167	-0.2649	-4.52187	0.00078102	0.323832
chr4	129661865	129661914	-0.6063	0.503667	-4.52085	0.000782355	0.323832
chr13	101389859	101389919	0.704567	0.180233	4.52082	0.000782397	0.323832
chr1	60466321	60466370	-0.801533	0.732411	-4.52061	0.000782676	0.323832
chr2	11699467	11699516	-0.696533	0.494944	-4.5206	0.00078269	0.323832
chr12	42214793	42214847	0.7249	0.960856	4.5205	0.000782824	0.323832
chr2	89959828	89959879	0.6111	0.995756	4.52035	0.00078302	0.323832
chr5	151468749	151468798	0.6802	-0.366978	4.5202	0.000783227	0.323832
chr11	73268075	73268128	0.653667	0.456856	4.52019	0.000783238	0.323832
chr5	134932036	134932085	-0.651767	0.757989	-4.52015	0.000783292	0.323832
chr6	132816973	132817033	0.746333	-0.0123111	4.52003	0.000783446	0.323832
chr14	50903047	50903109	0.7107	0.4129	4.51986	0.000783676	0.323832
chr4	101092572	101092621	-0.7388	0.214967	-4.51985	0.000783685	0.323832
chr11	73935003	73935052	-0.665533	0.232711	-4.51961	0.000784005	0.323832
chr11	74081052	74081101	-0.636167	-0.1027	-4.51944	0.00078423	0.323832
chr7	118125643	118125693	0.794933	-0.0461556	4.51937	0.00078432	0.323832
chr14	30833383	30833432	-0.740767	0.247244	-4.51887	0.000784985	0.323832
chr16	31876836	31876885	-1.02333	-0.112433	-4.51868	0.000785233	0.323832
chr7	149657308	149657357	-0.783567	0.154233	-4.51854	0.000785422	0.323832
chr1	6717172	6717228	0.7374	0.570867	4.51848	0.000785501	0.323832
chr7	51064364	51064420	0.708533	-0.144622	4.51841	0.0007856	0.323832
chr4	140610844	140610893	-0.699933	0.0740333	-4.5183	0.000785736	0.323832
chr1	134638118	134638167	-0.770633	0.601222	-4.518	0.000786143	0.323832
chr10	79627527	79627576	-0.842667	0.815656	-4.518	0.000786144	0.323832
chr13	21546127	21546181	0.8357	0.7739	4.51788	0.000786293	0.323832
chrX	7830096	7830152	0.6243	0.5038	4.51788	0.0007863	0.323832
chr14	50682260	50682309	-0.662	0.836689	-4.51748	0.000786836	0.323832
chr1	43502737	43502786	-0.891633	0.829089	-4.51746	0.000786857	0.323832
chr8	107064572	107064621	-0.9597	1.31619	-4.51648	0.000788163	0.323832
chr17	22738547	22738607	0.6588	0.0885111	4.51636	0.000788318	0.323832
chr3	88981471	88981520	-0.8864	0.934522	-4.5154	0.000789597	0.323832
chr19	3708561	3708610	-0.855233	0.184967	-4.51522	0.000789845	0.323832
chr10	38683210	38683267	0.803133	-0.192533	4.51453	0.000790766	0.323832
chr11	116168553	116168602	-0.803967	0.661856	-4.51394	0.000791549	0.323832
chr2	88992015	88992071	0.825233	1.18473	4.51346	0.000792201	0.323832
chr9	82720768	82720829	0.5698	-0.284144	4.51293	0.0007929	0.323832
chr3	126701755	126701804	-0.9494	0.7957	-4.51281	0.00079307	0.323832
chr3	129582127	129582176	-1.03423	0.178011	-4.51232	0.000793719	0.323832
chr4	140462628	140462677	-0.8636	-0.290022	-4.51211	0.000794008	0.323832
chrX	71550659	71550708	-0.7902	0.560856	-4.5121	0.000794017	0.323832
chr16	85902755	85902804	-0.688333	0.725244	-4.51132	0.000795066	0.323832
chr6	136872558	136872607	-0.896767	0.253933	-4.51125	0.000795163	0.323832
chr8	109964918	109964967	-0.709133	1.06343	-4.51112	0.000795337	0.323832
chr2	73751724	73751774	0.684	0.256533	4.51026	0.000796496	0.323832
chr11	103224871	103224920	-0.822767	1.14676	-4.51016	0.000796636	0.323832
chr16	18053187	18053236	-0.7768	0.465978	-4.50999	0.000796863	0.323832
chr13	23558455	23558516	0.749367	0.0856778	4.50945	0.000797593	0.323832
chr11	70468129	70468178	-0.759567	0.100289	-4.50939	0.000797665	0.323832
chr10	121518441	121518496	0.6147	0.685011	4.50932	0.000797762	0.323832
chr17	37230701	37230750	-0.963167	0.371344	-4.50923	0.000797887	0.323832
chr7	53122169	53122218	-0.729667	-0.0840667	-4.50894	0.000798272	0.323832
chr7	148512772	148512821	-0.6685	0.114178	-4.5085	0.000798873	0.323832
chr2	73226975	73227036	0.7299	-0.378389	4.50841	0.000798988	0.323832
chr11	102977754	102977803	-0.7152	0.262444	-4.50802	0.000799516	0.323832
chr11	69579682	69579731	-0.619267	1.03247	-4.50786	0.000799735	0.323832
chr7	24653961	24654019	-0.602967	0.0141333	-4.50762	0.00080006	0.323832
chr3	27270460	27270509	-0.868233	0.245678	-4.50757	0.000800123	0.323832
chr2	7004986	7005043	0.651633	-0.137933	4.50712	0.000800739	0.323832
chr7	149489692	149489741	-0.760733	-0.169856	-4.50647	0.000801614	0.323832
chr3	30408794	30408843	-0.7946	0.395211	-4.50641	0.000801704	0.323832
chr19	11068309	11068358	-0.801767	0.138344	-4.50619	0.000801997	0.323832
chr9	58429507	58429556	-0.803267	0.132144	-4.50563	0.000802753	0.323832
chr7	62089179	62089238	0.7053	0.130411	4.50511	0.000803469	0.323832
chr2	71385618	71385674	0.691267	0.9888	4.50506	0.000803533	0.323832
chr13	42148018	42148067	-0.704667	1.02656	-4.50495	0.000803679	0.323832
chr11	59990307	59990356	-0.630733	0.2367	-4.50492	0.000803721	0.323832
chr11	59624626	59624680	0.773867	-0.367622	4.50475	0.000803952	0.323832
chr10	129383376	129383431	0.693433	0.363511	4.50467	0.000804064	0.323832
chr12	109570628	109570677	-0.6611	-0.443578	-4.50459	0.000804173	0.323832
chr11	30168262	30168311	-0.800267	0.407733	-4.50458	0.00080418	0.323832
chr15	80937718	80937771	0.8387	0.517322	4.5045	0.00080429	0.323832
chr2	167513848	167513897	-0.752467	0.342767	-4.50445	0.000804359	0.323832
chr7	67286799	67286854	0.869067	1.04629	4.50442	0.000804401	0.323832
chr5	3803247	3803296	-0.700567	0.212589	-4.50435	0.000804497	0.323832
chr9	61874302	61874351	-0.750967	0.987067	-4.50432	0.000804535	0.323832
chr3	96279084	96279133	-0.754867	0.957189	-4.50414	0.000804783	0.323832
chr1	164830581	164830640	0.670333	-0.2364	4.50398	0.000805003	0.323832
chr13	64351382	64351435	0.861533	-0.0583111	4.50386	0.000805168	0.323832
chr18	32109163	32109212	-0.607133	0.393711	-4.50332	0.0008059	0.323832
chr6	29295283	29295338	0.7466	0.281433	4.50174	0.000808053	0.323832
chr17	20620015	20620073	0.643667	-0.0966667	4.50063	0.000809584	0.323832
chr13	43266710	43266759	-0.574933	-0.120478	-4.5001	0.000810299	0.323832
chr7	16715499	16715548	-0.656733	-0.409989	-4.49992	0.000810552	0.323832
chr2	86864960	86865017	0.726867	0.516989	4.49986	0.000810627	0.323832
chr1	89517481	89517530	-0.958433	0.698944	-4.49935	0.000811339	0.323832
chr2	26764189	26764238	-1.072	1.83133	-4.49931	0.000811386	0.323832
chr9	106124816	106124865	-0.653733	0.406467	-4.49894	0.000811896	0.323832
chr5	98615572	98615621	0.824133	-0.283044	4.49855	0.000812429	0.323832
chr9	53107018	53107067	-0.603533	-0.561156	-4.49846	0.000812553	0.323832
chr3	151930241	151930297	0.6989	0.0872778	4.4983	0.000812779	0.323832
chr15	81975460	81975518	0.6689	-0.241767	4.49806	0.000813113	0.323832
chr1	167126249	167126310	0.8668	0.203744	4.49776	0.000813517	0.323832
chr15	72643286	72643335	-0.827267	0.725333	-4.49765	0.000813678	0.323832
chr7	56501227	56501276	-0.895	-0.502367	-4.49749	0.000813899	0.323832
chr11	66723257	66723312	0.6549	-0.524456	4.49658	0.000815147	0.323832
chr9	44228083	44228132	-0.8045	0.515989	-4.49633	0.00081549	0.323832
chr2	111096960	111097019	0.595133	0.152611	4.49607	0.00081585	0.323832
chr4	68615637	68615686	-0.581767	-0.312344	-4.49588	0.000816115	0.323832
chr3	30691291	30691342	0.695367	0.749722	4.49567	0.000816398	0.323832
chr7	25374875	25374924	-0.710867	0.976033	-4.49532	0.000816886	0.323832
chr5	35384465	35384514	-1.09	0.228689	-4.49521	0.000817036	0.323832
chr7	81157696	81157745	-0.783667	1.02058	-4.49458	0.000817915	0.323832
chr11	77981101	77981150	-1.228	0.0743889	-4.49335	0.000819622	0.323832
chr13	63535464	63535520	0.600267	-0.207689	4.49317	0.000819863	0.323832
chr15	78971057	78971114	0.600967	0.0402667	4.49312	0.00081994	0.323832
chr7	51080658	51080707	-0.8551	0.421044	-4.49238	0.000820969	0.323832
chr3	108525302	108525351	-0.731133	0.899511	-4.49224	0.000821164	0.323832
chr2	122439959	122440016	0.7778	0.00724444	4.49198	0.000821515	0.323832
chr5	136611792	136611841	-0.692567	0.1671	-4.49089	0.00082304	0.323832
chrX	72376252	72376301	-0.807933	0.731222	-4.49087	0.000823074	0.323832
chr7	4764306	4764355	-0.817367	0.606378	-4.48992	0.000824395	0.323832
chr16	57231289	57231338	-1.05677	1.2119	-4.48981	0.000824543	0.323832
chr4	151671859	151671908	-0.577233	0.2232	-4.48946	0.000825037	0.323832
chr1	175559422	175559480	0.750033	-0.377144	4.48888	0.000825843	0.323832
chr2	7004806	7004867	0.7192	-0.387889	4.48847	0.00082642	0.323832
chr5	86804497	86804558	0.691567	-0.00321111	4.48803	0.000827031	0.323832
chr7	147079386	147079435	-0.806133	0.504689	-4.48768	0.000827534	0.323832
chr2	85039181	85039230	-0.905067	0.343922	-4.4869	0.000828619	0.323832
chr8	86566682	86566731	-0.884133	0.235989	-4.48656	0.000829104	0.323832
chr7	110324834	110324892	0.776767	0.915578	4.48637	0.000829364	0.323832
chrX	131344322	131344380	0.622067	0.603778	4.48633	0.000829425	0.323832
chr8	23393363	23393412	-0.9324	1.02651	-4.48611	0.000829725	0.323832
chrX	143397725	143397774	-0.713833	0.833333	-4.48575	0.000830237	0.323832
chr14	63379093	63379142	-0.8133	-0.0879444	-4.4856	0.00083045	0.323832
chr12	52477709	52477762	0.636367	0.705256	4.48558	0.000830481	0.323832
chr12	25181077	25181126	-0.799	0.726589	-4.48484	0.00083152	0.323832
chr1	20880519	20880568	-0.575467	-0.135911	-4.48478	0.000831608	0.323832
chr17	34973519	34973568	-0.722667	0.244244	-4.48457	0.000831896	0.323832
chr9	37610262	37610312	0.745567	0.856789	4.48392	0.00083282	0.323832
chrX	104036988	104037045	0.799833	0.731744	4.48356	0.000833332	0.323832
chr11	74008653	74008710	0.7794	0.1893	4.48355	0.000833346	0.323832
chr2	91036963	91037012	-0.676433	0.0266556	-4.48346	0.000833468	0.323832
chr2	89335830	89335881	0.9236	0.801278	4.48295	0.000834191	0.323832
chr3	115708153	115708210	0.750967	0.637867	4.48186	0.000835725	0.323832
chr7	35440045	35440094	-1.01563	1.32649	-4.48158	0.000836124	0.323832
chr17	25973748	25973797	-0.813133	0.310444	-4.48073	0.000837331	0.323832
chr9	123387010	123387061	0.719867	-0.771667	4.48045	0.000837727	0.323832
chr11	100575471	100575520	-1.2978	2.13851	-4.47996	0.000838432	0.323832
chr4	110070485	110070534	-0.695967	0.510667	-4.47965	0.000838865	0.323832
chr16	16675033	16675086	0.7515	-0.0359556	4.47964	0.000838878	0.323832
chr13	74074624	74074673	-0.867267	0.346611	-4.47952	0.000839058	0.323832
chr9	23028348	23028397	-0.6489	-0.435167	-4.47944	0.00083916	0.323832
chr9	57863288	57863337	-1.023	0.811656	-4.47907	0.000839698	0.323832
chr1	175699511	175699566	0.7502	-0.442889	4.47896	0.000839848	0.323832
chr11	69749438	69749487	-0.587967	-0.0726222	-4.47887	0.000839974	0.323832
chr16	62847826	62847879	0.583133	0.3413	4.47858	0.000840388	0.323832
chr12	105013880	105013929	-0.779467	0.326156	-4.47747	0.000841969	0.323832
chr4	62279942	62279991	-1.0847	0.799244	-4.47731	0.000842199	0.323832
chr15	98622310	98622359	-0.7118	-0.0740111	-4.47591	0.000844206	0.323832
chr4	28739834	28739883	-0.863	0.829444	-4.47542	0.000844899	0.323832
chr11	100830887	100830936	-1.51287	1.30207	-4.47482	0.00084577	0.323832
chr6	145561528	145561586	1.35257	-0.1081	4.47461	0.000846062	0.323832
chr6	136824326	136824375	-0.720333	0.181711	-4.47432	0.000846481	0.323832
chr12	110133488	110133537	-0.802	0.137656	-4.47421	0.000846636	0.323832
chr16	95478004	95478067	0.585467	1.04972	4.47283	0.000848619	0.323832
chr7	57012691	57012742	0.598533	0.144389	4.47187	0.000850003	0.323832
chr6	29222634	29222683	-0.644433	0.500656	-4.47162	0.000850373	0.323832
chr7	4872716	4872765	-0.654433	0.689389	-4.47154	0.000850476	0.323832
chr6	129862623	129862681	0.806	0.824967	4.47097	0.000851305	0.323832
chr9	123714153	123714206	0.8529	-0.104922	4.47036	0.000852187	0.323832
chr8	4253665	4253714	-0.7746	0.332044	-4.46954	0.000853376	0.323832
chr19	58745297	58745360	0.771967	-0.458944	4.46937	0.000853624	0.323832
chr16	23989372	23989421	-0.810267	0.581922	-4.46861	0.000854726	0.323832
chr7	133605971	133606020	-0.9321	1.08129	-4.46823	0.000855268	0.323832
chr7	123587433	123587482	-1.4772	0.448278	-4.4682	0.00085531	0.323832
chr7	4788424	4788473	-0.792967	0.443844	-4.46797	0.000855648	0.323832
chr1	65170030	65170079	-0.727967	0.681478	-4.46725	0.000856699	0.323832
chr11	51449780	51449829	-0.7594	0.866456	-4.46719	0.000856787	0.323832
chr7	53123031	53123080	-0.755833	0.281056	-4.46695	0.000857132	0.323832
chr8	73064136	73064185	-0.7438	0.1901	-4.4669	0.000857211	0.323832
chr19	60019573	60019622	-0.797833	0.669767	-4.4667	0.000857499	0.323832
chr19	34996881	34996930	-0.740867	0.8071	-4.46598	0.000858537	0.323832
chr3	86790685	86790734	-0.648067	0.687089	-4.46581	0.000858786	0.323832
chr5	102501731	102501795	0.696133	-0.0261556	4.4657	0.000858947	0.323832
chr19	40065851	40065905	0.5939	0.503511	4.46549	0.000859263	0.323832
chr6	124947526	124947575	-0.640433	0.546811	-4.46399	0.000861455	0.323832
chr1	65122058	65122121	0.7291	-0.345589	4.46329	0.000862472	0.323832
chr8	82234260	82234312	0.678367	0.763867	4.46317	0.000862656	0.323832
chr19	7369205	7369254	-0.6754	0.331189	-4.46297	0.000862939	0.323832
chr14	21475025	21475077	0.820233	-0.487089	4.4627	0.000863336	0.323832
chr3	34562418	34562467	-0.8499	0.949767	-4.46269	0.000863349	0.323832
chr10	57960773	57960822	-0.6112	0.531133	-4.46268	0.000863371	0.323832
chr14	50706098	50706153	0.718033	0.512433	4.46266	0.0008634	0.323832
chr11	17854120	17854177	0.885733	0.331533	4.4625	0.000863633	0.323832
chr6	42274360	42274409	-0.963267	1.17212	-4.46234	0.000863862	0.323832
chr2	132073790	132073839	-0.6499	0.500322	-4.46151	0.000865086	0.323832
chr11	49064403	49064452	-0.677767	0.270178	-4.46139	0.000865255	0.323832
chr13	24505778	24505841	0.744567	0.383122	4.46137	0.000865284	0.323832
chr10	52110289	52110338	0.820133	1.46429	4.46116	0.000865599	0.323832
chr5	93110602	93110651	-0.857333	0.757944	-4.46112	0.000865653	0.323832
chr1	89905720	89905769	-0.737767	0.540867	-4.45999	0.000867316	0.323832
chrX	136916795	136916853	0.612	0.499578	4.45984	0.000867537	0.323832
chr8	126000817	126000866	-0.813933	-0.00375556	-4.45857	0.000869418	0.323832
chr1	155737339	155737388	-1.04993	1.68582	-4.45841	0.000869644	0.323832
chr2	131858036	131858089	0.799733	0.272311	4.45836	0.00086972	0.323832
chr5	99466459	99466511	-0.560733	-0.163078	-4.45776	0.000870612	0.323832
chr8	86399451	86399500	-0.778233	0.562822	-4.45757	0.000870892	0.323832
chr9	107471680	107471729	-0.7989	0.630333	-4.45741	0.000871133	0.323832
chr3	27082309	27082358	-0.597433	0.431589	-4.45727	0.00087133	0.323832
chr10	127661861	127661910	0.815667	-0.0821333	4.4571	0.000871589	0.323832
chr7	52623365	52623414	-0.7539	0.00378889	-4.45675	0.000872103	0.323832
chr19	4213386	4213435	-0.690833	0.168956	-4.4565	0.000872474	0.323832
chr5	115225311	115225360	-0.694833	0.656856	-4.45646	0.000872539	0.323832
chr2	119150632	119150681	-0.917533	1.08037	-4.45435	0.000875668	0.323832
chr11	96805719	96805768	-0.65	-0.221933	-4.45411	0.00087603	0.323832
chr11	32122565	32122614	-0.7773	0.535389	-4.45401	0.000876169	0.323832
chrX	131342805	131342854	-0.977667	0.704978	-4.45263	0.000878228	0.323832
chr4	129665162	129665211	-0.647667	0.536778	-4.45251	0.000878404	0.323832
chr5	87922584	87922635	0.6325	0.9793	4.45247	0.000878464	0.323832
chr17	20870677	20870733	0.820733	0.397244	4.45244	0.000878516	0.323832
chr4	94646986	94647035	-0.552367	-0.541644	-4.45199	0.000879187	0.323832
chr4	134260758	134260807	-0.660767	-0.0493889	-4.45177	0.000879512	0.323832
chr13	27939016	27939075	0.730767	-0.0297444	4.45155	0.000879848	0.323832
chr1	122017766	122017815	-0.841367	0.254789	-4.45081	0.000880952	0.323832
chr2	164008489	164008538	-0.701533	0.432656	-4.45056	0.000881321	0.323832
chr9	69301804	69301853	-0.640867	0.3327	-4.45004	0.000882095	0.323832
chr5	91454032	91454081	-0.672267	0.687956	-4.4489	0.000883807	0.323832
chr19	53402706	53402755	-0.634067	-0.290811	-4.44857	0.000884306	0.323832
chr14	55724364	55724420	-0.754133	0.111744	-4.44855	0.000884335	0.323832
chr3	88518946	88518995	-1.07263	1.01592	-4.448	0.000885169	0.323832
chr11	98056329	98056386	0.5769	0.630767	4.44601	0.000888169	0.323832
chr4	108056136	108056185	-0.8273	1.01912	-4.44554	0.000888868	0.323832
chr4	52983061	52983121	0.647967	0.986367	4.44531	0.000889221	0.323832
chr3	88579283	88579332	-0.694533	0.174744	-4.44519	0.000889396	0.323832
chr10	79336956	79337005	-0.831967	0.468833	-4.44482	0.000889964	0.323832
chr6	142702937	142702995	0.755833	-0.167289	4.44471	0.000890135	0.323832
chr6	124816108	124816157	-0.752967	0.333833	-4.44466	0.000890199	0.323832
chr17	38443017	38443077	0.679367	0.0447667	4.4446	0.000890297	0.323832
chr18	37874060	37874115	0.6582	0.539578	4.44416	0.000890958	0.323832
chr2	130406840	130406889	-0.823167	0.629578	-4.44396	0.00089127	0.323832
chr2	180332848	180332897	-0.9535	1.00877	-4.44388	0.000891382	0.323832
chrX	70437557	70437606	-0.8301	0.477867	-4.44344	0.000892048	0.323832
chr2	14524647	14524704	0.5787	0.0702333	4.44299	0.00089274	0.323832
chr9	96019703	96019752	-0.662233	-0.130133	-4.44226	0.000893839	0.323832
chr4	40865876	40865925	-0.9342	0.789911	-4.44226	0.000893847	0.323832
chr2	156220300	156220352	0.791933	0.734722	4.44225	0.000893861	0.323832
chr4	24824275	24824327	0.747433	0.6956	4.44189	0.000894398	0.323832
chr3	45184400	45184449	1.02043	-0.183278	4.44141	0.000895136	0.323832
chr10	129110210	129110269	0.818433	0.916233	4.44083	0.000896012	0.323832
chr4	151306336	151306385	-0.739467	0.360078	-4.44058	0.000896393	0.323832
chr6	35083276	35083325	-0.6523	0.0600556	-4.43932	0.000898327	0.323832
chr6	89822582	89822636	0.642667	0.0659333	4.43846	0.000899641	0.323832
chr11	98602923	98602972	-0.857133	0.751611	-4.43838	0.000899765	0.323832
chr15	81641958	81642007	-0.587367	0.808844	-4.43833	0.000899842	0.323832
chr10	129832374	129832431	0.647267	0.283489	4.43819	0.000900046	0.323832
chr7	51698112	51698161	-0.664767	-0.125856	-4.43805	0.000900259	0.323832
chr11	75402116	75402165	-0.711367	-0.105467	-4.43762	0.000900925	0.323832
chr5	91212622	91212679	0.609867	-0.0555889	4.43756	0.00090102	0.323832
chr10	129649650	129649709	0.877267	0.245544	4.43727	0.000901457	0.323832
chr16	20718051	20718100	-0.8198	0.973089	-4.43707	0.000901767	0.323832
chr17	85081009	85081058	-0.9112	0.9863	-4.43668	0.000902362	0.323832
chr9	15514248	15514297	-0.5737	0.1411	-4.43638	0.000902823	0.323832
chr14	67691433	67691482	-0.6413	0.376444	-4.43634	0.000902891	0.323832
chr3	98664898	98664950	0.7442	0.3677	4.43619	0.000903113	0.323832
chr4	41465373	41465423	-0.5769	-0.256011	-4.43568	0.000903905	0.323832
chr2	167512513	167512562	-0.905167	0.874711	-4.43543	0.000904285	0.323832
chr7	19676954	19677003	-1.05097	1.22013	-4.43511	0.00090477	0.323832
chr10	28868244	28868293	-0.704467	0.494967	-4.43498	0.000904978	0.323832
chr5	141126638	141126698	0.6252	-0.737378	4.43444	0.000905803	0.323832
chr17	34175545	34175594	-0.761	0.0619333	-4.43419	0.000906194	0.323832
chr8	77736799	77736848	-0.621	0.172778	-4.43392	0.000906614	0.323832
chr2	30062033	30062082	-0.953633	0.816789	-4.43379	0.000906811	0.323832
chr9	43941540	43941590	-0.857967	0.0190444	-4.43377	0.000906835	0.323832
chr1	36616279	36616328	-0.865433	1.25611	-4.43314	0.000907819	0.323832
chr19	47142252	47142301	-0.794	0.865222	-4.43289	0.000908193	0.323832
chr8	13565357	13565406	-1.01753	0.566589	-4.43245	0.000908886	0.323832
chr4	118082114	118082163	-0.587167	-0.220222	-4.43233	0.000909069	0.323832
chr10	118890931	118890980	-0.869333	0.546422	-4.43228	0.00090914	0.323832
chr11	60955026	60955075	-0.760267	0.683133	-4.43215	0.000909345	0.323832
chr2	37122939	37122998	0.659333	0.175722	4.43198	0.000909609	0.323832
chr10	79579198	79579247	-0.601067	0.419844	-4.43192	0.0009097	0.323832
chr4	11313615	11313664	-0.876967	0.787511	-4.43179	0.000909897	0.323832
chrX	136406330	136406379	-1.04597	0.664367	-4.43179	0.000909902	0.323832
chr11	68931711	68931760	-0.681167	-0.405267	-4.43124	0.000910747	0.323832
chr11	51076740	51076789	-0.8375	0.802933	-4.43114	0.000910904	0.323832
chr6	120483878	120483927	0.613467	0.222989	4.43068	0.000911617	0.323832
chr11	96207241	96207290	-1.3112	0.268267	-4.43049	0.000911913	0.323832
chr7	12947385	12947434	-1.0849	0.9103	-4.43029	0.000912234	0.323832
chr11	114713193	114713242	-0.757433	0.761722	-4.43017	0.000912421	0.323832
chr9	64233172	64233221	-0.883433	0.494022	-4.42997	0.00091272	0.323832
chr5	104343208	104343265	0.6227	-0.280867	4.42973	0.000913098	0.323832
chr11	41998166	41998232	0.599833	0.165878	4.42969	0.000913165	0.323832
chr14	63739232	63739281	-0.603967	-0.00316667	-4.42919	0.000913935	0.323832
chr7	52112992	52113041	-0.667067	-0.0712111	-4.4287	0.000914696	0.323832
chr7	31230984	31231033	-0.836467	0.974889	-4.42867	0.000914743	0.323832
chrX	136533962	136534019	0.667467	0.943733	4.42865	0.000914772	0.323832
chr19	10907249	10907314	0.7688	-0.547122	4.42852	0.000914974	0.323832
chr15	73537498	73537547	-0.666067	0.373478	-4.42837	0.000915207	0.323832
chr4	134262283	134262332	-0.826367	0.648578	-4.4282	0.000915471	0.323832
chr10	28861936	28861997	0.589033	0.197022	4.42722	0.000917	0.323832
chr4	63017285	63017334	-0.9401	-0.187311	-4.42664	0.000917908	0.323832
chrX	20541067	20541117	0.5561	0.262111	4.42639	0.000918304	0.323832
chr15	86044153	86044210	0.619367	-0.157678	4.42627	0.000918496	0.323832
chr3	90405503	90405552	-0.7629	0.363478	-4.42625	0.000918521	0.323832
chr14	57019305	57019369	0.715833	0.257611	4.4258	0.000919218	0.323832
chr5	136361940	136361989	-0.623433	0.554267	-4.42549	0.000919704	0.323832
chr10	62188882	62188931	-0.8986	1.02844	-4.42524	0.000920098	0.323832
chr8	107694538	107694587	-0.616167	0.108278	-4.42465	0.000921032	0.323832
chr15	83953888	83953937	-0.6912	0.497467	-4.42416	0.000921791	0.323832
chr2	81893402	81893451	-0.921333	0.956544	-4.42396	0.000922117	0.323832
chr18	9620903	9620960	0.7258	0.563367	4.42385	0.000922286	0.323832
chr19	10257980	10258029	-0.8362	0.329844	-4.42383	0.000922319	0.323832
chr5	38652155	38652204	0.603267	-0.311978	4.42363	0.000922631	0.323832
chr15	76527342	76527391	-0.742833	0.165222	-4.42352	0.000922801	0.323832
chr4	133158794	133158843	-0.980333	0.468033	-4.42345	0.00092291	0.323832
chr17	13247428	13247477	-0.7321	-0.0472222	-4.42339	0.000922999	0.323832
chr15	36109009	36109058	-0.999033	0.810756	-4.42337	0.000923033	0.323832
chr14	52818430	52818479	-0.6823	-0.0472111	-4.4233	0.000923143	0.323832
chr14	56853478	56853527	-0.749567	0.819478	-4.42324	0.000923238	0.323832
chr9	43851968	43852017	-0.747833	0.205478	-4.42291	0.000923762	0.323832
chr3	90456348	90456397	-0.736133	0.681944	-4.42276	0.000923988	0.323832
chr2	165815554	165815603	-1.04673	0.827822	-4.42267	0.000924138	0.323832
chr18	25330332	25330383	0.957433	0.960867	4.42207	0.000925081	0.323832
chr2	173044790	173044839	-0.838	0.192889	-4.42189	0.000925366	0.323832
chr2	38852968	38853017	-0.817867	-0.0906333	-4.42104	0.000926703	0.323832
chrX	152059854	152059903	-0.962767	0.442789	-4.42103	0.000926726	0.323832
chr3	79432506	79432555	-0.735067	0.458867	-4.42103	0.000926726	0.323832
chr11	102561373	102561422	-1.09527	0.898822	-4.42077	0.000927127	0.323832
chr9	66642712	66642761	-0.964567	1.0619	-4.41982	0.000928637	0.323832
chr10	80945022	80945071	-0.649033	0.203911	-4.41974	0.000928759	0.323832
chr10	21893309	21893358	-0.683033	0.498922	-4.41876	0.000930308	0.323832
chr5	5665992	5666054	0.8366	0.744889	4.41874	0.000930342	0.323832
chr15	64753703	64753752	-0.674867	0.426811	-4.41868	0.000930436	0.323832
chr5	135565489	135565538	-0.810333	0.0734556	-4.4178	0.000931841	0.323832
chr3	94200998	94201047	-0.679167	0.444933	-4.41763	0.000932106	0.323832
chrX	162608500	162608549	-0.568433	-0.141678	-4.4176	0.000932158	0.323832
chr4	14725956	14726014	0.643133	-0.211533	4.41737	0.000932521	0.323832
chr4	107973405	107973454	-0.8858	0.483978	-4.41727	0.00093267	0.323832
chr8	74092755	74092804	-0.9475	0.667222	-4.41722	0.00093275	0.323832
chr5	42099260	42099309	-0.749633	0.741222	-4.41714	0.000932886	0.323832
chr14	77435239	77435293	0.649367	0.527344	4.41706	0.000933011	0.323832
chr9	39910881	39910935	0.708467	0.641744	4.41699	0.000933114	0.323832
chr9	107838389	107838438	-0.769567	0.646633	-4.41697	0.000933146	0.323832
chr5	45883501	45883550	0.7018	0.144478	4.41681	0.000933398	0.323832
chr7	57853914	57853969	0.663967	0.512067	4.41636	0.000934116	0.323832
chr5	113654893	113654942	-0.7697	0.640644	-4.41609	0.000934559	0.323832
chr7	29955709	29955758	-0.814933	0.580989	-4.41589	0.000934866	0.323832
chr7	148463065	148463114	-0.614067	0.373944	-4.41579	0.000935025	0.323832
chr7	110474050	110474108	0.7399	0.396922	4.41552	0.000935455	0.323832
chr7	15032370	15032425	0.641433	0.248	4.41474	0.000936698	0.323832
chr13	111149646	111149703	0.563367	0.565378	4.4145	0.000937094	0.323832
chr1	186542175	186542224	-0.992733	0.118544	-4.41423	0.000937517	0.323832
chr7	52972610	52972659	-0.871667	0.694889	-4.41368	0.000938402	0.323832
chr11	49016595	49016644	-0.6782	0.4508	-4.41346	0.000938752	0.323832
chr18	56748114	56748163	-0.947867	1.22118	-4.41306	0.000939384	0.323832
chr16	32331255	32331314	0.577533	0.385856	4.41278	0.000939841	0.323832
chr7	112331639	112331693	0.800567	0.598311	4.41215	0.000940846	0.323832
chr6	58975181	58975232	0.8123	0.555044	4.41194	0.000941187	0.323832
chr5	3341603	3341652	-0.752567	0.461444	-4.4118	0.00094141	0.323832
chr4	107040870	107040919	-0.5726	0.502433	-4.41167	0.000941611	0.323832
chr3	87943371	87943420	-0.8364	0.621878	-4.41158	0.000941768	0.323832
chr19	42277749	42277798	-0.715667	-0.0217889	-4.41138	0.000942075	0.323832
chr1	34904944	34904999	0.6378	0.358833	4.41105	0.000942611	0.323832
chr5	129602566	129602615	-0.622733	0.547811	-4.41084	0.000942948	0.323832
chr7	129166724	129166782	0.665733	0.327667	4.4108	0.000943011	0.323832
chr15	6823775	6823824	-0.651133	0.364378	-4.41073	0.000943123	0.323832
chr11	73967594	73967643	0.615667	-0.0236111	4.41062	0.00094331	0.323832
chr12	86450360	86450409	-0.6804	0.733744	-4.41042	0.000943622	0.323832
chr10	121064876	121064925	-0.7499	0.506733	-4.41022	0.000943945	0.323832
chr11	70330479	70330534	0.6566	0.0261778	4.41016	0.000944047	0.323832
chr7	109590326	109590375	-0.7104	0.485033	-4.40957	0.00094499	0.323832
chr11	70846603	70846652	-0.639333	0.2489	-4.40948	0.000945129	0.323832
chr19	39887538	39887590	0.960867	0.370467	4.40931	0.000945416	0.323832
chr5	137508179	137508228	-0.7673	-0.889444	-4.40894	0.000946006	0.323832
chr8	80072564	80072624	0.580367	0.0743778	4.40892	0.000946032	0.323832
chr1	167935440	167935500	0.7384	-0.308378	4.40883	0.000946191	0.323832
chr11	16848868	16848919	0.812567	-0.0199889	4.40844	0.000946808	0.323832
chr14	55633556	55633605	-0.7422	0.677511	-4.40776	0.000947914	0.323832
chr15	89151725	89151774	-0.7477	0.842111	-4.40741	0.000948478	0.323832
chr11	74160648	74160697	-0.717933	0.0897	-4.40726	0.000948717	0.323832
chr17	26380469	26380518	-0.945167	0.895833	-4.40713	0.000948924	0.323832
chr16	32416829	32416878	-0.8674	-0.133033	-4.40701	0.000949128	0.323832
chr1	75163516	75163565	-0.7008	0.357	-4.40631	0.000950255	0.323832
chr18	13166163	13166212	-0.774333	0.529378	-4.40609	0.000950613	0.323832
chr9	44689741	44689790	-0.7813	0.861311	-4.40547	0.000951617	0.323832
chr17	20701998	20702055	0.6068	-0.0729	4.40538	0.000951773	0.323832
chr14	37782669	37782723	0.620967	0.578956	4.40535	0.00095181	0.323832
chr2	124949398	124949447	-0.682067	0.876267	-4.40535	0.000951818	0.323832
chr4	43666486	43666535	-0.599367	-0.0163444	-4.40524	0.000952	0.323832
chr7	116895449	116895498	-0.5435	0.4524	-4.40514	0.000952161	0.323832
chr15	34426093	34426146	0.7971	0.179911	4.40495	0.000952456	0.323832
chr4	15190125	15190183	0.718167	0.440322	4.40489	0.000952568	0.323832
chr17	48371971	48372020	-0.910933	0.392533	-4.40442	0.000953327	0.323832
chr16	93711964	93712013	-0.6676	-0.483356	-4.40432	0.000953487	0.323832
chr1	173179051	173179100	-0.885033	0.855	-4.40404	0.00095394	0.323832
chr3	132754699	132754748	-0.688467	-0.0644111	-4.40376	0.000954406	0.323832
chr8	46968004	46968066	0.7105	0.262333	4.40304	0.000955574	0.323832
chr13	23778624	23778677	0.6269	0.424456	4.40245	0.00095654	0.323832
chr6	8900232	8900281	-0.9913	0.339589	-4.40243	0.000956567	0.323832
chr5	58106616	58106665	-0.809233	0.8722	-4.40212	0.000957075	0.323832
chr2	128792776	128792825	-0.957633	-0.207178	-4.40121	0.000958551	0.323832
chr16	19518038	19518094	0.591467	-0.0107222	4.40026	0.000960112	0.323832
chr7	111746899	111746950	0.941067	0.648289	4.4002	0.000960208	0.323832
chr8	107064492	107064541	-0.6181	0.2558	-4.39996	0.000960605	0.323832
chr7	6441145	6441194	-0.6964	0.398278	-4.39959	0.000961209	0.323832
chr19	5423409	5423458	-0.596833	0.514889	-4.39952	0.000961331	0.323832
chr6	52180348	52180397	-0.8439	0.0263778	-4.39899	0.000962195	0.323832
chr11	23206494	23206543	-0.8157	0.5151	-4.39899	0.000962201	0.323832
chr9	83728360	83728409	-0.526567	-0.179111	-4.39889	0.000962355	0.323832
chr17	34740089	34740138	-0.6323	-0.265244	-4.39785	0.00096406	0.323832
chr7	4876231	4876280	0.7656	-0.302978	4.39744	0.000964735	0.323832
chr7	109786523	109786576	0.833167	0.132456	4.39743	0.000964761	0.323832
chr1	44608799	44608848	-0.925067	0.664567	-4.39724	0.000965078	0.323832
chr9	44542088	44542137	-0.608967	-0.117011	-4.39667	0.000966008	0.323832
chr17	34094740	34094789	-1.0729	1.02864	-4.39666	0.000966033	0.323832
chr17	37834293	37834352	0.68	-0.337433	4.39633	0.000966572	0.323832
chr15	88567214	88567275	0.653267	0.0896444	4.39617	0.000966827	0.323832
chr11	23399338	23399394	0.706467	0.173478	4.39453	0.000969548	0.323832
chr17	24175322	24175371	-0.7695	0.809367	-4.39434	0.000969861	0.323832
chr12	77470945	77470994	-0.6923	0.0892556	-4.39421	0.000970064	0.323832
chr7	25155834	25155883	-0.692033	0.362856	-4.39408	0.000970288	0.323832
chr11	89164411	89164460	-0.677	0.864433	-4.39382	0.000970722	0.323832
chr12	56937442	56937491	-0.7818	0.468356	-4.39295	0.000972166	0.323832
chr6	123210999	123211055	0.696433	0.197522	4.39228	0.000973267	0.323832
chr6	145026523	145026572	-0.6289	0.854011	-4.39207	0.000973623	0.323832
chr2	13980275	13980331	0.631733	1.01987	4.39154	0.000974505	0.323832
chr10	23812384	23812444	0.741333	0.0107	4.39148	0.000974595	0.323832
chr7	73532937	73532986	-0.8355	0.730533	-4.39016	0.000976805	0.323832
chr3	97629782	97629843	0.641133	0.0451889	4.38995	0.000977154	0.323832
chr9	83441211	83441266	0.920233	-0.1395	4.38967	0.000977612	0.323832
chr8	86591010	86591059	-0.525167	-0.0121	-4.38965	0.000977651	0.323832
chr17	26019612	26019661	-0.803133	0.222922	-4.38962	0.000977693	0.323832
chr4	46419922	46419971	-0.6533	0.599122	-4.38933	0.000978188	0.323832
chr17	40378989	40379045	0.7046	1.08391	4.3893	0.000978239	0.323832
chr2	26484264	26484313	-0.780133	1.21808	-4.3892	0.000978407	0.323832
chr9	92352795	92352844	-0.814433	0.7514	-4.38906	0.000978631	0.323832
chr11	102622292	102622341	-1.1194	0.641344	-4.38885	0.00097898	0.323832
chr17	29375113	29375162	-0.775167	0.766222	-4.3886	0.000979398	0.323832
chr2	89563298	89563356	0.6539	-0.0531111	4.38827	0.000979952	0.323832
chrX	7304753	7304802	-1.52933	1.31808	-4.38812	0.000980213	0.323832
chr11	120328577	120328626	-0.6746	-0.203644	-4.38775	0.000980828	0.323832
chr11	98603323	98603372	-0.8851	0.319789	-4.38774	0.000980839	0.323832
chr12	41170575	41170637	0.6696	0.132233	4.38758	0.000981116	0.323832
chr4	94403277	94403326	-0.757967	0.602211	-4.38721	0.000981726	0.323832
chr11	29450470	29450534	0.815367	0.00907778	4.38691	0.000982226	0.323832
chr5	121848134	121848183	-0.583467	0.957656	-4.38613	0.000983537	0.323832
chr3	113158690	113158745	0.9459	-0.0448333	4.38597	0.000983815	0.323832
chr4	117599575	117599624	-0.690533	0.0593889	-4.38579	0.000984108	0.323832
chr16	32878087	32878136	-0.6246	0.726656	-4.38572	0.000984229	0.323832
chr17	28761696	28761745	-0.838067	0.484667	-4.38557	0.000984479	0.323832
chr10	115910675	115910724	-0.769167	0.839022	-4.38542	0.000984728	0.323832
chr8	124805386	124805435	-0.7698	0.618111	-4.38529	0.000984955	0.323832
chr19	34240715	34240770	0.775933	-0.642233	4.38521	0.000985098	0.323832
chr19	56904120	56904173	0.705533	0.626411	4.38503	0.000985393	0.323832
chr6	130016433	130016493	0.7837	-0.575278	4.38479	0.000985799	0.323832
chr1	141398362	141398418	0.724567	0.538922	4.38459	0.000986127	0.323832
chr9	107490269	107490318	-0.579167	0.0101778	-4.3843	0.000986629	0.323832
chr2	131314720	131314770	0.569067	-0.258789	4.38387	0.000987354	0.323832
chr7	149848146	149848195	0.8894	0.476611	4.38377	0.000987509	0.323832
chr5	30966629	30966678	-0.725467	0.783244	-4.38335	0.000988228	0.323832
chr6	126594907	126594956	-0.8625	-0.0655889	-4.38321	0.000988456	0.323832
chr1	184212971	184213020	-0.675533	1.09393	-4.38304	0.000988746	0.323832
chr6	89312806	89312855	-0.677067	1.0825	-4.38262	0.000989461	0.323832
chr10	79853347	79853396	-0.629367	0.249133	-4.3825	0.000989654	0.323832
chr19	6224863	6224912	-0.6698	0.526344	-4.38237	0.000989882	0.323832
chr13	67292998	67293061	0.660133	-0.179078	4.38185	0.000990752	0.323832
chr4	154384478	154384527	-1.0192	0.530889	-4.38136	0.000991583	0.323832
chr17	35843001	35843050	-0.6554	0.598022	-4.38122	0.00099182	0.323832
chr3	127335973	127336022	-0.8209	0.675122	-4.38081	0.000992517	0.323832
chr18	10030127	10030176	-1.03787	0.787867	-4.38078	0.000992576	0.323832
chr7	38804668	38804717	-0.780767	0.430089	-4.38059	0.000992899	0.323832
chr11	69431430	69431479	-0.710733	0.667789	-4.38052	0.00099302	0.323832
chr4	43419713	43419762	-0.735	-0.500067	-4.3804	0.000993222	0.323832
chr2	119443426	119443481	0.985867	-0.155944	4.38031	0.000993362	0.323832
chrX	69520353	69520402	-0.863467	0.773633	-4.37957	0.000994628	0.323832
chr5	23931337	23931386	-0.995367	0.213	-4.37926	0.000995148	0.323832
chr11	83223037	83223086	-0.693767	0.812767	-4.37885	0.000995846	0.323832
chr4	149461541	149461590	-0.633067	-0.316678	-4.37881	0.000995914	0.323832
chr2	153564171	153564230	0.820967	0.651278	4.37873	0.000996046	0.323832
chr7	29224608	29224670	0.6063	0.925078	4.37868	0.000996139	0.323832
chr11	106130330	106130381	0.636533	0.00532222	4.37863	0.000996224	0.323832
chrX	20423833	20423887	0.596933	0.663844	4.37851	0.000996427	0.323832
chr11	115887815	115887869	0.707633	0.438367	4.37786	0.000997541	0.323832
chr2	84776877	84776926	-0.716567	0.383111	-4.37759	0.000997998	0.323832
chr11	68902496	68902545	-0.804567	0.523022	-4.37653	0.00099981	0.323832
chr13	10361808	10361857	-0.906333	0.647889	-4.37652	0.000999812	0.323832
chr13	100115934	100115991	0.655167	0.127911	4.37644	0.00099996	0.323832
chr6	33199257	33199306	-0.798433	0.687656	-4.37624	0.00100029	0.323832
chr15	61869134	61869183	-0.671267	0.633256	-4.37478	0.00100279	0.323832
chr2	88176864	88176923	0.670833	0.125567	4.37413	0.00100392	0.323832
chr2	28980355	28980404	-0.613367	0.548967	-4.37404	0.00100406	0.323832
chr8	33995049	33995098	-0.647267	-0.2125	-4.37377	0.00100453	0.323832
chr4	138329613	138329662	-0.618533	-0.1189	-4.37368	0.00100468	0.323832
chr2	32702422	32702471	-0.704633	0.163233	-4.3729	0.00100602	0.323832
chr6	36338304	36338353	-0.532667	-0.774856	-4.37221	0.00100722	0.323832
chr9	38829608	38829661	0.658933	0.4135	4.37197	0.00100763	0.323832
chr11	69749523	69749572	-0.629067	0.776833	-4.37192	0.00100772	0.323832
chr11	54910036	54910087	0.756433	0.210744	4.3719	0.00100774	0.323832
chr4	131399552	131399601	0.850733	-0.885833	4.3716	0.00100826	0.323832
chr7	147431750	147431799	-0.9881	0.649722	-4.37046	0.00101022	0.323832
chr14	70167868	70167917	-0.830233	0.615489	-4.36928	0.00101226	0.323832
chr9	110434458	110434507	-0.640133	0.432556	-4.36879	0.00101311	0.323832
chr2	26760111	26760160	-0.6104	0.287611	-4.36878	0.00101313	0.323832
chr16	16675833	16675890	0.596367	0.401133	4.36851	0.00101361	0.323832
chr11	68789357	68789406	-0.7284	0.693744	-4.36828	0.001014	0.323832
chr7	29944180	29944229	-0.7701	0.712233	-4.36801	0.00101447	0.323832
chr10	39861926	39861975	-0.616967	0.335633	-4.36789	0.00101467	0.323832
chr8	73000920	73000969	-0.891933	0.454978	-4.36782	0.00101479	0.323832
chr2	91040773	91040824	0.730633	0.0306667	4.36782	0.0010148	0.323832
chr1	140755246	140755295	0.5852	0.185456	4.36776	0.0010149	0.323832
chr8	114458676	114458725	0.665967	-0.126422	4.36724	0.00101581	0.323832
chr8	82234060	82234113	0.570433	0.488089	4.36722	0.00101585	0.323832
chr19	38171305	38171354	-1.07637	1.20363	-4.36718	0.00101591	0.323832
chr4	151504497	151504546	-0.791733	0.490411	-4.36705	0.00101614	0.323832
chrX	34445853	34445917	0.638533	0.1361	4.36666	0.00101682	0.323832
chr10	19653843	19653892	-0.7722	0.483489	-4.36665	0.00101683	0.323832
chr11	59001604	59001653	-0.572	-0.465867	-4.36621	0.0010176	0.323832
chr11	43651094	43651143	-1.37597	0.857878	-4.36593	0.00101809	0.323832
chr7	31839856	31839905	-1.51173	0.253611	-4.36583	0.00101825	0.323832
chr2	138082531	138082580	-0.545733	0.695389	-4.36576	0.00101839	0.323832
chr3	35901332	35901387	0.6313	-0.184189	4.36521	0.00101934	0.323832
chr5	124982358	124982417	0.5865	0.370178	4.36496	0.00101977	0.323832
chr13	43579232	43579286	0.901933	0.708156	4.36487	0.00101993	0.323832
chr3	90406023	90406072	-0.731267	0.458144	-4.36456	0.00102046	0.323832
chr11	98950625	98950674	-0.626233	-0.524956	-4.36455	0.00102049	0.323832
chr7	3391717	3391767	-0.839667	0.953278	-4.36451	0.00102055	0.323832
chr8	47556216	47556265	-0.661367	0.176367	-4.36403	0.00102139	0.323832
chr17	74735744	74735800	0.657767	0.184944	4.36383	0.00102175	0.323832
chr5	143580004	143580053	-0.9301	1.18473	-4.3637	0.00102197	0.323832
chr10	41531348	41531405	0.658233	-0.327678	4.36369	0.00102199	0.323832
chr18	80433122	80433171	-0.673733	0.285578	-4.36357	0.0010222	0.323832
chr7	114967838	114967898	0.7054	-0.281189	4.36343	0.00102245	0.323832
chr14	71029624	71029674	-0.6164	-0.257922	-4.36317	0.0010229	0.323832
chr18	53624863	53624912	-0.777067	0.129522	-4.36243	0.0010242	0.323832
chr18	75856849	75856898	-0.627333	-0.164133	-4.36163	0.0010256	0.323832
chr8	3393673	3393722	-0.899667	-0.209722	-4.3613	0.00102618	0.323832
chr15	76366512	76366561	-1.17213	1.34133	-4.36121	0.00102633	0.323832
chr5	44258836	44258885	-0.904267	0.772911	-4.36114	0.00102646	0.323832
chr5	137730732	137730781	-1.3666	0.510411	-4.36006	0.00102836	0.323832
chr7	27953695	27953744	-0.8265	0.842444	-4.3593	0.00102969	0.323832
chr6	57378945	57379006	0.663067	-0.261333	4.35928	0.00102973	0.323832
chrX	93650135	93650189	0.705233	0.548167	4.35921	0.00102985	0.323832
chr2	164411843	164411892	-0.7911	-0.152289	-4.35909	0.00103006	0.323832
chr2	130492919	130492968	0.9088	-0.0505556	4.3586	0.00103093	0.323832
chr6	85462031	85462080	-0.6323	1.02981	-4.35768	0.00103256	0.323832
chr17	59130065	59130120	0.698767	0.3221	4.35726	0.0010333	0.323832
chr13	65007690	65007752	0.645433	-0.0517778	4.35714	0.00103351	0.323832
chr10	41530067	41530116	-0.731233	0.168611	-4.35698	0.00103379	0.323832
chr2	180773254	180773303	-0.6906	0.139622	-4.35692	0.0010339	0.323832
chr18	21811424	21811473	-0.707067	0.962544	-4.35671	0.00103427	0.323832
chr7	113887770	113887829	0.796133	-0.1579	4.35522	0.00103691	0.323832
chrX	34765036	34765096	0.645733	0.946178	4.35506	0.00103718	0.323832
chr13	61460692	61460745	0.735367	0.7733	4.35497	0.00103735	0.323832
chr17	47863302	47863351	-0.879033	0.637556	-4.35479	0.00103766	0.323832
chr11	106117682	106117731	-0.6572	0.293278	-4.35447	0.00103823	0.323832
chr17	20916133	20916189	0.692167	0.684022	4.35422	0.00103868	0.323832
chr3	129604457	129604506	-0.6251	-0.0215	-4.35418	0.00103875	0.323832
chr9	103103779	103103835	0.5608	-0.203367	4.35376	0.0010395	0.323832
chr2	122174798	122174847	-0.775733	1.31396	-4.35356	0.00103986	0.323832
chr5	69732834	69732883	-0.8542	0.984311	-4.35341	0.00104013	0.323832
chr12	30623251	30623300	-0.6634	0.4193	-4.35277	0.00104126	0.323832
chr7	129812300	129812358	0.633467	-0.4641	4.35192	0.00104278	0.323832
chr2	132406932	132406985	0.841633	0.621667	4.35166	0.00104324	0.323832
chr4	80557629	80557678	-0.812	0.734722	-4.35062	0.00104511	0.323832
chr2	129023346	129023398	0.6528	0.156844	4.34938	0.00104732	0.323832
chr10	80569198	80569247	-0.695733	-0.207833	-4.34864	0.00104865	0.323832
chr12	70462944	70462993	-0.631967	1.01139	-4.34849	0.00104891	0.323832
chr11	114713891	114713940	-0.924467	0.991156	-4.34843	0.00104903	0.323832
chr8	114464942	114464991	-0.619367	0.310611	-4.34833	0.00104921	0.323832
chr16	59286877	59286934	0.5973	0.0781333	4.34829	0.00104928	0.323832
chr7	148043037	148043086	-0.825867	0.860556	-4.34822	0.00104941	0.323832
chr1	166179003	166179052	-0.637667	-0.417833	-4.34814	0.00104954	0.323832
chr5	117570065	117570114	-0.655267	0.0953222	-4.34781	0.00105015	0.323832
chr8	25687819	25687880	0.672133	-0.5282	4.34766	0.0010504	0.323832
chr15	84152203	84152252	-0.588767	0.168844	-4.34742	0.00105085	0.323832
chr17	37222990	37223039	-0.933433	0.297878	-4.3472	0.00105124	0.323832
chr6	91159921	91159970	-0.8516	1.10594	-4.34719	0.00105127	0.323832
chr2	130489860	130489909	-1.08043	0.00883333	-4.34706	0.00105149	0.323832
chr6	52263020	52263069	-1.01917	0.861011	-4.3466	0.00105232	0.323832
chr2	111753367	111753418	0.6475	0.616311	4.34578	0.0010538	0.323832
chr2	125683233	125683286	0.7536	0.502944	4.34558	0.00105416	0.323832
chr6	143048698	143048747	-0.821933	0.629878	-4.34551	0.00105429	0.323832
chr1	166726502	166726551	-0.907567	0.514989	-4.345	0.00105521	0.323832
chr2	111111598	111111651	0.7861	0.5413	4.34468	0.00105579	0.323832
chr16	17759425	17759474	-0.8219	0.192422	-4.34467	0.0010558	0.323832
chr1	190831801	190831850	-0.7503	0.806	-4.34449	0.00105613	0.323832
chr17	56443710	56443759	-1.36757	0.2358	-4.34448	0.00105614	0.323832
chr13	100974777	100974826	-0.993033	0.664222	-4.34439	0.00105632	0.323832
chr15	78072374	78072430	-0.698667	-0.0266556	-4.34426	0.00105654	0.323832
chrX	136407934	136407987	0.7148	0.4118	4.3442	0.00105666	0.323832
chr2	69179939	69179988	-0.841233	0.300644	-4.34401	0.001057	0.323832
chr3	63097680	63097733	0.707067	0.883422	4.34359	0.00105775	0.323832
chr8	74114740	74114789	-0.601867	0.717533	-4.34341	0.00105809	0.323832
chr18	67714709	67714758	-0.835267	0.407833	-4.3428	0.00105919	0.323832
chr13	72765890	72765939	-0.5702	0.0342667	-4.34268	0.00105941	0.323832
chr7	52955224	52955273	-0.854867	-0.0871667	-4.34255	0.00105964	0.323832
chr10	129082485	129082537	0.810267	-0.0602	4.34226	0.00106016	0.323832
chr15	103171516	103171565	-0.821933	0.509556	-4.34194	0.00106074	0.323832
chr13	63535574	63535631	0.6251	0.933889	4.34037	0.00106361	0.323832
chr14	55689870	55689919	-0.595967	-0.0937778	-4.33991	0.00106446	0.323832
chr14	66422090	66422144	0.807033	0.0412222	4.33963	0.00106496	0.323832
chr12	17332392	17332441	-0.6818	0.0224889	-4.33911	0.00106591	0.323832
chr3	63734390	63734440	0.599333	0.369511	4.33894	0.00106622	0.323832
chr14	51672391	51672447	0.7077	-0.160844	4.33883	0.00106641	0.323832
chr11	100718068	100718117	-1.00313	-0.569178	-4.33859	0.00106686	0.323832
chr19	7369910	7369959	-0.803767	0.0350667	-4.33847	0.00106709	0.323832
chr5	108863282	108863331	-0.542967	-0.0737333	-4.33841	0.00106719	0.323832
chr19	17449650	17449699	0.783233	-0.402022	4.33811	0.00106773	0.323832
chr8	126177117	126177175	0.701133	0.476411	4.33788	0.00106816	0.323832
chr18	37653710	37653761	0.691	0.138267	4.33761	0.00106864	0.323832
chr2	166887385	166887434	-0.812467	0.0577111	-4.3375	0.00106884	0.323832
chr14	45968840	45968894	0.563867	0.536622	4.33746	0.00106893	0.323832
chr7	129124888	129124937	-0.663533	0.775056	-4.33744	0.00106897	0.323832
chr18	37878795	37878854	0.658167	-0.126422	4.337	0.00106978	0.323832
chr3	122322689	122322738	-0.763067	0.838356	-4.3369	0.00106995	0.323832
chr9	38208500	38208555	0.6085	0.458167	4.33682	0.0010701	0.323832
chr3	146477478	146477538	0.903	-0.3107	4.3367	0.00107032	0.323832
chr7	93485414	93485468	0.819167	0.405544	4.33645	0.00107077	0.323832
chr9	37344808	37344857	-0.8185	0.811756	-4.33558	0.00107238	0.323832
chr4	96330173	96330226	0.767533	0.761689	4.33543	0.00107266	0.323832
chr2	70399557	70399606	-0.538	-0.0138222	-4.33537	0.00107275	0.323832
chr15	76502187	76502236	-0.582667	0.189689	-4.33512	0.00107323	0.323832
chr5	151467464	151467513	-0.535167	0.545533	-4.33481	0.00107379	0.323832
chr6	42692377	42692426	-0.735233	0.210433	-4.33463	0.00107412	0.323832
chr2	121945953	121946011	0.939733	0.641722	4.3343	0.00107473	0.323832
chr8	32258348	32258406	0.733133	-0.178289	4.33404	0.00107521	0.323832
chr5	31553821	31553870	-0.7842	0.605989	-4.3338	0.00107565	0.323832
chr2	80152764	80152816	0.620067	-0.1063	4.33372	0.0010758	0.323832
chr2	36085973	36086022	-0.7779	0.741144	-4.33269	0.0010777	0.323832
chr14	70999069	70999118	-0.772933	0.581578	-4.33267	0.00107774	0.323832
chr10	128908835	128908891	0.8919	0.521622	4.33244	0.00107815	0.323832
chr8	23235731	23235780	-0.773933	0.421533	-4.33238	0.00107827	0.323832
chr15	76556866	76556915	-0.655467	0.803778	-4.33214	0.00107871	0.323832
chr2	29199411	29199462	0.604833	-0.600578	4.33199	0.00107899	0.323832
chr14	27852836	27852885	-0.723433	0.485167	-4.33117	0.00108052	0.323832
chr2	151528530	151528579	-0.6748	0.181733	-4.33108	0.00108067	0.323832
chr1	136229581	136229630	-0.7315	0.453567	-4.33096	0.0010809	0.323832
chr16	19518338	19518400	0.619467	0.369367	4.33095	0.00108093	0.323832
chr11	100483726	100483783	-0.731667	0.548278	-4.33086	0.00108109	0.323832
chr7	129814596	129814645	-0.891733	0.983789	-4.33079	0.00108122	0.323832
chr3	58811123	58811172	-0.7227	0.818622	-4.33064	0.00108149	0.323832
chr4	138631071	138631120	-0.813667	0.740744	-4.33054	0.00108168	0.323832
chr4	147359679	147359728	-0.601167	0.737933	-4.33036	0.00108201	0.323832
chr1	134637713	134637762	-0.646433	-0.0447222	-4.32991	0.00108285	0.323832
chr17	31269489	31269549	-0.7411	0.415689	-4.32967	0.00108329	0.323832
chr11	102976554	102976603	-0.720967	-0.426	-4.32944	0.00108372	0.323832
chr17	11031583	11031644	0.536533	-0.121933	4.32935	0.00108389	0.323832
chr2	105063039	105063097	0.626467	-0.291411	4.32897	0.0010846	0.323832
chr1	157006358	157006407	-0.587833	0.796789	-4.32867	0.00108516	0.323832
chr11	115625457	115625506	-0.5691	-0.0153333	-4.32857	0.00108533	0.323832
chr4	4720453	4720502	-0.806667	0.0841556	-4.32845	0.00108556	0.323832
chr1	179253219	179253268	0.615	-0.877744	4.32839	0.00108568	0.323832
chr16	22858275	22858324	-0.579167	0.458544	-4.32829	0.00108586	0.323832
chr1	89083331	89083380	-0.8833	0.751111	-4.32829	0.00108587	0.323832
chr17	56413207	56413256	-0.801867	0.0454667	-4.3282	0.00108602	0.323832
chr11	62269547	62269613	0.739667	-0.526422	4.32819	0.00108605	0.323832
chr4	108874905	108874954	-0.719167	0.867633	-4.32815	0.00108611	0.323832
chr17	17761617	17761666	-0.759867	0.801889	-4.32785	0.00108668	0.323832
chr16	26107677	26107734	0.607567	-0.5826	4.32698	0.0010883	0.323832
chr7	148576659	148576708	0.599833	0.841367	4.32682	0.0010886	0.323832
chr2	105509147	105509196	-0.767767	0.0939333	-4.32654	0.00108912	0.323832
chr2	32007107	32007156	-0.665233	0.832944	-4.32649	0.00108921	0.323832
chr17	51318359	51318408	-0.781467	0.411189	-4.3263	0.00108957	0.323832
chr4	154624146	154624195	-0.727733	0.5598	-4.32598	0.00109018	0.323832
chr13	42773754	42773807	0.561033	-0.310389	4.32493	0.00109213	0.323832
[truncated: 705,999+ more rows]

## Sheet: 1B - Low Pb
chromosome	start.pos	end.pos	effect_estimate	mean_log2ratio	t	P.Value	adj.P.Val
chr10	128240075	128240124	-1.45363	2.07423	-8.73977	2.06e-06	0.557198
chr5	91214818	91214867	-2.23513	1.58478	-8.5834	2.47e-06	0.557198
chr2	130868704	130868753	-1.49643	1.63594	-8.53239	2.63e-06	0.557198
chr6	124610862	124610911	-1.3473	0.0723444	-8.28729	3.52e-06	0.557198
chr2	25144212	25144261	-1.73283	1.58991	-8.19376	3.94e-06	0.557198
chrX	131291140	131291189	-1.4356	0.227589	-7.9703	5.17e-06	0.610356
chr12	73173383	73173434	-1.10553	0.7255	-7.70296	7.23e-06	0.730961
chr7	25917841	25917890	-1.29957	0.260989	-7.28037	1.25e-05	0.870855
chr2	130868824	130868873	-1.0428	-0.0237	-7.19175	1.4e-05	0.870855
chr17	27342739	27342788	-1.38847	0.933078	-7.05442	1.68e-05	0.870855
chr15	78754218	78754267	-1.629	1.83127	-7.00121	1.81e-05	0.870855
chr13	13099217	13099277	0.9184	-0.906344	6.74631	2.56e-05	0.870855
chr7	150688555	150688604	-1.3687	0.478089	-6.57414	3.26e-05	0.870855
chr15	102501145	102501194	1.13543	-1.24101	6.56273	3.31e-05	0.870855
chr1	173489373	173489422	-1.0134	0.0501222	-6.51462	3.55e-05	0.870855
chr9	43938243	43938292	-1.13883	-0.9448	-6.48849	3.68e-05	0.870855
chr2	101469012	101469061	-0.969733	0.0450333	-6.39958	4.18e-05	0.870855
chr5	73729463	73729512	-0.9196	0.374389	-6.20709	5.51e-05	0.870855
chr10	126970978	126971027	-0.893367	0.149356	-6.07906	6.65e-05	0.870855
chr1	191748687	191748737	1.07857	-0.299722	6.0436	7.01e-05	0.870855
chr7	93943113	93943170	1.40907	0.831389	5.96928	7.82e-05	0.870855
chr3	58218318	58218367	0.957033	-0.533733	5.92351	8.38e-05	0.870855
chr18	36124466	36124515	-1.11363	0.376267	-5.87618	8.99e-05	0.870855
chr2	157174858	157174907	-0.984667	0.590633	-5.8484	9.37e-05	0.870855
chr17	34744484	34744533	-1.3655	-0.343567	-5.84233	9.46e-05	0.870855
chr18	73733328	73733377	-1.45533	-0.291344	-5.81995	9.79e-05	0.870855
chr11	3862768	3862817	-0.8553	1.75921	-5.81489	9.86e-05	0.870855
chr9	108728520	108728569	-0.8039	0.123089	-5.73363	0.000111522	0.870855
chr2	180008754	180008803	-0.9048	0.162167	-5.72212	0.000113494	0.870855
chr9	58095017	58095066	-1.7925	1.85697	-5.66996	0.000122898	0.870855
chr6	30588560	30588610	0.8054	-0.632989	5.66045	0.000124701	0.870855
chr14	22564236	22564285	-0.833467	-0.178678	-5.66042	0.000124706	0.870855
chr7	31074034	31074083	-1.0847	0.213378	-5.6372	0.000129225	0.870855
chr2	117936284	117936333	-0.884767	0.420056	-5.6197	0.000132747	0.870855
chr12	4850126	4850175	-1.0666	-0.391144	-5.61373	0.000133971	0.870855
chr3	87774233	87774284	0.762467	-0.756633	5.57205	0.000142857	0.870855
chr17	46685873	46685922	-1.19197	1.36844	-5.56928	0.00014347	0.870855
chr8	96852184	96852233	-0.872333	1.40798	-5.56416	0.000144609	0.870855
chr8	126473728	126473777	-0.934333	0.0311667	-5.55251	0.000147234	0.870855
chr15	99484796	99484845	-0.847333	0.0616333	-5.54183	0.000149688	0.870855
chr2	86801293	86801342	-0.8549	0.807222	-5.53598	0.000151051	0.870855
chr9	43941750	43941799	-0.962233	0.724511	-5.5251	0.000153618	0.870855
chr7	116869666	116869726	-1.13773	0.160744	-5.51399	0.000156289	0.870855
chr2	26058414	26058463	0.946233	0.347456	5.50151	0.000159347	0.870855
chr4	125839237	125839286	-1.22993	0.613767	-5.48146	0.000164394	0.870855
chr11	68505652	68505701	-1.1016	-0.751011	-5.46696	0.000168151	0.870855
chr5	91214943	91214992	-2.0186	1.0146	-5.45136	0.000172291	0.870855
chr2	25112508	25112557	-0.9476	0.191289	-5.43139	0.000177752	0.870855
chr11	68910397	68910446	-0.924467	-0.423389	-5.42471	0.000179619	0.870855
chr2	111863273	111863329	0.724233	0.186533	5.40957	0.000183927	0.870855
chr7	51251207	51251256	-0.980867	0.443622	-5.4012	0.000186356	0.870855
chr12	109242583	109242632	-0.683167	0.421456	-5.39809	0.000187267	0.870855
chr8	95861710	95861770	0.751133	-0.683211	5.38996	0.000189673	0.870855
chr14	8930944	8930993	-0.7203	0.615378	-5.37507	0.000194159	0.870855
chr17	34053409	34053458	-1.52357	-0.3418	-5.33739	0.000206026	0.870855
chr2	84616272	84616328	1.0249	-0.0258889	5.33343	0.000207317	0.870855
chr4	112446837	112446892	0.9346	0.0306556	5.31584	0.000213155	0.870855
chr16	22918277	22918326	0.969667	-0.533722	5.2817	0.000224988	0.870855
chr14	71029529	71029578	-1.2375	-0.2467	-5.27044	0.00022904	0.870855
chr2	130970708	130970757	-1.33797	2.7932	-5.2699	0.000229239	0.870855
chr19	5390077	5390126	-0.7169	1.00839	-5.26907	0.000229541	0.870855
chr7	150255614	150255663	-0.820467	-0.140044	-5.24101	0.000240005	0.870855
chr3	94589913	94589962	0.724667	-0.364589	5.23219	0.000243395	0.870855
chr2	136716615	136716664	-1.30787	0.309767	-5.22218	0.000247305	0.870855
chr8	87225668	87225717	-1.01343	1.48476	-5.22201	0.000247372	0.870855
chr11	23399338	23399394	0.839067	0.173478	5.21936	0.000248422	0.870855
chr16	37540463	37540523	0.669267	-0.0591889	5.20122	0.000255715	0.870855
chr8	125370986	125371035	1.04713	-0.979111	5.20016	0.000256145	0.870855
chr11	97309364	97309413	-0.8885	0.628044	-5.18683	0.00026166	0.870855
chr10	116722236	116722285	0.766033	-0.283244	5.18509	0.000262389	0.870855
chr13	54603252	54603301	-1.03357	0.775278	-5.18152	0.00026389	0.870855
chr16	17980779	17980828	-0.8561	-0.166456	-5.18085	0.000264171	0.870855
chr5	143940251	143940317	0.7469	-0.0067	5.17817	0.000265307	0.870855
chr9	107837285	107837334	-1.84857	1.18976	-5.17009	0.000268759	0.870855
chr5	44176099	44176155	0.748367	-0.381233	5.16903	0.000269215	0.870855
chr13	34221605	34221655	-1.03607	-0.0833444	-5.16736	0.000269935	0.870855
chr3	130432471	130432520	0.654467	-0.684611	5.1627	0.00027196	0.870855
chr2	132073885	132073934	-1.1645	0.460233	-5.15247	0.000276452	0.870855
chr4	41678616	41678665	-0.723733	0.199644	-5.14488	0.00027984	0.870855
chr2	25482756	25482805	-0.9666	-0.0894111	-5.14093	0.000281616	0.870855
chr8	96850184	96850233	-1.49243	1.25889	-5.13882	0.000282573	0.870855
chr2	26764189	26764238	-1.2222	1.83133	-5.12972	0.000286732	0.870855
chr19	61301742	61301791	-1.6506	1.55483	-5.12273	0.000289972	0.870855
chrX	131010739	131010788	-1.3893	2.07314	-5.1036	0.000299031	0.870855
chr10	39706822	39706871	1.19243	0.374833	5.08962	0.000305846	0.870855
chr3	129035636	129035685	-1.2623	0.186633	-5.08526	0.000307999	0.870855
chr11	100195536	100195592	-1.37	-0.0739111	-5.08362	0.000308819	0.870855
chr4	155159744	155159793	-0.7917	0.454878	-5.07958	0.000310835	0.870855
chr5	66088988	66089037	-0.665567	0.970533	-5.07173	0.000314797	0.870855
chr15	89012820	89012869	-1.00497	1.34612	-5.06844	0.000316475	0.870855
chr3	94589807	94589856	0.704433	-0.383667	5.06165	0.000319969	0.870855
chr8	55686298	55686347	-1.3406	0.682889	-5.05271	0.000324622	0.870855
chr4	143648265	143648321	1.11027	-0.477089	5.04947	0.00032633	0.870855
chr9	18282831	18282890	0.6656	-0.351456	5.04681	0.000327737	0.870855
chr18	11429937	11429986	-0.9192	-0.145778	-5.0355	0.000333795	0.870855
chr14	32250348	32250398	0.7863	-0.181878	5.03466	0.000334246	0.870855
chr1	137625232	137625281	-0.849	0.335689	-5.01834	0.000343207	0.870855
chr8	119681284	119681333	-0.768533	1.25322	-5.01813	0.000343323	0.870855
chr11	70243237	70243305	0.608067	-0.375211	5.00763	0.000349223	0.870855
chr1	123424336	123424385	-1.655	2.15812	-5.00049	0.000353297	0.870855
chr10	77140401	77140450	-0.829767	-0.593122	-4.99155	0.000358466	0.870855
chr16	18249465	18249514	-0.7949	-0.884222	-4.98776	0.000360683	0.870855
chr17	34088114	34088163	-1.24047	0.437189	-4.98057	0.000364928	0.870855
chr18	38409000	38409049	0.687533	-0.071	4.98021	0.000365143	0.870855
chr4	112107058	112107117	0.660633	-0.158867	4.97965	0.000365473	0.870855
chr8	122394298	122394347	-1.5386	3.11402	-4.97761	0.000366686	0.870855
chr5	141125558	141125608	0.839033	-1.20849	4.97086	0.00037074	0.870855
chr13	34221685	34221734	-0.852733	-0.3194	-4.96815	0.000372383	0.870855
chr17	33426655	33426704	-0.608367	-0.133267	-4.96644	0.000373421	0.870855
chr5	115798626	115798675	-1.44733	1.66586	-4.9601	0.000377295	0.870855
chr2	12343467	12343516	0.923333	0.870522	4.95766	0.000378799	0.870855
chr10	43231239	43231288	-1.14383	3.6633	-4.95635	0.000379612	0.870855
chr19	26679034	26679083	1.51323	0.435422	4.95549	0.000380146	0.870855
chr13	54794582	54794631	-1.51737	1.76827	-4.94839	0.000384575	0.870855
chr6	54924864	54924913	-1.5886	0.522144	-4.94826	0.000384655	0.870855
chr16	59086788	59086844	0.6728	0.235344	4.94211	0.000388536	0.870855
chr8	97446390	97446439	-1.1778	1.85014	-4.93763	0.000391385	0.870855
chr6	113325984	113326033	0.878267	0.195544	4.92937	0.000396703	0.870855
chr19	6997081	6997130	0.646333	-0.557956	4.91483	0.000406252	0.870855
chr14	51782552	51782601	0.680867	-0.208089	4.91348	0.000407153	0.870855
chr14	63796014	63796063	-1.04013	1.05742	-4.90909	0.000410083	0.870855
chr11	97607716	97607765	-0.5973	0.352578	-4.90536	0.000412597	0.870855
chr8	127276185	127276234	-0.8211	-0.153978	-4.90454	0.000413156	0.870855
chr7	25217940	25217989	-1.92453	2.55558	-4.89841	0.000417326	0.870855
chr19	5459134	5459183	-0.922967	0.212478	-4.89211	0.000421654	0.870855
chr7	51368183	51368232	-0.861133	0.209811	-4.88978	0.000423269	0.870855
chr9	53210931	53210980	-0.665	0.367	-4.88928	0.000423616	0.870855
chr16	16869033	16869082	-0.6451	-0.0115444	-4.88795	0.000424538	0.870855
chr19	47218428	47218477	0.800167	-0.732789	4.86723	0.000439231	0.870855
chr17	34053489	34053538	-0.9661	-0.3829	-4.86461	0.000441128	0.870855
chr17	24797718	24797767	-0.755067	0.5137	-4.86008	0.000444423	0.870855
chr13	3359633	3359682	0.695533	-0.9168	4.85869	0.00044544	0.870855
chr7	26085807	26085864	0.711367	-0.394778	4.85733	0.000446434	0.870855
chr9	108992524	108992574	0.702067	0.152956	4.85692	0.000446739	0.870855
chr19	8829661	8829710	-0.6778	0.402456	-4.84324	0.000456903	0.870855
chr5	102095829	102095878	-0.784033	-0.162544	-4.83894	0.000460156	0.870855
chr2	118639849	118639898	-0.693233	-0.4491	-4.83066	0.000466474	0.870855
chr10	129107434	129107494	0.764333	-0.640978	4.83047	0.000466619	0.870855
chrX	148613953	148614002	-0.7443	0.611356	-4.82503	0.000470819	0.870855
chrX	71068571	71068620	-1.23617	1.38114	-4.81565	0.000478164	0.870855
chr7	17545408	17545457	-1.0267	0.965578	-4.81174	0.00048126	0.870855
chr13	99467458	99467514	-1.06647	-0.495111	-4.80217	0.000488921	0.870855
chr9	62387335	62387384	-0.869933	-0.327833	-4.79419	0.000495418	0.870855
chr10	128240180	128240229	-1.12287	1.62894	-4.79015	0.000498739	0.870855
chr4	126913160	126913209	-0.9318	-1.25341	-4.78165	0.000505796	0.870855
chr3	96729720	96729769	0.7776	-0.890311	4.78012	0.000507083	0.870855
chr9	64024715	64024775	0.829433	0.145967	4.77038	0.000515325	0.870855
chr11	98245315	98245364	-1.23227	1.12906	-4.76934	0.000516211	0.870855
chr7	134158061	134158110	0.8364	-1.19081	4.76905	0.000516464	0.870855
chr2	14973257	14973306	-1.0133	2.53144	-4.75018	0.000532874	0.870855
chr9	35009496	35009545	-0.929767	0.665711	-4.7474	0.000535332	0.870855
chr15	25711047	25711096	-1.73273	2.80153	-4.73651	0.000545106	0.870855
chr7	92718237	92718290	-0.809133	1.72366	-4.73486	0.000546599	0.870855
chr11	116138238	116138289	0.7763	-0.634656	4.7348	0.000546653	0.870855
chr4	41455203	41455252	-1.063	1.85111	-4.72735	0.000553465	0.870855
chr11	3795146	3795195	0.721	-0.959889	4.72146	0.000558911	0.870855
chr2	70401359	70401408	-0.868233	-0.406233	-4.71776	0.000562361	0.870855
chr17	24846944	24846999	-0.724433	0.301511	-4.71482	0.000565115	0.870855
chr14	51424663	51424712	1.00807	0.865144	4.71209	0.000567687	0.870855
chr11	110115405	110115469	0.739333	0.175311	4.71148	0.000568264	0.870855
chr1	173367880	173367929	-0.873367	0.0347111	-4.71092	0.000568796	0.870855
chr1	175299809	175299858	-0.959167	0.830011	-4.7048	0.000574617	0.870855
chr9	8004542	8004591	0.7289	-1.14248	4.70253	0.000576799	0.870855
chr10	80297609	80297658	-0.659467	0.3391	-4.7016	0.000577689	0.870855
chr11	51420508	51420557	0.646	-0.959589	4.69953	0.000579686	0.870855
chr5	54386707	54386756	-0.617567	1.12201	-4.69739	0.00058176	0.870855
chr4	130506001	130506050	-1.30453	2.35434	-4.69652	0.000582603	0.870855
chr12	112951732	112951781	0.6935	-1.13036	4.68746	0.000591466	0.870855
chr9	14663046	14663095	0.7601	-0.758344	4.68744	0.000591484	0.870855
chr19	8962028	8962086	0.6074	-0.230478	4.67797	0.000600907	0.870855
chr11	59042624	59042673	-1.0618	-0.0970667	-4.67423	0.000604674	0.870855
chr9	51574263	51574312	-0.763133	-0.766644	-4.67333	0.000605575	0.870855
chr12	114727695	114727744	0.7775	-0.319811	4.67145	0.000607481	0.870855
chr7	35988869	35988918	-1.23697	2.57559	-4.66967	0.00060929	0.870855
chr6	118512440	118512489	-1.44257	-0.0661111	-4.66482	0.000614251	0.870855
chr4	122792999	122793048	-1.07853	1.11279	-4.66328	0.000615826	0.870855
chr2	155770576	155770625	-1.18467	1.55346	-4.65402	0.000625436	0.870855
chr7	96668582	96668646	0.613867	-0.768956	4.65122	0.000628374	0.870855
chr2	28978554	28978608	0.698367	-0.451044	4.64086	0.000639365	0.870855
chr15	76366512	76366561	-1.24677	1.34133	-4.6389	0.000641459	0.870855
chr2	173044790	173044839	-0.877933	0.192889	-4.63261	0.000648258	0.870855
chr12	60196491	60196541	0.7697	-0.1981	4.62907	0.00065211	0.870855
chr16	3592461	3592510	-1.43153	0.7075	-4.62637	0.000655072	0.870855
chr5	112821213	112821264	0.6826	-0.458478	4.6259	0.000655588	0.870855
chr19	58745297	58745360	0.7972	-0.458944	4.61546	0.000667161	0.870855
chr15	85708303	85708352	-0.730333	0.166633	-4.60726	0.000676401	0.870855
chr1	172163125	172163174	0.6478	-0.769144	4.6034	0.000680797	0.870855
chr2	33496243	33496292	-0.654167	0.936833	-4.60323	0.000680987	0.870855
chr4	150370943	150371006	0.6706	-0.565411	4.6012	0.00068332	0.870855
chr4	149328884	149328933	-0.5757	0.103033	-4.60101	0.000683539	0.870855
chr17	59130065	59130120	0.737733	0.3221	4.60024	0.000684423	0.870855
chr10	81590552	81590601	-0.607967	-0.203933	-4.59523	0.00069021	0.870855
chr6	47855340	47855389	-1.6186	2.41688	-4.59511	0.000690346	0.870855
chr19	13104957	13105006	0.832533	-0.163144	4.59262	0.000693232	0.870855
chr8	97856491	97856540	-0.8993	0.142444	-4.59182	0.000694174	0.870855
chr11	46218216	46218265	0.8608	0.665233	4.58422	0.0007031	0.870855
chr10	80844715	80844764	-1.2434	1.21571	-4.58379	0.000703602	0.870855
chr2	3427979	3428040	0.6443	-0.566867	4.58333	0.000704153	0.870855
chr4	63097107	63097161	0.8794	0.0376556	4.58296	0.000704586	0.870855
chr2	31543973	31544022	0.6305	-1.17648	4.58043	0.000707588	0.870855
chr4	43508704	43508753	-0.967033	0.507778	-4.57595	0.00071295	0.870855
chr3	95428917	95428966	-1.03163	1.42586	-4.57268	0.000716884	0.870855
chr11	78235753	78235802	0.769567	-0.225456	4.56802	0.000722524	0.870855
chr2	172297393	172297443	-0.876433	-0.183744	-4.56594	0.000725061	0.870855
chr16	22917792	22917841	0.651933	-0.208167	4.56569	0.000725364	0.870855
chr18	67292964	67293013	0.749867	-0.849444	4.5656	0.000725477	0.870855
chr9	65735290	65735339	-0.678433	0.200967	-4.56302	0.000728637	0.870855
chr7	108599859	108599908	-0.833633	-1.12661	-4.55943	0.000733049	0.870855
chr1	123424426	123424475	-0.976367	1.33533	-4.55697	0.000736103	0.870855
chr4	141768560	141768609	0.6565	-1.0574	4.55622	0.000737034	0.870855
chr15	75828161	75828210	-1.5388	1.96697	-4.55418	0.000739565	0.870855
chr12	105394876	105394936	0.817233	-0.660422	4.55377	0.000740075	0.870855
chr2	36762360	36762423	0.580333	-0.317589	4.55223	0.000742	0.870855
chr11	106020729	106020778	-0.9864	0.823244	-4.54863	0.000746514	0.870855
chr17	8293635	8293684	-1.77543	0.927633	-4.53821	0.000759756	0.870855
chr6	52143310	52143374	0.847367	-0.148822	4.53223	0.000767469	0.870855
chr7	134486907	134486956	-0.864267	2.93257	-4.52852	0.000772292	0.870855
chr15	66332841	66332893	0.634367	0.518111	4.52806	0.000772894	0.870855
chr19	4098538	4098587	-0.9246	-0.186478	-4.52709	0.000774163	0.870855
chr7	67286799	67286854	0.8733	1.04629	4.52636	0.000775109	0.870855
chr7	118227825	118227881	-0.864333	0.9726	-4.52206	0.000780769	0.870855
chr7	133225079	133225128	-1.03663	0.0710889	-4.52091	0.000782281	0.870855
chrX	46641082	46641131	-1.16923	0.435178	-4.52068	0.000782587	0.870855
chr15	102107342	102107402	0.795767	0.938478	4.51851	0.000785458	0.870855
chr17	22738547	22738607	0.658733	0.0885111	4.51591	0.000788927	0.870855
chr8	107814027	107814076	-1.69507	0.948444	-4.51526	0.000789795	0.870855
chr18	35047459	35047508	0.731933	-0.647378	4.5152	0.000789875	0.870855
chr7	111127395	111127451	-0.629967	0.461633	-4.51358	0.000792037	0.870855
chr15	99484891	99484942	-0.656167	-0.159011	-4.50461	0.000804146	0.870855
chr3	102272130	102272188	-0.618233	0.291289	-4.50373	0.000805344	0.870855
chr1	188791735	188791784	-1.17177	2.14884	-4.496	0.000815955	0.870855
chr17	34742929	34742978	-1.00987	0.731011	-4.49381	0.000818978	0.870855
chr8	125101092	125101141	-0.840033	0.649289	-4.48489	0.000831454	0.870855
chr11	98299972	98300021	1.25667	-0.793733	4.48306	0.000834032	0.870855
chr7	110486567	110486616	1.1532	1.17387	4.48	0.000838375	0.870855
chr6	87966513	87966577	0.641833	-0.101589	4.4797	0.000838795	0.870855
chr11	3898405	3898454	-1.3706	1.21274	-4.47951	0.00083906	0.870855
chr11	104045305	104045354	-0.665533	-0.0867333	-4.47892	0.000839901	0.870855
chrX	7418513	7418563	0.556667	-0.263511	4.47363	0.000847468	0.870855
chr11	81858275	81858330	0.6383	0.696167	4.47273	0.000848774	0.870855
chr4	133057293	133057342	-0.8593	0.0871333	-4.47022	0.000852393	0.870855
chr7	117769648	117769697	0.698667	-0.508167	4.46649	0.000857809	0.870855
chr16	16868948	16868998	-1.36257	-0.144678	-4.46478	0.00086029	0.870855
chr5	145306322	145306371	-0.7186	1.05502	-4.4607	0.000866279	0.870855
chr10	43231159	43231208	-1.5183	3.66653	-4.4572	0.000871431	0.870855
chr1	192751204	192751260	0.812633	-0.473644	4.4561	0.000873072	0.870855
chr6	67327313	67327373	0.5626	0.272233	4.45588	0.000873386	0.870855
chr1	136540918	136540967	-0.690067	0.684289	-4.44973	0.000882564	0.870855
chr1	193961209	193961258	0.729833	0.765256	4.4482	0.000884868	0.870855
chr11	88834614	88834663	-0.988867	0.264211	-4.441	0.000895764	0.870855
chr16	18621655	18621704	-1.19157	1.19572	-4.43985	0.000897516	0.870855
chr14	22564311	22564360	-0.7945	-0.0310778	-4.43395	0.000906565	0.870855
chr13	34967985	34968034	0.751033	-1.51176	4.43158	0.00091022	0.870855
chr13	55309603	55309659	0.576267	-0.183133	4.42912	0.000914045	0.870855
chr11	100937336	100937385	0.9996	-0.116256	4.42663	0.000917933	0.870855
chr11	95174297	95174346	-0.7248	0.288556	-4.42615	0.000918685	0.870855
chr10	74500293	74500343	-0.9524	-0.243589	-4.42461	0.000921093	0.870855
chr1	74329489	74329538	-1.395	0.523078	-4.42348	0.000922857	0.870855
chr11	96213406	96213455	-1.3795	-0.232667	-4.4231	0.000923462	0.870855
chr8	74061764	74061820	0.668533	-0.478989	4.42308	0.000923496	0.870855
chr7	134041368	134041417	0.6291	-0.663911	4.42273	0.000924048	0.870855
chr3	99965451	99965500	-0.589833	-0.318011	-4.42158	0.000925857	0.870855
chr4	147526788	147526837	0.886	-0.222767	4.41832	0.000931013	0.870855
chr19	45119603	45119653	1.55987	-0.395356	4.41671	0.000933566	0.870855
chr8	87561080	87561129	-1.35063	-0.448144	-4.41191	0.000941227	0.870855
chr11	119352354	119352403	0.819833	-0.822078	4.40915	0.000945664	0.870855
chr7	94394359	94394417	-0.6156	0.700389	-4.40734	0.000948598	0.870855
chr7	16809512	16809565	0.580633	0.113411	4.40609	0.000950609	0.870855
chr11	70576562	70576615	0.6753	-0.669044	4.40546	0.000951641	0.870855
chr7	100023201	100023250	-0.991133	-0.625867	-4.40318	0.000955348	0.870855
chr8	26829508	26829567	0.6038	0.200733	4.40143	0.0009582	0.870855
chr12	114782350	114782399	0.695067	-0.486533	4.40014	0.000960303	0.870855
chr7	50860682	50860731	-0.798367	0.211956	-4.39932	0.000961649	0.870855
chrX	131010559	131010608	-1.30523	2.30877	-4.39398	0.00097046	0.870855
chr11	115375854	115375903	-0.994733	1.29428	-4.39248	0.000972933	0.870855
chr8	98378427	98378476	-0.604833	0.207422	-4.38937	0.000978119	0.870855
chr6	83008080	83008129	-0.733933	-0.108567	-4.38879	0.000979092	0.870855
chr10	80393072	80393121	-1.13383	-0.154033	-4.38464	0.000986056	0.870855
chr3	30498656	30498705	-1.0877	1.40697	-4.38461	0.000986095	0.870855
chr2	119500403	119500452	0.6477	-0.525033	4.383	0.000988821	0.870855
chr17	34883674	34883723	-0.869833	0.175556	-4.37622	0.00100033	0.870855
chr15	89214389	89214439	-0.886933	0.928833	-4.37214	0.00100734	0.870855
chr2	130525837	130525886	-0.661833	-0.0034	-4.36758	0.00101522	0.870855
chr5	73650444	73650493	-0.723967	0.272989	-4.36397	0.00102151	0.870855
chr19	37308413	37308462	-1.1048	0.7759	-4.36285	0.00102347	0.870855
chr1	79759928	79759984	0.661967	-0.622078	4.36194	0.00102506	0.870855
chr15	99484711	99484760	-0.8521	0.47	-4.36115	0.00102644	0.870855
chr7	110233802	110233855	-0.869467	1.01299	-4.35612	0.00103531	0.870855
chr7	35439445	35439494	-0.565933	1.2331	-4.35564	0.00103616	0.870855
chr18	32299015	32299066	0.785	-0.146544	4.35437	0.00103842	0.870855
chr12	113974838	113974887	-0.838667	1.92488	-4.35368	0.00103964	0.870855
chr5	135225905	135225954	-0.680733	0.160989	-4.35316	0.00104057	0.870855
chr7	6467807	6467856	-1.35133	3.00589	-4.35087	0.00104466	0.870855
chr4	125963702	125963751	-0.566533	-0.0380667	-4.34884	0.00104829	0.870855
chr6	122554031	122554080	-0.917967	0.810856	-4.34855	0.00104881	0.870855
chr5	91212170	91212219	-1.12543	0.617356	-4.34744	0.0010508	0.870855
chr14	120673551	120673607	-0.525933	0.618744	-4.3455	0.00105431	0.870855
chr5	137383233	137383285	-0.5482	0.444011	-4.34026	0.00106382	0.870855
chr19	6045798	6045853	0.612433	0.150344	4.34021	0.00106391	0.870855
chr11	110115730	110115790	0.7383	0.298167	4.33651	0.00107067	0.870855
chr8	122394213	122394262	-1.49673	2.17137	-4.33513	0.00107321	0.870855
chr2	111655264	111655325	-0.8234	1.35321	-4.33461	0.00107417	0.870855
chr5	71939618	71939673	0.720267	-0.451744	4.33086	0.00108109	0.870855
chr10	80961915	80961964	-1.5546	2.68808	-4.32952	0.00108357	0.870855
chr11	3898295	3898344	-1.35137	1.88132	-4.32909	0.00108438	0.870855
chr7	106682491	106682540	-0.6834	-0.129756	-4.32861	0.00108526	0.870855
chr11	3898510	3898559	-1.5837	1.56919	-4.32762	0.00108711	0.870855
chr19	22765272	22765331	0.860267	-0.237244	4.32536	0.00109134	0.870855
chr1	123424236	123424285	-1.45593	2.11653	-4.3216	0.00109838	0.870855
chr10	128133501	128133552	0.6946	-0.795189	4.31918	0.00110296	0.870855
chr17	27340734	27340783	-0.581433	1.14636	-4.31793	0.00110533	0.870855
chr2	118752627	118752676	-1.11767	0.974	-4.31517	0.00111058	0.870855
chr15	74784576	74784625	-1.01653	0.935389	-4.31314	0.00111444	0.870855
chr11	77327886	77327935	-2.25063	0.746511	-4.31195	0.00111673	0.870855
chr2	88542395	88542455	0.626333	1.11858	4.31176	0.0011171	0.870855
chr1	159342825	159342874	-0.697933	0.0297	-4.30873	0.00112292	0.870855
chr9	62387435	62387484	-0.879467	-0.212956	-4.30732	0.00112565	0.870855
chr5	17466612	17466670	0.622633	0.390411	4.30587	0.00112846	0.870855
chr11	102622292	102622341	-1.09807	0.641344	-4.30521	0.00112973	0.870855
chrX	71893863	71893912	0.7025	-0.4814	4.30235	0.00113529	0.870855
chr15	87374547	87374596	-0.6812	1.22724	-4.30133	0.00113729	0.870855
chr15	88970604	88970653	0.767267	-1.63942	4.30088	0.00113817	0.870855
chr6	5446469	5446518	-1.56053	0.146756	-4.30032	0.00113926	0.870855
chr1	94800081	94800137	0.703933	-1.14028	4.29892	0.00114201	0.870855
chr10	40604068	40604117	-0.764733	1.17579	-4.29875	0.00114234	0.870855
chr1	138520988	138521047	0.749667	-0.652178	4.29844	0.00114295	0.870855
chr6	108611004	108611053	0.835233	-0.716078	4.29656	0.00114664	0.870855
chr1	88197946	88197995	-0.8593	-0.340478	-4.29441	0.00115088	0.870855
chr4	140329691	140329744	0.7759	-0.0898778	4.29348	0.00115274	0.870855
chr7	125387412	125387461	-0.902667	1.30312	-4.29264	0.00115441	0.870855
chr19	8972142	8972191	1.10603	0.873033	4.29228	0.00115512	0.870855
chr7	9638448	9638508	0.795567	-1.44827	4.29159	0.00115648	0.870855
chr4	145617327	145617376	0.7967	-2.01481	4.29058	0.0011585	0.870855
chr16	96422291	96422343	0.689133	-1.12149	4.28767	0.00116431	0.870855
chr11	70275492	70275541	0.903433	0.547456	4.28625	0.00116716	0.870855
chr2	18620539	18620588	0.711333	-0.912067	4.28521	0.00116924	0.870855
chr2	160700051	160700100	-0.582233	-0.213267	-4.28253	0.00117465	0.870855
chr8	112694690	112694750	-0.807933	1.975	-4.28253	0.00117465	0.870855
chr13	62570078	62570137	0.6406	-0.980544	4.27815	0.00118353	0.870855
chr9	53191198	53191247	-0.896367	-0.140622	-4.27487	0.00119024	0.870855
chr12	56180533	56180586	0.787833	0.611256	4.27467	0.00119063	0.870855
chr8	72596190	72596246	0.689433	-0.961522	4.27275	0.00119459	0.870855
chrX	98643780	98643840	0.670733	-0.391467	4.27045	0.00119932	0.870855
chr5	100466078	100466132	0.536967	-0.175867	4.2677	0.00120501	0.870855
chr6	40420701	40420751	-0.7453	1.54958	-4.26763	0.00120516	0.870855
chr6	122806523	122806579	-0.892133	0.814456	-4.26739	0.00120565	0.870855
chr5	53947135	53947191	0.904567	-0.0477	4.26712	0.00120622	0.870855
chr7	48153312	48153361	-0.608833	-0.109733	-4.2667	0.00120709	0.870855
chr6	86028348	86028404	0.628467	-0.637389	4.2664	0.00120771	0.870855
chr6	124417095	124417145	-0.666467	-0.532344	-4.2629	0.00121503	0.870855
chr5	105412640	105412697	1.2029	0.8532	4.26173	0.00121747	0.870855
chr7	3851460	3851514	0.8581	-0.274578	4.26016	0.00122077	0.870855
chr11	86355972	86356030	0.700133	-0.0095	4.26	0.00122111	0.870855
chr6	41556102	41556151	-1.0356	0.8042	-4.25945	0.00122227	0.870855
chrX	70327409	70327458	0.909767	-0.764989	4.25843	0.00122442	0.870855
chr5	121098864	121098913	-0.7555	0.735267	-4.25429	0.00123318	0.870855
chr17	71551613	71551666	-0.897267	-0.283933	-4.25146	0.00123922	0.870855
chr2	180893897	180893946	-0.996467	2.06599	-4.25002	0.00124229	0.870855
chr12	88445680	88445729	-0.5408	-0.0869778	-4.24941	0.00124359	0.870855
chr2	86226037	86226095	0.904167	-0.260933	4.24085	0.00126211	0.870855
chr10	43621257	43621306	0.616733	-1.19866	4.24056	0.00126274	0.870855
chr7	149744466	149744515	-0.652667	0.383133	-4.23997	0.00126402	0.870855
chr2	150394632	150394681	0.5921	-0.5167	4.23963	0.00126477	0.870855
chr2	174124234	174124283	-1.4964	2.95923	-4.23919	0.00126573	0.870855
chr19	11952847	11952896	-1.41867	3.37432	-4.23415	0.00127679	0.870855
chr11	62352009	62352058	-0.934033	-0.719044	-4.23403	0.00127706	0.870855
chr9	44306258	44306307	-1.11693	1.40971	-4.23365	0.00127789	0.870855
chr5	37634894	37634943	0.717	-0.338111	4.23363	0.00127794	0.870855
chr1	21208440	21208489	0.600167	0.00496667	4.23336	0.00127852	0.870855
chr2	129124717	129124766	-0.504167	0.3891	-4.23292	0.0012795	0.870855
chr19	5307371	5307420	-0.706533	0.7995	-4.23281	0.00127975	0.870855
chr5	141200453	141200502	-0.961067	0.747089	-4.23267	0.00128004	0.870855
chr4	43589514	43589563	-1.89077	0.801822	-4.2322	0.00128109	0.870855
chr2	179962476	179962525	-1.32663	0.366589	-4.2307	0.00128441	0.870855
chr14	50762773	50762835	0.790167	0.2762	4.23004	0.00128588	0.870855
chr1	74329374	74329423	-1.32933	-0.0568667	-4.22857	0.00128915	0.870855
chr18	37098023	37098078	-0.861867	1.06319	-4.22723	0.00129214	0.870855
chr5	139527783	139527832	-1.26307	1.31218	-4.22552	0.00129594	0.870855
chr17	28360604	28360653	0.8289	-0.6054	4.22443	0.00129838	0.870855
chr19	34953700	34953749	-0.909467	0.925744	-4.22436	0.00129856	0.870855
chr11	100599408	100599457	-1.00067	1.40063	-4.22271	0.00130227	0.870855
chr16	33681708	33681758	0.826433	-0.382078	4.22141	0.00130518	0.870855
chr7	129008385	129008434	-0.616267	0.595033	-4.21987	0.00130868	0.870855
chr15	98884570	98884619	-0.7634	-0.145789	-4.21932	0.00130992	0.870855
chr2	111463011	111463061	-0.636233	0.764044	-4.21931	0.00130993	0.870855
chr5	120564661	120564717	0.741867	-0.244211	4.21701	0.00131515	0.870855
chr2	130489860	130489909	-1.04767	0.00883333	-4.21523	0.00131921	0.870855
chr2	179711027	179711076	-0.648067	1.29929	-4.21373	0.00132262	0.870855
chr7	4874796	4874845	-1.05883	1.14001	-4.21154	0.00132765	0.870855
chr1	190085785	190085838	0.712533	-0.697767	4.21125	0.00132831	0.870855
chr7	114092296	114092353	-0.687333	0.430033	-4.20939	0.0013326	0.870855
chr15	78730688	78730737	-1.2536	1.43437	-4.20914	0.00133316	0.870855
chr11	29617670	29617723	0.668567	0.564	4.20797	0.00133586	0.870855
chr10	116333504	116333553	0.7033	-0.0708444	4.20765	0.00133661	0.870855
chr4	40650032	40650081	1.18647	-0.612478	4.20718	0.0013377	0.870855
chrX	35043141	35043191	0.598733	-0.575856	4.2066	0.00133904	0.870855
chr6	125330086	125330135	0.627333	-0.810867	4.20451	0.00134388	0.870855
chr9	79826774	79826825	0.696733	-0.4418	4.20366	0.00134585	0.870855
chr19	12282797	12282853	-0.7117	0.799967	-4.20303	0.00134732	0.870855
chr6	47704769	47704832	0.640667	-0.8013	4.20287	0.00134771	0.870855
chr2	91034768	91034817	-1.34327	0.585322	-4.20053	0.00135316	0.870855
chr14	102010125	102010174	0.7029	-0.0456778	4.19916	0.00135638	0.870855
chr2	174124129	174124178	-1.4732	2.97186	-4.19804	0.00135901	0.870855
chr19	13530437	13530493	0.512967	0.472478	4.19731	0.00136072	0.870855
chr11	94981740	94981789	0.652267	-1.43897	4.19719	0.001361	0.870855
chr13	66108763	66108812	-1.0641	1.99746	-4.19416	0.00136816	0.870855
chr7	51471825	51471874	-0.966267	0.931311	-4.1938	0.00136903	0.870855
chr11	119072235	119072284	-1.01517	1.91604	-4.19294	0.00137106	0.870855
chr11	60348856	60348905	-0.8407	1.03162	-4.19246	0.00137221	0.870855
chr10	9620323	9620372	0.5534	-0.546556	4.1908	0.00137616	0.870855
chr1	75366226	75366275	0.815533	0.532144	4.18843	0.00138182	0.870855
chr1	182871308	182871357	-0.997633	0.224244	-4.18766	0.00138367	0.870855
chr1	168342717	168342773	0.6854	-0.463	4.18726	0.00138461	0.870855
chr11	100575076	100575125	-1.2029	1.10656	-4.18579	0.00138816	0.870855
chr2	125451932	125451982	-0.965367	0.5948	-4.18443	0.00139141	0.870855
chrX	131010659	131010708	-1.50803	2.5242	-4.18327	0.00139422	0.870855
chr16	22813686	22813736	0.699533	-0.3817	4.18325	0.00139427	0.870855
chr13	21598203	21598252	-0.611967	1.0258	-4.18239	0.00139634	0.870855
chr19	10914091	10914141	0.577933	-0.494667	4.17849	0.00140581	0.870855
chr7	110060866	110060919	-0.689833	1.21718	-4.17575	0.00141251	0.870855
chr15	83003733	83003782	-1.06383	0.146022	-4.17412	0.00141651	0.870855
chr6	31166148	31166197	-1.0771	1.27277	-4.17357	0.00141786	0.870855
chr11	69211482	69211531	-0.766633	1.32189	-4.16975	0.00142728	0.870855
chr18	4918028	4918077	-0.6185	0.651744	-4.16938	0.00142821	0.870855
chr19	24975300	24975349	-0.828367	0.295044	-4.16585	0.00143697	0.870855
chr5	136557250	136557299	-0.922367	0.847056	-4.16556	0.00143769	0.870855
chr2	25256343	25256392	-1.33073	-0.0768111	-4.16515	0.00143871	0.870855
chr11	115179811	115179860	-1.27453	2.63631	-4.16467	0.00143991	0.870855
chr8	87214418	87214467	-1.17007	1.54488	-4.1643	0.00144083	0.870855
chr19	7295044	7295100	0.613933	-0.501522	4.16372	0.00144229	0.870855
chr3	52844955	52845006	0.604933	-0.844722	4.16114	0.00144876	0.870855
chr2	36961350	36961406	0.523767	0.195622	4.1604	0.00145061	0.870855
chr6	34660056	34660105	-0.696833	-0.125689	-4.15856	0.00145525	0.870855
chr8	73139296	73139345	-1.48923	0.883833	-4.15769	0.00145744	0.870855
chr11	44212506	44212555	-1.30057	1.85078	-4.15641	0.00146068	0.870855
chr16	26463783	26463839	0.762	-0.635844	4.15591	0.00146197	0.870855
chr15	76354730	76354779	-1.15207	0.523378	-4.15476	0.00146488	0.870855
chr12	106384853	106384910	0.565633	-0.365444	4.15334	0.00146849	0.870855
chr5	136707833	136707882	-1.16137	2.4353	-4.15168	0.00147275	0.870855
chr1	174262238	174262291	0.745233	0.182444	4.15121	0.00147394	0.870855
chr6	34660146	34660196	-1.06443	0.529367	-4.14971	0.00147779	0.870855
chr3	95462859	95462908	-0.594533	1.00029	-4.14874	0.00148027	0.870855
chr15	74942054	74942103	-1.01433	0.813433	-4.14739	0.00148374	0.870855
chr11	120442588	120442637	-0.6388	1.03679	-4.14704	0.00148464	0.870855
chr17	33333642	33333691	0.543567	-0.0744667	4.14697	0.00148483	0.870855
chr2	57090886	57090935	-0.701433	-0.7514	-4.14608	0.00148712	0.870855
chr6	116666049	116666102	1.07527	0.000955556	4.1455	0.00148864	0.870855
chr1	21208530	21208584	0.7352	-0.0322	4.14507	0.00148975	0.870855
chr5	116738260	116738310	0.735867	0.0660444	4.14466	0.00149081	0.870855
chr8	87308841	87308890	-1.24973	2.08859	-4.14343	0.001494	0.870855
chrX	70391882	70391931	0.629067	-0.572922	4.14264	0.00149605	0.870855
chr7	12735476	12735526	0.5461	0.2656	4.14152	0.00149896	0.870855
chr16	18837010	18837060	0.761767	-0.986256	4.1398	0.00150346	0.870855
chrX	54078325	54078374	-0.6502	0.646611	-4.13857	0.00150667	0.870855
chr15	25711247	25711296	-0.9549	3.39604	-4.13838	0.00150717	0.870855
chr4	88959616	88959665	0.655433	0.244756	4.1372	0.00151025	0.870855
chrX	70487846	70487903	0.775067	-1.0792	4.13598	0.00151345	0.870855
chr3	8462971	8463020	-0.9894	1.2482	-4.13519	0.00151555	0.870855
chr19	8972262	8972311	1.10653	-0.0664111	4.13394	0.00151883	0.870855
chr7	107639494	107639554	0.582	-0.166111	4.13254	0.00152254	0.870855
chr18	42113090	42113139	-0.638767	0.0490889	-4.13109	0.00152638	0.870855
chr6	24905639	24905688	-0.538233	0.884767	-4.13055	0.00152781	0.870855
chr7	16542856	16542905	-1.66433	3.19561	-4.13027	0.00152857	0.870855
chr2	155829736	155829785	-1.20247	1.09143	-4.1297	0.00153006	0.870855
chr9	99259624	99259673	0.6181	0.133344	4.1294	0.00153087	0.870855
chr15	25711362	25711411	-1.23743	3.25287	-4.12823	0.00153399	0.870855
chr9	110529157	110529206	-1.44247	1.99881	-4.12622	0.00153937	0.870855
chr14	73725803	73725852	-0.581633	1.00762	-4.12595	0.00154007	0.870855
chr4	11312819	11312868	0.653733	-1.26838	4.12592	0.00154016	0.870855
chr19	5503951	5504009	0.7603	-0.4106	4.12571	0.00154072	0.870855
chr4	123001179	123001228	-1.1434	1.64881	-4.12564	0.00154091	0.870855
chrX	72079677	72079726	0.641233	-0.477567	4.12432	0.00154447	0.870855
chr6	43115200	43115251	0.5531	0.536578	4.12322	0.00154741	0.870855
chr10	59648667	59648716	-1.4462	2.32267	-4.12199	0.00155074	0.870855
chr19	13483222	13483274	-0.619133	1.09744	-4.12049	0.00155479	0.870855
chr3	90417057	90417106	0.5237	-0.243467	4.1203	0.00155529	0.870855
chr14	71029429	71029478	-1.15603	0.0526111	-4.1203	0.0015553	0.870855
chr7	4189052	4189108	0.6949	-0.479033	4.11935	0.00155788	0.870855
chr8	122394113	122394162	-1.37967	2.29512	-4.11779	0.0015621	0.870855
chr14	63629216	63629265	-1.5529	1.06703	-4.11752	0.00156285	0.870855
chr4	126913245	126913294	-0.890733	-1.2053	-4.11727	0.00156351	0.870855
chr7	134265528	134265577	-0.7803	0.134356	-4.11625	0.00156629	0.870855
chr8	108463501	108463550	0.7093	0.803022	4.11579	0.00156755	0.870855
chr7	118009331	118009383	0.708833	-0.472167	4.11577	0.00156761	0.870855
chr1	17081977	17082026	-1.9001	3.36797	-4.11505	0.00156956	0.870855
chr9	39066349	39066408	-0.5549	0.326556	-4.1145	0.00157108	0.870855
chr10	11063358	11063407	-0.751467	1.35609	-4.11415	0.00157204	0.870855
chr2	4897279	4897328	-1.11143	0.814333	-4.11254	0.00157644	0.870855
chr6	83007980	83008029	-0.6923	-0.0979222	-4.11155	0.00157917	0.870855
chr2	25350859	25350908	-1.0347	0.281089	-4.11153	0.00157921	0.870855
chr7	134339790	134339839	0.513	-0.745167	4.11136	0.0015797	0.870855
chr11	97859663	97859712	-0.691967	-0.105578	-4.11023	0.0015828	0.870855
chr17	37362510	37362559	-0.818933	0.0552556	-4.10957	0.00158461	0.870855
chr11	105451086	105451135	-0.6261	1.21569	-4.10925	0.0015855	0.870855
chr10	80962015	80962064	-1.76787	2.6343	-4.10924	0.00158553	0.870855
chrX	131905287	131905346	1.23627	-0.212444	4.1089	0.00158646	0.870855
chr13	106085829	106085881	-0.874733	0.368311	-4.10752	0.00159029	0.870855
chr19	11952942	11952991	-1.23903	3.45914	-4.10659	0.00159287	0.870855
chr3	83648448	83648499	-0.639967	0.704378	-4.10395	0.00160019	0.870855
chr19	5985767	5985816	1.13777	0.0228111	4.10275	0.00160354	0.870855
chr16	17839148	17839198	-0.723767	0.248456	-4.10209	0.00160538	0.870855
chr13	114410303	114410365	1.03907	-0.378667	4.09845	0.0016156	0.870855
chr14	22564716	22564765	-0.528067	0.0788111	-4.09833	0.00161596	0.870855
chr6	65619693	65619755	0.619433	-0.0532889	4.09811	0.00161655	0.870855
chr7	31836660	31836711	-1.36927	0.0282	-4.09808	0.00161665	0.870855
chrX	101543683	101543732	-1.00517	0.605356	-4.09714	0.0016193	0.870855
chr17	17980813	17980862	0.6489	0.171244	4.09636	0.00162151	0.870855
chr4	131908982	131909031	0.5236	-0.0364444	4.0954	0.00162421	0.870855
chr6	33009925	33009974	-0.935767	-0.522644	-4.09525	0.00162464	0.870855
chr19	37308523	37308572	-1.13513	0.644689	-4.09327	0.00163026	0.870855
chr19	4907081	4907130	-1.2448	1.65144	-4.09185	0.00163429	0.870855
chr5	36071387	36071436	0.7196	-0.906644	4.08691	0.00164843	0.870855
chr11	73220922	73220976	0.660467	-0.9243	4.08647	0.00164971	0.870855
chr8	73010624	73010673	-1.0016	0.695833	-4.08544	0.00165266	0.870855
chr19	45952317	45952366	0.556833	-0.732122	4.08408	0.0016566	0.870855
chr13	21270812	21270861	0.6433	-0.606911	4.08243	0.00166138	0.870855
chr4	133793999	133794048	-0.9515	2.21609	-4.08221	0.001662	0.870855
chr6	87838249	87838298	-0.783467	0.648111	-4.08147	0.00166414	0.870855
chr3	88337100	88337149	-1.24453	0.285333	-4.08108	0.0016653	0.870855
chr12	57447765	57447818	-0.697267	1.00348	-4.07935	0.0016703	0.870855
chr7	148465565	148465623	0.534433	-0.776978	4.07833	0.00167329	0.870855
chr14	47450212	47450261	0.582567	-0.284689	4.07796	0.00167436	0.870855
chr16	65520880	65520936	0.551467	-0.713089	4.07789	0.00167457	0.870855
chr8	72845145	72845194	-0.8081	0.637211	-4.07454	0.00168441	0.870855
chr19	11819710	11819759	-0.6509	-0.299711	-4.07419	0.00168542	0.870855
chr4	131399152	131399201	-0.607467	-0.343978	-4.07415	0.00168553	0.870855
chr10	21787320	21787373	0.703467	-0.974444	4.07329	0.00168807	0.870855
chr5	144092608	144092662	0.593733	-0.3199	4.07099	0.00169487	0.870855
chr5	135825829	135825878	-1.5417	2.44177	-4.068	0.00170375	0.870855
chr1	127331803	127331852	-0.709667	1.25416	-4.0669	0.00170702	0.870855
chr4	147243364	147243420	0.5569	-0.692178	4.06342	0.00171743	0.870855
chr4	109339362	109339411	-0.567367	1.18342	-4.06332	0.00171773	0.870855
chr18	37882224	37882273	-1.17187	2.703	-4.06197	0.00172177	0.870855
chr8	109674598	109674647	-1.30097	2.33349	-4.06191	0.00172194	0.870855
chr7	62088969	62089018	0.6031	-0.210967	4.06054	0.00172607	0.870855
chr19	4906996	4907045	-0.950467	1.73222	-4.06047	0.00172628	0.870855
chr14	47000475	47000525	0.6143	-0.565767	4.06046	0.00172631	0.870855
chr2	87585296	87585353	0.5754	0.262933	4.06017	0.0017272	0.870855
chr15	78035459	78035510	0.604033	-0.633967	4.05841	0.00173252	0.870855
chr8	75878860	75878909	0.614133	-0.610322	4.0565	0.0017383	0.870855
chr14	63812823	63812872	-0.596233	-0.450133	-4.05603	0.00173972	0.870855
chr7	129815746	129815795	0.755867	-0.130956	4.05589	0.00174016	0.870855
chrX	131711536	131711586	0.8074	0.0840111	4.05406	0.00174572	0.870855
chr13	97240389	97240438	0.9536	0.024	4.05377	0.00174662	0.870855
chr7	116896347	116896396	0.608733	-0.0190333	4.05215	0.00175158	0.870855
chr17	7230327	7230376	-1.2494	0.950511	-4.0514	0.00175388	0.870855
chr10	129311676	129311734	1.05313	-0.298044	4.05122	0.0017544	0.870855
chr6	83817045	83817094	0.810267	0.204067	4.05095	0.00175526	0.870855
chr1	58029047	58029096	-0.829933	1.18002	-4.05036	0.00175705	0.870855
chr4	53726335	53726387	-1.01483	0.205544	-4.04919	0.00176067	0.870855
chr17	48572939	48572993	0.655933	-0.165056	4.04592	0.00177074	0.870855
chr4	132768814	132768863	-2.27973	0.999289	-4.04556	0.00177186	0.870855
chr17	52742391	52742440	-0.8109	0.0888	-4.04162	0.0017841	0.870855
chr19	5307066	5307115	-1.42757	2.27086	-4.04152	0.00178443	0.870855
chr2	28323998	28324047	0.7946	-1.08676	4.03953	0.00179065	0.870855
chr2	168107053	168107102	0.681933	-0.880311	4.03805	0.00179528	0.870855
chr9	38805457	38805506	-0.714233	0.0709556	-4.03776	0.00179619	0.870855
chr2	25144107	25144156	-0.904367	2.44277	-4.0371	0.00179826	0.870855
chr1	137904735	137904784	0.638267	-0.294922	4.03707	0.00179838	0.870855
chr7	147362163	147362212	0.719733	0.0642222	4.03608	0.0018015	0.870855
chr7	125386629	125386678	-0.7549	1.59979	-4.03556	0.00180312	0.870855
chr5	144658146	144658197	0.6504	0.995378	4.03553	0.00180321	0.870855
chr11	86171232	86171281	-0.550733	1.15866	-4.03498	0.00180495	0.870855
chr11	116707455	116707504	-0.618367	0.2166	-4.03359	0.00180935	0.870855
chr5	108740460	108740521	-0.551233	0.0539444	-4.0331	0.00181089	0.870855
chr11	102255532	102255590	-0.792167	-0.587422	-4.03289	0.00181158	0.870855
chr4	154384478	154384527	-0.938133	0.530889	-4.03287	0.00181163	0.870855
chr16	89571088	89571137	0.620367	-0.648122	4.03261	0.00181244	0.870855
chr4	47364344	47364393	-0.6438	0.851256	-4.03246	0.00181293	0.870855
chr6	23920142	23920192	0.554133	-0.321333	4.03199	0.00181443	0.870855
chr7	127778719	127778768	0.5665	-1.06453	4.03068	0.0018186	0.870855
chr7	87171311	87171360	-0.514833	1.16988	-4.02941	0.00182265	0.870855
chr11	102417980	102418032	0.493967	0.224733	4.02799	0.00182718	0.870855
chr3	153992979	153993028	-1.08117	0.359211	-4.02642	0.00183219	0.870855
chr3	97694516	97694565	0.806467	-0.417178	4.02613	0.00183314	0.870855
chr10	36856535	36856584	-0.6365	1.11579	-4.02609	0.00183326	0.870855
chr8	35216009	35216065	0.661133	-0.0140222	4.02537	0.00183559	0.870855
chr7	46807699	46807748	1.00533	-0.134422	4.02478	0.00183748	0.870855
chr17	28686146	28686202	1.0833	-0.523167	4.0234	0.0018419	0.870855
chr9	21394206	21394255	-0.9549	1.72974	-4.02218	0.00184587	0.870855
chr7	134592636	134592685	0.532667	-0.726922	4.02168	0.00184748	0.870855
chr15	101405749	101405798	-0.9011	0.250922	-4.0214	0.00184838	0.870855
chr7	116869971	116870020	-1.5138	1.06644	-4.02134	0.00184858	0.870855
chr7	51268012	51268061	-0.542367	0.342578	-4.01999	0.00185296	0.870855
chr12	114045148	114045197	-1.06003	0.982633	-4.0197	0.0018539	0.870855
chr6	83086246	83086295	-0.7005	-0.0540444	-4.01935	0.00185504	0.870855
chr3	90896013	90896067	-0.5234	0.740856	-4.01862	0.00185741	0.870855
chr4	144481342	144481391	-0.542333	0.784144	-4.01851	0.00185775	0.870855
chr11	98245125	98245174	-1.14187	1.16528	-4.01851	0.00185775	0.870855
chr17	66301363	66301420	0.579467	-0.402567	4.01843	0.00185803	0.870855
chr2	14151103	14151152	0.5582	0.0960556	4.01745	0.0018612	0.870855
chr4	73536674	73536723	0.6682	-1.3588	4.01732	0.00186164	0.870855
chr4	141020384	141020433	-0.9523	2.01649	-4.01703	0.00186257	0.870855
chr3	88337819	88337868	1.0327	0.0912111	4.0167	0.00186364	0.870855
chr9	26667788	26667837	-0.784867	0.111456	-4.01641	0.00186459	0.870855
chr6	131637345	131637394	-1.19157	0.558644	-4.01598	0.00186601	0.870855
chr1	74331520	74331569	0.5353	-0.723644	4.01501	0.00186918	0.870855
chr3	14611095	14611144	-0.5832	-0.271922	-4.01488	0.00186961	0.870855
chr2	87031659	87031710	0.7321	0.0670778	4.01241	0.00187773	0.870855
chr15	100946604	100946653	-1.1657	0.5009	-4.01213	0.00187864	0.870855
chr14	73543049	73543098	-0.529033	1.02412	-4.01176	0.00187986	0.870855
chr18	25330247	25330301	-0.7536	1.08267	-4.01168	0.00188011	0.870855
chr17	36422927	36422976	0.5418	-0.773022	4.01143	0.00188095	0.870855
chrX	148453648	148453705	-0.6437	0.831811	-4.01005	0.00188549	0.870855
chr11	11711088	11711147	0.625733	0.0548667	4.00995	0.00188583	0.870855
chr19	7179601	7179650	-0.974833	2.04093	-4.00994	0.00188586	0.870855
chr3	7364368	7364425	0.6718	-0.194456	4.00989	0.00188602	0.870855
chr2	118871138	118871187	0.5434	0.0376444	4.00943	0.00188754	0.870855
chr1	184213524	184213573	-1.24467	-0.0258778	-4.00891	0.00188928	0.870855
chr15	97552910	97552959	-2.03633	1.26581	-4.00759	0.00189365	0.870855
chr9	44058808	44058857	0.560667	-0.696044	4.00743	0.00189416	0.870855
chr3	108005336	108005385	-0.854667	0.0932	-4.00695	0.00189577	0.870855
chr8	28193698	28193747	-0.775067	0.395244	-4.00651	0.00189722	0.870855
chr1	74172911	74172960	-0.977967	1.79444	-4.00423	0.00190484	0.870855
chr9	107429615	107429664	0.623967	-1.36941	4.00356	0.00190706	0.870855
chrX	71893663	71893712	0.5571	-0.382033	4.00329	0.00190796	0.870855
chr5	38212461	38212510	-0.6544	0.653378	-4.0032	0.00190827	0.870855
chr8	97446490	97446539	-1.0761	1.76349	-4.00195	0.00191247	0.870855
chrX	34985928	34985978	1.00917	0.756578	4.00112	0.00191525	0.870855
chr17	56180535	56180584	-0.5727	-0.174289	-4.00094	0.00191586	0.870855
chr8	108457024	108457073	0.6253	0.269389	4.00086	0.00191612	0.870855
chr14	50404553	50404609	0.591433	-0.535556	3.99941	0.00192099	0.870855
chr2	122010793	122010844	1.06983	-0.0757111	3.99912	0.00192196	0.870855
chr17	24797813	24797863	-0.8865	0.376478	-3.99867	0.00192348	0.870855
chr6	8900732	8900781	-0.6673	-0.00917778	-3.99788	0.00192616	0.870855
chr13	56537380	56537429	-0.723967	-0.0285444	-3.99686	0.0019296	0.870855
chr7	115772122	115772179	-0.609567	0.791633	-3.99657	0.0019306	0.870855
chr6	135070353	135070409	0.722433	-0.559756	3.9963	0.00193151	0.870855
chr19	61302127	61302176	-0.994333	-0.0911444	-3.99557	0.00193397	0.870855
chr5	123156808	123156860	0.596833	-0.416767	3.99556	0.00193402	0.870855
chr5	37634984	37635033	0.7443	-1.03319	3.99486	0.00193639	0.870855
chr2	167512408	167512457	-0.909533	0.634189	-3.99454	0.00193746	0.870855
chr11	78075224	78075273	-1.12387	1.95719	-3.99325	0.00194188	0.870855
chr11	77981101	77981150	-1.09123	0.0743889	-3.99291	0.00194303	0.870855
chr7	35988774	35988823	-1.24543	3.10344	-3.99232	0.00194505	0.870855
chr11	70428842	70428891	0.6164	-0.508256	3.99148	0.0019479	0.870855
chr4	141034358	141034407	-1.51023	2.74362	-3.99139	0.00194821	0.870855
chr10	7309338	7309387	0.595967	-1.03051	3.99074	0.00195044	0.870855
chr12	3889725	3889776	-0.5559	-0.363	-3.9906	0.00195091	0.870855
chr5	31597507	31597556	-1.26013	0.645933	-3.99008	0.0019527	0.870855
chrX	11654396	11654445	-2.008	0.403289	-3.99001	0.00195292	0.870855
chr10	59648757	59648806	-1.3262	2.33632	-3.98976	0.0019538	0.870855
chr9	44075745	44075794	0.667833	-1.70076	3.98928	0.00195545	0.870855
chrX	66146504	66146554	1.12513	2.18832	3.98891	0.00195671	0.870855
chr4	81088677	81088726	-0.606867	0.961889	-3.9877	0.00196086	0.870855
chr5	66491558	66491607	-0.659667	0.142544	-3.98765	0.00196103	0.870855
chr2	119113755	119113804	0.5874	-0.527589	3.98759	0.00196126	0.870855
chr2	140497869	140497919	0.726167	0.0534222	3.98703	0.00196318	0.870855
chr19	4059477	4059526	-0.9579	0.852233	-3.98685	0.00196381	0.870855
chr9	39234416	39234479	1.19253	0.293722	3.98628	0.00196575	0.870855
chr5	66491653	66491702	-0.7409	0.480867	-3.98452	0.00197184	0.870855
chr11	48959902	48959951	-0.6998	1.1076	-3.98341	0.0019757	0.870855
chr1	43499739	43499788	-0.931567	0.616522	-3.98256	0.00197863	0.870855
chr7	149133536	149133585	-0.8007	0.336133	-3.98209	0.00198027	0.870855
chr9	44609680	44609729	-0.715167	0.769689	-3.98097	0.00198416	0.870855
chr3	96729915	96729964	0.867567	-0.7281	3.9804	0.00198616	0.870855
chr5	111031659	111031708	-0.9201	0.187089	-3.97985	0.00198808	0.870855
chr17	15113475	15113533	0.826233	-0.776656	3.97974	0.00198847	0.870855
chr17	37406766	37406815	0.5007	-0.494389	3.97973	0.00198849	0.870855
chr2	38527833	38527882	-1.13407	2.73982	-3.97851	0.00199275	0.870855
chr12	113147338	113147387	-0.875267	0.496822	-3.97567	0.00200273	0.870855
chr14	35415834	35415883	-0.816567	1.50656	-3.97427	0.00200766	0.870855
chr19	5298360	5298409	0.591833	-0.688856	3.97355	0.00201021	0.870855
chr1	74551624	74551683	0.695333	-0.422867	3.97339	0.00201077	0.870855
chr3	138186871	138186920	0.5584	-0.591533	3.97337	0.00201083	0.870855
chr13	105607350	105607399	-1.1197	0.977689	-3.97306	0.00201194	0.870855
chr1	153599565	153599616	-0.52	0.3523	-3.97146	0.0020176	0.870855
chr15	34168051	34168100	0.989867	0.385011	3.97065	0.00202048	0.870855
chr9	46075834	46075883	-0.881867	0.892567	-3.97051	0.00202097	0.870855
chr7	50049476	50049532	0.688667	-1.27661	3.97007	0.00202251	0.870855
chr4	125839337	125839386	-0.835633	0.7062	-3.97002	0.00202269	0.870855
chr2	168581846	168581895	-1.34743	3.90803	-3.96866	0.00202753	0.870855
chr2	25023473	25023522	-1.0355	-0.147667	-3.96838	0.00202855	0.870855
chr11	99465710	99465772	-0.6643	0.246156	-3.96786	0.00203038	0.870855
chr5	35870481	35870530	-0.669967	-0.256111	-3.96743	0.00203194	0.870855
chr3	41367346	41367395	-0.602933	1.06842	-3.96659	0.00203494	0.870855
chr7	133975796	133975845	-0.544767	-0.145544	-3.96524	0.00203977	0.870855
chr2	30849216	30849265	0.592367	-0.228711	3.96481	0.0020413	0.870855
chrX	131010854	131010903	-1.38703	2.22214	-3.96476	0.00204149	0.870855
chr3	10354060	10354119	0.529133	0.203533	3.96467	0.0020418	0.870855
chr10	76426453	76426502	0.706267	-0.5776	3.96356	0.00204579	0.870855
chr8	111236121	111236170	-1.07227	0.797644	-3.96348	0.00204608	0.870855
chr10	80393157	80393206	-1.16	0.263044	-3.96334	0.00204659	0.870855
chr7	109168429	109168478	-0.730533	-0.281356	-3.96219	0.00205073	0.870855
chr6	90553731	90553781	0.7283	-0.523756	3.96116	0.00205445	0.870855
chr9	114407801	114407850	0.5931	-0.863011	3.95977	0.00205948	0.870855
chr11	69154140	69154189	-0.634667	1.17038	-3.95942	0.00206073	0.870855
chr9	107895421	107895470	0.654967	-0.0575667	3.95914	0.00206174	0.870855
chr13	22900121	22900178	0.7119	-0.00722222	3.95856	0.00206383	0.870855
chr8	36438675	36438724	-0.584	-1.02754	-3.95809	0.00206557	0.870855
chr10	81327070	81327128	0.6774	-0.592667	3.95772	0.00206692	0.870855
chr16	4561068	4561130	0.6505	-0.596389	3.95676	0.0020704	0.870855
chr11	112645232	112645281	-0.721	1.41921	-3.95635	0.00207187	0.870855
chr7	26010793	26010842	-0.842	2.72097	-3.9543	0.00207935	0.870855
chr7	121558614	121558663	-0.595467	1.22403	-3.95367	0.00208169	0.870855
chr2	4524916	4524965	-1.32317	2.28372	-3.95336	0.00208282	0.870855
chr10	59648977	59649026	-0.965133	1.5134	-3.95227	0.0020868	0.870855
chr6	125143235	125143284	0.737367	-0.101267	3.95196	0.00208795	0.870855
chr2	164025239	164025295	0.975033	0.0971556	3.95071	0.00209253	0.870855
chr4	99494813	99494873	-0.564533	0.673844	-3.94879	0.00209963	0.870855
chr7	51367988	51368037	-0.893267	0.486122	-3.94794	0.00210277	0.870855
chr15	76310162	76310211	0.9084	-0.129622	3.94758	0.00210409	0.870855
chr1	123424036	123424086	-1.3616	2.73929	-3.94698	0.00210633	0.870855
chr2	173934094	173934143	-1.2249	1.16029	-3.94685	0.00210681	0.870855
chr9	65735190	65735239	-1.2809	0.783978	-3.94666	0.00210752	0.870855
chr7	25217620	25217669	-1.5136	2.32033	-3.94597	0.00211007	0.870855
chr19	8971462	8971511	0.7393	-0.776322	3.94593	0.00211019	0.870855
chr6	138024123	138024172	-0.776067	0.753689	-3.94589	0.00211035	0.870855
chr7	129361889	129361941	0.5966	-0.567467	3.94479	0.00211444	0.870855
chr3	96050902	96050951	0.737333	-1.03211	3.94307	0.00212085	0.870855
chr2	55288516	55288565	0.6	-0.878256	3.94288	0.00212156	0.870855
chr6	83022478	83022527	-0.920933	0.321978	-3.94233	0.00212362	0.870855
chr4	135502885	135502934	-0.629067	-0.501311	-3.94229	0.00212378	0.870855
chr10	23680564	23680613	1.17417	0.739489	3.94212	0.00212441	0.870855
chr12	114727895	114727944	0.8494	-0.463922	3.94015	0.00213179	0.870855
chr10	108137332	108137389	0.5504	-0.223956	3.93975	0.0021333	0.870855
chr12	3806773	3806822	-0.530067	1.16371	-3.93885	0.00213665	0.870855
chr19	6428973	6429022	-0.6267	1.94577	-3.93763	0.00214128	0.870855
chr14	50581728	50581787	0.6956	-0.456578	3.93756	0.00214152	0.870855
chr19	12770469	12770524	0.536733	-0.183967	3.93705	0.00214343	0.870855
chr10	75051066	75051115	-0.9688	0.0693556	-3.93693	0.00214391	0.870855
chr2	174109882	174109931	-0.633	1.22656	-3.93666	0.00214493	0.870855
chr17	74735744	74735800	0.593367	0.184944	3.93658	0.00214523	0.870855
chr2	88288400	88288457	-0.582367	0.535322	-3.93656	0.00214529	0.870855
chr17	26381973	26382022	-0.606733	0.151167	-3.93603	0.00214729	0.870855
chr4	24777688	24777738	0.594567	-0.376933	3.9349	0.00215157	0.870855
chr19	46150932	46150981	-0.628333	0.847889	-3.93443	0.00215336	0.870855
chr19	24974720	24974769	0.685133	-1.0146	3.93391	0.00215535	0.870855
chr8	37209840	37209889	-1.30127	3.36942	-3.93352	0.0021568	0.870855
chr11	100195616	100195665	-0.695933	0.204011	-3.93348	0.00215695	0.870855
chr13	53073929	53073978	-0.603933	1.35187	-3.9327	0.00215994	0.870855
chr15	76369472	76369521	0.628667	-0.767267	3.93186	0.00216314	0.870855
chr15	84684315	84684364	0.5259	0.0293	3.93164	0.00216397	0.870855
chr1	137154853	137154902	0.841867	0.176767	3.93135	0.00216508	0.870855
chr5	124562007	124562056	1.63657	0.179856	3.93101	0.00216635	0.870855
chr8	113578796	113578847	0.613967	-0.1756	3.92965	0.00217155	0.870855
chr5	137749587	137749636	0.609233	0.0308778	3.92845	0.00217614	0.870855
chr14	58318887	58318936	-1.90503	3.5462	-3.9282	0.0021771	0.870855
chr5	136707928	136707977	-1.0427	2.447	-3.92778	0.00217874	0.870855
chr6	122504301	122504355	-0.585267	0.752533	-3.92519	0.00218869	0.870855
chr14	64162073	64162124	0.7895	-0.0567556	3.92505	0.00218923	0.870855
chr9	114753448	114753497	0.715133	-0.568033	3.92462	0.00219088	0.870855
chr3	143870869	143870927	0.613367	-0.000455556	3.92353	0.0021951	0.870855
chr11	50190835	50190884	-0.8696	-0.426289	-3.92095	0.00220508	0.870855
chr3	54437574	54437623	-1.54477	2.13438	-3.92041	0.00220721	0.870855
chr2	101636785	101636834	0.723433	-1.41211	3.92039	0.00220726	0.870855
chr7	35988959	35989008	-0.990533	1.53234	-3.92039	0.00220728	0.870855
chr10	41531348	41531405	0.591333	-0.327678	3.92019	0.00220808	0.870855
chr5	115753098	115753147	-0.738567	-0.217378	-3.91933	0.00221139	0.870855
chr5	65926703	65926759	0.614167	0.247311	3.91855	0.00221444	0.870855
chr5	135825929	135825978	-1.44937	2.96792	-3.91812	0.00221612	0.870855
chr8	94325804	94325853	-0.588967	1.69428	-3.91783	0.00221725	0.870855
chr7	133909288	133909347	-0.944767	0.529533	-3.91746	0.00221869	0.870855
chr11	3190228	3190277	-0.537333	1.234	-3.91707	0.00222023	0.870855
chrX	114128082	114128132	0.704067	0.112211	3.91696	0.00222066	0.870855
chrX	133405116	133405165	-0.586967	0.402433	-3.91532	0.0022271	0.870855
chr7	28123003	28123052	-0.883033	0.143478	-3.91445	0.0022305	0.870855
chr15	102864814	102864863	-1.443	1.56737	-3.91221	0.00223936	0.870855
chr10	122698694	122698753	0.5767	-0.111789	3.91189	0.00224061	0.870855
chr7	29618755	29618804	-0.8242	0.265756	-3.91161	0.00224171	0.870855
chr4	146207398	146207447	0.713333	-2.07753	3.91019	0.00224731	0.870855
chr19	60303088	60303137	-1.06193	-0.0596778	-3.90827	0.00225493	0.870855
chr12	114252781	114252830	-0.575367	1.16447	-3.90634	0.00226265	0.870855
chr7	126141295	126141344	-1.08353	1.03321	-3.90242	0.00227835	0.870855
chr8	73064136	73064185	-0.6498	0.1901	-3.90238	0.00227851	0.870855
chr8	74656556	74656614	0.6934	-1.01811	3.90192	0.00228035	0.870855
chr11	100830887	100830936	-1.31883	1.30207	-3.9009	0.00228447	0.870855
chr7	28965398	28965447	-0.5928	0.932133	-3.90087	0.00228459	0.870855
chr1	74901607	74901656	-0.593467	1.17724	-3.90072	0.00228519	0.870855
chr1	69423646	69423695	-1.95997	2.91044	-3.89966	0.00228947	0.870855
chr7	19155165	19155221	0.545833	-0.695256	3.89915	0.0022915	0.870855
chr4	154010534	154010583	-0.622033	1.29729	-3.89889	0.00229258	0.870855
chr4	128602615	128602665	0.7816	-0.565433	3.89874	0.00229318	0.870855
chrX	70537777	70537826	0.7398	-0.0329111	3.89831	0.00229493	0.870855
chr19	38204799	38204848	0.6423	-0.00625556	3.89812	0.00229568	0.870855
chr2	174123944	174123993	-1.49687	3.50212	-3.89798	0.00229627	0.870855
chr9	61874302	61874351	-0.649833	0.987067	-3.89772	0.0022973	0.870855
chr5	122162197	122162246	-0.498267	1.01446	-3.89703	0.0023001	0.870855
chr4	59047444	59047493	-0.624767	0.438289	-3.89681	0.00230099	0.870855
chr7	69608478	69608527	-0.980867	2.09276	-3.89647	0.00230238	0.870855
chr17	56743040	56743089	-1.76563	2.5599	-3.89627	0.0023032	0.870855
chr1	52686266	52686315	0.5149	0.4815	3.89582	0.00230503	0.870855
chr1	123424126	123424175	-1.26617	1.75957	-3.89565	0.00230573	0.870855
chr19	5297352	5297403	0.589067	-0.229722	3.89504	0.00230819	0.870855
chr7	139799594	139799652	0.713367	-0.223933	3.89472	0.00230949	0.870855
chr2	103251196	103251245	0.6843	-0.947089	3.89444	0.00231064	0.870855
chr10	129620871	129620924	-0.899367	1.76739	-3.89429	0.00231124	0.870855
chr7	77426425	77426474	-1.02723	1.348	-3.89383	0.00231315	0.870855
chr10	59649062	59649111	-1.5436	1.68624	-3.89379	0.00231329	0.870855
chr6	113325664	113325715	1.0686	0.2094	3.89326	0.00231546	0.870855
chr4	153473061	153473110	-0.713933	0.248689	-3.89126	0.00232367	0.870855
chr3	113129619	113129668	0.631233	-2.03981	3.89036	0.00232733	0.870855
chr10	24647459	24647515	0.4792	-0.309911	3.88977	0.00232976	0.870855
chr10	80893171	80893220	-0.597667	0.7838	-3.88938	0.00233136	0.870855
chr2	4524831	4524880	-1.1657	2.05218	-3.88899	0.00233299	0.870855
chr7	110750528	110750586	0.588567	-0.2748	3.88897	0.00233307	0.870855
chr2	25679310	25679359	0.582433	-0.685889	3.8879	0.00233746	0.870855
chr3	94589717	94589766	0.9278	-0.395111	3.88675	0.00234222	0.870855
chr7	50209382	50209431	0.8709	-0.247878	3.8863	0.00234411	0.870855
chr4	21654243	21654292	0.615533	-0.277156	3.88565	0.0023468	0.870855
chr1	90106176	90106225	-0.5187	0.167944	-3.88552	0.00234733	0.870855
chr7	72301439	72301488	-0.628367	1.13894	-3.88518	0.00234872	0.870855
chr15	74827992	74828041	-1.05337	1.12599	-3.88426	0.00235255	0.870855
chrX	135618912	135618976	0.736867	0.732544	3.88218	0.00236123	0.870855
chr17	80461424	80461473	-0.565967	0.971989	-3.88179	0.00236284	0.870855
chr5	111848564	111848613	-0.553067	0.139111	-3.88125	0.00236511	0.870855
chr13	106085904	106085953	-0.812933	0.737978	-3.88055	0.00236802	0.870855
chr17	19049222	19049274	-0.8746	0.533889	-3.88036	0.00236881	0.870855
chr18	78010869	78010918	-0.812433	0.624178	-3.87995	0.00237054	0.870855
chr4	141094681	141094730	-0.555267	1.07901	-3.87945	0.00237263	0.870855
chr2	91287409	91287464	0.578833	0.651578	3.87936	0.00237301	0.870855
chr11	60743932	60743981	-0.687667	0.327744	-3.87911	0.00237407	0.870855
chr4	140864838	140864887	-1.14837	2.30811	-3.879	0.00237449	0.870855
chr9	107875207	107875256	-0.529	0.529711	-3.87811	0.00237823	0.870855
chr4	63094910	63094959	-0.591033	0.0745556	-3.87682	0.00238366	0.870855
chr5	144519082	144519131	-1.7661	2.57782	-3.87655	0.00238482	0.870855
chr9	39808785	39808834	-0.5955	0.2054	-3.87635	0.00238567	0.870855
chr19	36996327	36996383	0.6466	0.476367	3.87528	0.00239017	0.870855
chr10	74978069	74978126	0.541833	-0.229022	3.8743	0.00239429	0.870855
chrX	102054992	102055051	0.6483	1.34188	3.87393	0.00239587	0.870855
chr17	35205822	35205871	-0.8019	0.487933	-3.8739	0.00239602	0.870855
chr1	109411522	109411581	0.634033	-0.111778	3.87325	0.00239876	0.870855
chr6	126488247	126488304	0.650567	-0.672967	3.87188	0.00240456	0.870855
chr11	121281713	121281770	0.7243	-0.438367	3.87178	0.002405	0.870855
chr13	40818337	40818386	-0.907467	-0.421533	-3.87099	0.00240837	0.870855
chr14	63796094	63796143	-0.753533	0.769422	-3.8704	0.00241088	0.870855
chr14	8828383	8828432	-1.09843	-0.0767667	-3.86974	0.00241366	0.870855
chr6	112897996	112898052	0.609	-0.295267	3.86881	0.00241765	0.870855
chr14	118666521	118666578	1.56653	0.950389	3.86862	0.00241848	0.870855
chr17	26274820	26274869	0.809533	-0.612811	3.867	0.00242538	0.870855
chrX	7304753	7304802	-1.34763	1.31808	-3.86676	0.00242641	0.870855
chr1	136134599	136134648	-1.35013	0.646567	-3.86659	0.00242715	0.870855
chr16	21695600	21695649	-0.689133	0.661411	-3.86583	0.00243044	0.870855
chr12	85791709	85791758	-1.0159	-0.435611	-3.86562	0.00243133	0.870855
chr2	152512564	152512613	-1.72547	2.90303	-3.8655	0.00243185	0.870855
chr2	153953726	153953788	0.702467	-0.429867	3.86345	0.00244067	0.870855
chr9	77484716	77484769	-0.623067	0.335611	-3.86298	0.00244272	0.870855
chr4	151471011	151471060	-0.9708	1.13006	-3.86293	0.0024429	0.870855
chr4	133042749	133042798	-1.48763	2.93992	-3.86258	0.00244444	0.870855
chrX	103801286	103801342	0.4903	0.448167	3.86186	0.00244756	0.870855
chr6	86353781	86353842	0.525533	0.437067	3.86164	0.00244849	0.870855
chr14	22533274	22533327	0.610633	-0.350233	3.86112	0.00245073	0.870855
chr7	52242383	52242432	-0.8388	-0.526767	-3.86086	0.00245189	0.870855
chr13	109104572	109104627	0.520867	0.670856	3.86045	0.00245367	0.870855
chr15	101268466	101268517	1.03543	-0.140233	3.86031	0.00245426	0.870855
chr9	106368289	106368338	-1.50787	2.2236	-3.86031	0.00245427	0.870855
chr10	34000732	34000791	0.5134	-0.588633	3.85983	0.00245635	0.870855
chr2	101491208	101491273	-0.585833	0.250267	-3.85931	0.00245862	0.870855
chr11	69574502	69574551	-1.1329	1.41034	-3.85803	0.00246415	0.870855
chr1	117579170	117579219	-0.587667	1.25623	-3.85738	0.00246702	0.870855
chr7	11335374	11335436	0.577033	0.280944	3.85672	0.00246989	0.870855
chr6	71582960	71583009	-0.912867	0.490011	-3.85659	0.00247046	0.870855
chr5	114037615	114037664	-0.7958	1.5232	-3.85656	0.00247057	0.870855
chr3	89855979	89856028	0.509733	0.182433	3.85535	0.00247591	0.870855
chr7	111219026	111219085	0.627033	0.303778	3.85448	0.0024797	0.870855
chr10	12580800	12580850	0.564833	0.340933	3.85412	0.00248127	0.870855
chr17	26696024	26696073	-0.600633	-0.258033	-3.85381	0.00248263	0.870855
chr15	98884676	98884725	-0.857067	0.648122	-3.8537	0.00248313	0.870855
chr9	42132879	42132929	0.863033	0.0193556	3.85369	0.00248317	0.870855
chr18	80905370	80905419	-0.610133	0.996667	-3.85277	0.00248723	0.870855
chr3	140877316	140877376	0.515467	-0.417611	3.85257	0.00248811	0.870855
chr11	106020837	106020886	-0.7961	0.970478	-3.85215	0.00248995	0.870855
chr6	13175343	13175399	0.548467	-0.1703	3.85201	0.00249054	0.870855
chr15	101857318	101857372	0.588133	-0.4283	3.85174	0.00249177	0.870855
chr18	64648713	64648762	-0.470167	1.05241	-3.8513	0.0024937	0.870855
chr4	43538868	43538924	-0.516733	0.3701	-3.85082	0.00249582	0.870855
chr7	26157702	26157751	-0.5812	0.0854667	-3.85006	0.00249916	0.870855
chr14	51415310	51415359	1.3591	1.15717	3.84869	0.00250524	0.870855
chr2	32454692	32454745	0.6671	-0.573933	3.848	0.0025083	0.870855
chr15	84062262	84062312	0.493867	-1.03856	3.84791	0.0025087	0.870855
chr9	106368184	106368233	-1.17897	1.32134	-3.84722	0.00251175	0.870855
chr4	112449749	112449812	-0.580133	1.67561	-3.84714	0.00251213	0.870855
chr18	63853872	63853921	0.878833	0.585444	3.8469	0.0025132	0.870855
chr19	11611378	11611427	-1.2085	1.1494	-3.84631	0.00251581	0.870855
chr9	21637664	21637713	0.8949	0.447867	3.84575	0.00251832	0.870855
chr19	20804018	20804076	0.607033	-0.425967	3.84573	0.00251838	0.870855
chr2	22475708	22475760	0.5296	0.163633	3.84489	0.00252215	0.870855
chr13	54839127	54839176	-0.492167	1.01707	-3.84487	0.00252221	0.870855
chr19	7055388	7055437	-0.734367	0.373333	-3.84387	0.00252668	0.870855
chr11	59001514	59001563	-0.563033	0.383211	-3.8438	0.00252699	0.870855
chr8	73157721	73157770	0.726267	-0.0727556	3.84325	0.00252948	0.870855
chr7	13556778	13556827	-1.29703	2.62797	-3.84305	0.00253038	0.870855
chr1	58755250	58755300	-0.635167	0.00496667	-3.84296	0.00253077	0.870855
chr7	13506018	13506067	-1.02257	0.0147	-3.84272	0.00253182	0.870855
chr7	150786728	150786786	0.722467	0.0467778	3.84176	0.00253616	0.870855
chr9	38185233	38185291	0.5063	0.462256	3.84136	0.00253796	0.870855
chr7	108160580	108160629	-0.838867	0.991167	-3.84135	0.00253797	0.870855
chr7	150189343	150189392	-0.612533	-0.022	-3.84068	0.00254099	0.870855
chr10	19868200	19868254	0.5906	-1.30803	3.84041	0.0025422	0.870855
chr19	37308308	37308357	-1.2327	1.24277	-3.83823	0.00255207	0.870855
chr1	120286099	120286148	0.6707	-1.35894	3.83632	0.00256069	0.870855
chr2	87296035	87296091	-0.5243	0.594822	-3.83609	0.00256176	0.870855
chrX	70599327	70599376	-1.35963	2.51857	-3.83584	0.00256288	0.870855
chr4	155027077	155027126	-1.51343	0.526744	-3.83563	0.00256381	0.870855
chr5	111706432	111706481	-1.0041	1.8484	-3.83471	0.002568	0.870855
chr11	74984955	74985004	-0.753567	0.350989	-3.83466	0.00256824	0.870855
chr11	69905142	69905192	-0.5661	0.463778	-3.83443	0.00256928	0.870855
chr12	85262852	85262901	-1.36863	0.408233	-3.83372	0.00257254	0.870855
chr10	61805371	61805420	-1.0338	0.242122	-3.83369	0.00257267	0.870855
chr15	36486726	36486777	-0.505267	0.260678	-3.83298	0.00257591	0.870855
chr7	134537214	134537263	0.587033	-0.271144	3.83256	0.00257779	0.870855
chr5	44173453	44173502	-0.6022	1.0776	-3.83249	0.00257814	0.870855
chr9	18562122	18562182	0.592333	0.270533	3.83228	0.00257907	0.870855
chr3	26537090	26537152	0.9768	0.00607778	3.83103	0.00258481	0.870855
chr4	102791809	102791858	-0.511933	1.08097	-3.83009	0.00258913	0.870855
chr9	19143093	19143147	0.610967	-0.702356	3.82977	0.00259056	0.870855
chr11	5469447	5469504	0.714967	-0.769389	3.82958	0.00259144	0.870855
chr10	84085719	84085772	0.568567	-0.458756	3.82895	0.00259434	0.870855
chr4	115082099	115082154	0.5783	-0.3156	3.82888	0.00259465	0.870855
chr5	121670559	121670608	0.529967	-0.591778	3.82878	0.00259513	0.870855
chr2	155878144	155878200	0.817767	-0.752767	3.82874	0.0025953	0.870855
chr3	87751355	87751404	-0.657167	-0.0188	-3.82873	0.00259536	0.870855
chr16	17980874	17980923	-1.2567	-0.0744667	-3.82842	0.00259677	0.870855
chr10	12810983	12811032	-1.43207	2.22578	-3.82833	0.00259721	0.870855
chr7	31827200	31827249	-1.25323	0.735033	-3.82822	0.00259771	0.870855
chr1	72746600	72746657	0.697367	-0.5531	3.82735	0.00260173	0.870855
chr7	31861278	31861328	0.568167	-1.23881	3.827	0.00260334	0.870855
chr15	82172109	82172158	0.480067	-0.337478	3.82699	0.00260335	0.870855
chr2	25552957	25553015	0.855667	-0.773556	3.8269	0.00260379	0.870855
chr2	31496676	31496727	0.655333	-1.61936	3.82592	0.00260829	0.870855
chr10	128356323	128356372	-1.15407	1.01559	-3.82573	0.00260918	0.870855
chr11	61744697	61744747	-0.6671	0.395811	-3.8247	0.00261397	0.870855
chr5	111706147	111706196	-1.18923	2.88014	-3.82445	0.00261511	0.870855
chr18	54022188	54022237	-0.495333	1.20933	-3.82442	0.00261526	0.870855
chr1	89747231	89747280	-0.764733	0.459156	-3.82366	0.00261879	0.870855
chr2	85255221	85255278	-0.7703	1.31432	-3.8235	0.00261952	0.870855
chr2	160195168	160195217	0.506333	-1.46334	3.82345	0.00261973	0.870855
chr5	129287986	129288035	-1.35537	2.31711	-3.82247	0.00262433	0.870855
chr14	14953892	14953944	0.5996	-0.434356	3.82166	0.00262806	0.870855
chr15	63678444	63678493	-0.6035	-0.712567	-3.8211	0.00263067	0.870855
chr9	15309004	15309053	0.5901	-0.483844	3.82088	0.00263172	0.870855
chr7	92564616	92564674	0.541167	-0.0603333	3.81991	0.00263624	0.870855
chr19	30078421	30078470	0.5695	-0.0498	3.81989	0.00263633	0.870855
chr1	63411925	63411974	-1.44993	3.30132	-3.8198	0.00263676	0.870855
chr4	143203991	143204049	0.565333	-0.799089	3.81959	0.00263776	0.870855
chr8	86519714	86519763	0.471433	-0.4531	3.81955	0.00263794	0.870855
chr18	43597957	43598006	0.5394	-0.305989	3.81941	0.00263856	0.870855
chr4	148275355	148275410	0.713233	-0.523567	3.81916	0.00263973	0.870855
chr4	129350773	129350822	-0.882633	1.055	-3.8191	0.00264002	0.870855
chr5	136455757	136455808	0.723433	-0.530244	3.81872	0.00264183	0.870855
chr1	193220290	193220339	1.1251	-1.00046	3.81796	0.00264535	0.870855
chrX	70667705	70667754	-1.55733	3.25028	-3.81762	0.00264695	0.870855
chr11	93905556	93905605	-0.6196	0.471644	-3.81754	0.00264733	0.870855
chr14	122863695	122863744	-0.539033	1.06521	-3.81686	0.00265056	0.870855
chr11	62352621	62352670	-0.482433	0.955722	-3.81685	0.00265057	0.870855
chr9	107480682	107480731	0.9011	0.612556	3.81675	0.00265104	0.870855
chr11	94797227	94797282	0.5325	-0.3084	3.81661	0.00265171	0.870855
chrX	24351973	24352022	-0.569033	-0.140567	-3.81652	0.00265216	0.870855
chr17	73750711	73750760	-0.717667	0.0267444	-3.8157	0.00265598	0.870855
chr4	109149693	109149743	-0.815833	-0.114611	-3.81487	0.00265991	0.870855
chr6	85857063	85857112	-0.759067	0.406333	-3.81366	0.00266562	0.870855
chr8	108463391	108463440	0.9535	0.381756	3.81301	0.00266868	0.870855
chr11	95377422	95377471	-0.760733	-0.126778	-3.81269	0.00267021	0.870855
chr14	120441540	120441589	0.7422	0.234022	3.81266	0.00267034	0.870855
chr15	99084202	99084251	-0.558	-0.311467	-3.81204	0.00267328	0.870855
chr17	20732503	20732567	0.541467	0.0563	3.81145	0.00267607	0.870855
chr7	105267597	105267646	-0.608567	0.358611	-3.81131	0.00267676	0.870855
chr2	13977550	13977599	-0.4684	0.954522	-3.81048	0.00268067	0.870855
chr1	173011335	173011384	0.530733	-1.56673	3.80923	0.00268663	0.870855
chr3	95429019	95429068	-1.37977	2.14518	-3.80891	0.00268818	0.870855
chr10	106922657	106922706	1.23343	1.78746	3.80886	0.00268839	0.870855
chr9	99041703	99041763	0.492933	-0.724367	3.80788	0.00269309	0.870855
chr7	20394701	20394750	-0.970733	0.187656	-3.80737	0.0026955	0.870855
chr1	79669707	79669756	-0.576967	0.396367	-3.80713	0.00269667	0.870855
chr5	38609883	38609943	0.593433	-0.119533	3.80694	0.00269756	0.870855
chr5	108153209	108153258	-0.755533	-0.297422	-3.80558	0.00270409	0.870855
chr19	5732936	5732985	-0.5268	0.763356	-3.80532	0.00270532	0.870855
chr2	34728866	34728922	0.4834	0.327556	3.80456	0.002709	0.870855
chr9	67605609	67605658	0.872933	-0.0811111	3.80441	0.0027097	0.870855
chr5	73559156	73559210	0.577933	-0.697589	3.80371	0.00271308	0.870855
chr19	12707165	12707220	0.597133	0.0209444	3.80358	0.00271369	0.870855
chr3	59534317	59534373	-0.556767	0.612722	-3.80315	0.0027158	0.870855
chr3	58440689	58440738	0.610967	-0.478178	3.8028	0.00271744	0.870855
chr1	109409807	109409861	0.571433	-0.0326111	3.8011	0.00272568	0.870855
chrX	70460135	70460184	0.8344	-0.874756	3.80041	0.00272899	0.870855
chrX	51103080	51103129	-0.548233	0.536878	-3.79845	0.00273853	0.870855
chr17	35205942	35205991	-0.563667	0.550456	-3.79838	0.00273886	0.870855
chr11	18920792	18920841	1.28817	-0.4284	3.79816	0.00273991	0.870855
chr16	57351441	57351503	0.8195	0.860444	3.79674	0.00274682	0.870855
chr2	91476745	91476802	0.5644	-0.817422	3.79615	0.00274972	0.870855
chr6	136731735	136731784	0.734333	-0.519789	3.79603	0.0027503	0.870855
chr3	87161070	87161119	0.521733	0.648344	3.7951	0.00275484	0.870855
chr8	114518929	114518978	0.8245	0.269589	3.79425	0.00275901	0.870855
chr11	11925771	11925820	-0.8246	0.4092	-3.79392	0.00276063	0.870855
chr16	35364679	35364728	-0.548333	0.377144	-3.79373	0.00276157	0.870855
chrX	131546530	131546586	-0.4945	0.5136	-3.79372	0.00276162	0.870855
chr18	14843804	14843853	-0.7914	0.397833	-3.79268	0.0027667	0.870855
chr1	175144788	175144843	0.6982	-0.461911	3.79255	0.00276732	0.870855
chr7	107010061	107010110	-0.701133	1.07133	-3.79169	0.00277158	0.870855
chr17	35843467	35843527	-0.622033	0.0199556	-3.79111	0.00277442	0.870855
chr1	75471874	75471923	-0.8786	1.4693	-3.78993	0.00278025	0.870855
chr1	123424536	123424586	-1.35717	1.45104	-3.78979	0.00278092	0.870855
chr9	107134208	107134257	-0.5574	1.00821	-3.7889	0.00278533	0.870855
chr14	34754264	34754313	0.797867	1.21336	3.78826	0.00278851	0.870855
chr2	163245775	163245824	-0.480833	0.327989	-3.78792	0.00279019	0.870855
chr19	14672727	14672776	-0.547533	1.27879	-3.78739	0.00279281	0.870855
chr11	68857607	68857658	-0.6076	-0.438167	-3.78622	0.00279864	0.870855
chr9	57455119	57455169	-0.625033	0.592567	-3.78602	0.00279962	0.870855
chr9	120037548	120037597	0.748967	0.540678	3.78582	0.00280062	0.870855
chr5	148135407	148135456	0.582167	-0.725578	3.78473	0.00280604	0.870855
chr2	35057250	35057301	0.6169	0.215533	3.78464	0.00280651	0.870855
chr15	89216588	89216637	0.5694	-0.0327333	3.78449	0.00280725	0.870855
chr3	108029259	108029308	0.715233	-1.33226	3.78377	0.00281082	0.870855
chr15	6248372	6248421	0.514767	-0.4142	3.78345	0.00281243	0.870855
chr9	38949151	38949204	-0.5248	0.317444	-3.7818	0.00282068	0.870855
chr18	39649938	39649987	-0.477567	0.983122	-3.78171	0.00282114	0.870855
chr11	87431277	87431326	-1.4828	2.07194	-3.78096	0.00282487	0.870855
chr17	12312065	12312114	-0.5458	0.3369	-3.78034	0.002828	0.870855
chr8	113918956	113919005	-0.5367	0.497056	-3.78014	0.00282902	0.870855
chr12	85393265	85393318	0.509433	0.078	3.77977	0.00283089	0.870855
chr4	149112222	149112271	-0.491967	0.842411	-3.77946	0.00283243	0.870855
chr7	20055427	20055476	-0.978867	1.64729	-3.77941	0.00283266	0.870855
chr11	77907718	77907776	0.484967	-0.254444	3.77917	0.00283387	0.870855
chr7	130267099	130267156	-0.533733	-0.0459889	-3.77912	0.00283416	0.870855
chr3	100627956	100628005	0.556467	-0.448422	3.7785	0.00283724	0.870855
chr7	112355366	112355415	-0.7037	0.299467	-3.778	0.0028398	0.870855
chr2	87030424	87030484	-0.501067	0.111689	-3.77744	0.00284261	0.870855
chr9	64026014	64026066	0.6261	0.0925778	3.77684	0.00284564	0.870855
chr3	28593979	28594037	0.6175	-0.379656	3.77631	0.00284832	0.870855
chr7	87547291	87547340	-0.567567	1.23511	-3.77552	0.00285234	0.870855
chr14	58318477	58318526	-0.789533	1.37012	-3.77494	0.00285528	0.870855
chr6	136731639	136731689	0.588167	-0.457356	3.77477	0.00285615	0.870855
chr3	106524993	106525042	0.516933	-0.909778	3.77436	0.00285823	0.870855
chr8	73921437	73921487	0.519367	-0.417333	3.77428	0.00285861	0.870855
chr4	128901626	128901675	-1.1241	1.92866	-3.77424	0.00285881	0.870855
chr7	25217820	25217869	-1.45453	2.5867	-3.77217	0.00286934	0.870855
chr19	59422740	59422801	0.531133	-0.534578	3.77198	0.00287034	0.870855
chr15	102018846	102018895	0.5113	-0.761678	3.77178	0.00287134	0.870855
chr2	86913450	86913511	0.528933	0.509956	3.77158	0.00287239	0.870855
chrX	161767634	161767691	-0.503267	0.780622	-3.77156	0.00287248	0.870855
chr6	134840383	134840432	-0.659033	0.460956	-3.77131	0.00287373	0.870855
chr5	137730732	137730781	-1.18177	0.510411	-3.77036	0.00287861	0.870855
chr9	68610491	68610542	-0.896567	0.196633	-3.76973	0.00288183	0.870855
chr2	32239471	32239520	-0.665333	0.156389	-3.76972	0.0028819	0.870855
chr2	153169537	153169586	-0.4912	0.113056	-3.76957	0.00288267	0.870855
chr19	33466491	33466540	-0.9925	1.78102	-3.76922	0.00288443	0.870855
chr5	31554431	31554480	-0.9918	1.35366	-3.76792	0.00289109	0.870855
chr2	164540944	164540993	0.484467	-0.142244	3.76788	0.00289131	0.870855
chr8	86937312	86937361	-0.6651	-0.0241333	-3.76696	0.00289603	0.870855
chr12	112507075	112507133	0.507267	-0.877922	3.76666	0.00289758	0.870855
chrX	93489477	93489536	-0.481933	0.225978	-3.76592	0.00290143	0.870855
chr1	152167211	152167267	-0.565967	0.586689	-3.76575	0.0029023	0.870855
chr11	59355175	59355231	0.801033	-0.643411	3.76496	0.00290639	0.870855
chr15	84155241	84155290	-0.909467	0.0933667	-3.76483	0.00290707	0.870855
chr11	6375948	6375997	-0.518767	0.918933	-3.76471	0.00290764	0.870855
chr19	5306976	5307025	-1.26663	2.81904	-3.76402	0.00291125	0.870855
chr6	115310751	115310812	-0.5263	0.163211	-3.764	0.00291132	0.870855
chr6	145023856	145023905	0.622033	0.857244	3.76276	0.00291778	0.870855
chr7	135022376	135022425	0.643933	0.239622	3.7618	0.00292273	0.870855
chr15	99762450	99762499	0.932367	-0.169567	3.7601	0.00293157	0.870855
chrX	99383820	99383869	-0.637433	0.526467	-3.75971	0.00293364	0.870855
chr18	32199148	32199201	0.509367	-0.0779111	3.7593	0.00293578	0.870855
chr8	67173630	67173679	0.497667	-0.541756	3.75929	0.00293583	0.870855
chr2	32482186	32482235	-1.15547	0.726689	-3.75897	0.0029375	0.870855
chr9	106378903	106378952	-0.544933	-0.415	-3.75787	0.00294326	0.870855
chr9	96896597	96896646	-1.1291	2.29008	-3.7569	0.00294835	0.870855
chr3	94778375	94778433	0.6125	-0.515433	3.7563	0.00295149	0.870855
chr14	109312939	109312988	-0.502933	0.375911	-3.75601	0.00295302	0.870855
chr14	51424783	51424832	0.78	1.10236	3.75539	0.00295623	0.870855
chr17	46384468	46384519	-1.87413	1.36916	-3.75521	0.00295721	0.870855
chr18	24364206	24364255	-0.548433	1.07616	-3.75391	0.00296406	0.870855
chr17	85424963	85425012	-0.534967	0.859744	-3.75385	0.00296437	0.870855
chr11	97309274	97309323	-0.731433	0.440789	-3.75352	0.0029661	0.870855
chr2	84667344	84667393	-1.46383	0.158533	-3.75328	0.00296735	0.870855
chr4	141381483	141381532	-0.621167	0.417244	-3.75312	0.0029682	0.870855
chr19	47127320	47127369	-0.5872	0.606722	-3.75272	0.00297031	0.870855
chr9	106549642	106549691	-1.1866	3.36134	-3.75243	0.00297184	0.870855
chr6	113327149	113327201	0.568467	-0.343978	3.7519	0.00297466	0.870855
chr17	27976897	27976949	0.518333	-0.806944	3.75183	0.00297503	0.870855
chr2	136717943	136717992	-0.744467	-0.513089	-3.75127	0.00297799	0.870855
chrX	11241815	11241864	-0.540433	1.11467	-3.75037	0.00298275	0.870855
chr16	16600160	16600209	-0.526333	1.18993	-3.74968	0.00298646	0.870855
chr7	9245048	9245107	0.568333	-0.552311	3.74949	0.00298746	0.870855
chr4	14725956	14726014	0.545667	-0.211533	3.74792	0.00299583	0.870855
chr1	88197336	88197391	0.497033	-0.730489	3.74709	0.00300025	0.870855
chr7	52255475	52255524	-0.5906	-0.169911	-3.74686	0.00300146	0.870855
chr10	127060953	127061002	-0.5571	0.170544	-3.74678	0.00300189	0.870855
chr9	43119199	43119248	-1.44923	3.70064	-3.74663	0.00300267	0.870855
chr1	179375097	179375151	-0.521767	0.0939444	-3.74655	0.00300315	0.870855
chr16	30066315	30066364	0.558133	-0.651422	3.74609	0.00300557	0.870855
chr14	22836979	22837028	0.517167	-0.123511	3.74605	0.00300581	0.870855
chr7	16646786	16646835	-0.786067	3.01469	-3.74603	0.00300588	0.870855
chr7	79452467	79452524	0.574633	-0.520478	3.74591	0.00300652	0.870855
chr5	53131176	53131231	-0.495767	0.393956	-3.74545	0.00300903	0.870855
chr11	53582252	53582301	0.5286	-0.585567	3.74438	0.00301473	0.870855
chr5	117043492	117043550	0.504367	-0.231989	3.74413	0.0030161	0.870855
chr9	78215568	78215620	1.15393	1.03081	3.74377	0.00301799	0.870855
chr8	15028906	15028955	-0.653667	0.916989	-3.74266	0.00302401	0.870855
chr2	168094219	168094268	-1.57853	3.65012	-3.74193	0.00302794	0.870855
chr17	87152421	87152470	0.531033	-1.01924	3.74173	0.00302897	0.870855
chr17	65889590	65889643	0.6473	-0.101978	3.74094	0.00303323	0.870855
chr7	31608157	31608206	0.5824	0.0582222	3.74005	0.00303804	0.870855
chr3	89047812	89047861	-1.54043	2.76387	-3.73937	0.00304177	0.870855
chr15	83003318	83003367	0.649967	-0.936367	3.739	0.00304375	0.870855
chr15	10399948	10399997	-0.6926	1.25141	-3.73808	0.00304876	0.870855
chr17	26274920	26274969	0.848033	-1.01347	3.73807	0.00304882	0.870855
chrX	71002356	71002405	-1.03767	0.430444	-3.73805	0.00304891	0.870855
chr2	92240983	92241032	-1.18857	0.623767	-3.73776	0.00305049	0.870855
chr8	96737055	96737104	-0.6974	0.0869222	-3.73746	0.0030521	0.870855
chr14	78198135	78198184	0.685133	-0.6219	3.73712	0.00305395	0.870855
chr2	35192013	35192062	-1.11377	0.394511	-3.73704	0.00305437	0.870855
chr3	143861986	143862039	0.538133	-0.930067	3.73694	0.00305493	0.870855
chr7	138695922	138695974	0.7545	-2.1393	3.73678	0.00305578	0.870855
chr2	152880160	152880209	-1.31753	3.09414	-3.73657	0.00305696	0.870855
chr2	69483226	69483287	-0.665133	1.10631	-3.73631	0.00305836	0.870855
chr11	50703858	50703919	0.694633	-0.841389	3.7362	0.00305895	0.870855
chr7	18397520	18397576	-1.51187	1.2756	-3.73613	0.00305937	0.870855
chr9	21992378	21992437	-0.954267	1.45604	-3.73593	0.00306045	0.870855
chr7	51754489	51754539	0.5668	-0.0655333	3.73589	0.00306064	0.870855
chr7	19811381	19811430	-0.6514	0.158478	-3.73562	0.00306212	0.870855
chr3	7615569	7615624	-0.5819	0.871789	-3.735	0.00306549	0.870855
chr2	118749515	118749564	-1.26887	0.171533	-3.7342	0.00306989	0.870855
chr10	4752795	4752851	0.5969	-0.406422	3.7321	0.00308137	0.870855
chr7	52632217	52632266	-1.22403	2.35862	-3.73206	0.00308163	0.870855
chr14	70561969	70562018	-0.863	-0.0917	-3.73202	0.00308182	0.870855
chr5	105725658	105725707	-0.616867	0.00225556	-3.73188	0.00308257	0.870855
chr11	7113698	7113747	-0.498667	1.158	-3.73188	0.00308258	0.870855
chr6	48577433	48577482	0.8291	-0.420344	3.73186	0.00308267	0.870855
chr10	59648877	59648926	-1.51827	2.58767	-3.7318	0.00308303	0.870855
chr1	168928870	168928922	0.672533	0.0105444	3.73168	0.00308368	0.870855
chr4	122793099	122793148	-1.04867	1.66872	-3.73167	0.00308374	0.870855
chr9	44116022	44116071	-0.722367	0.719911	-3.7304	0.00309072	0.870855
chr8	87396480	87396529	0.5411	-0.622889	3.72831	0.00310223	0.870855
chr11	59119321	59119370	-0.665733	0.207456	-3.72804	0.00310374	0.870855
chr5	115301209	115301260	0.532633	0.316333	3.72753	0.00310656	0.870855
chr3	57652441	57652504	-0.4911	0.584167	-3.72716	0.00310863	0.870855
chr9	50339428	50339477	-0.531567	0.4914	-3.72683	0.00311043	0.870855
chr6	37249244	37249293	-0.4639	0.767167	-3.72586	0.00311584	0.870855
chr7	149135943	149135992	-0.5309	1.23222	-3.7255	0.0031178	0.870855
chr5	3001107	3001171	0.748133	-1.1404	3.7255	0.00311785	0.870855
chr5	53947260	53947319	0.556333	0.3237	3.72539	0.00311843	0.870855
chr12	113414162	113414211	-1.5497	1.89966	-3.72484	0.00312149	0.870855
chrX	57250959	57251015	0.573533	0.520333	3.72464	0.0031226	0.870855
chr2	138082531	138082580	-0.4654	0.695389	-3.72311	0.00313115	0.870855
chr11	32105843	32105898	0.563833	-0.354244	3.72303	0.00313157	0.870855
chr8	96852289	96852341	-0.964333	1.26154	-3.72271	0.00313338	0.870855
chr17	52740452	52740501	-0.946933	2.30769	-3.72263	0.00313379	0.870855
chr1	193808916	193808965	-1.67043	2.64544	-3.72182	0.00313835	0.870855
chr18	10031680	10031736	0.561167	-0.4211	3.72172	0.00313888	0.870855
chr7	92061755	92061810	-0.6196	0.610211	-3.72119	0.00314183	0.870855
chr5	118427200	118427249	-0.490133	1.10792	-3.72032	0.00314675	0.870855
chr17	50330732	50330781	0.524533	-1.1625	3.72004	0.0031483	0.870855
chr14	22564436	22564485	-0.539033	-0.280211	-3.71997	0.00314867	0.870855
chr19	43512141	43512200	-0.533133	0.290533	-3.71834	0.00315786	0.870855
chr17	37032218	37032276	-0.6404	0.867867	-3.71702	0.00316528	0.870855
chr14	84846894	84846943	-0.678633	-1.05993	-3.71656	0.00316787	0.870855
chr11	3884091	3884140	-0.954	0.850311	-3.71638	0.00316893	0.870855
chr8	121919492	121919541	0.5346	-1.03233	3.71608	0.00317059	0.870855
chr7	5995915	5995971	0.549733	0.219844	3.71589	0.00317169	0.870855
chr7	126602647	126602698	0.5425	-0.305256	3.71586	0.00317182	0.870855
chr9	107302165	107302214	-0.476367	0.828867	-3.71565	0.00317303	0.870855
chr2	35347073	35347122	-1.67873	3.46927	-3.71536	0.00317467	0.870855
chr10	119640881	119640936	0.800967	-0.112256	3.71512	0.00317605	0.870855
chr5	34889775	34889824	-0.569333	0.0714556	-3.71486	0.00317753	0.870855
chr3	33042155	33042204	-0.651167	1.23501	-3.71485	0.00317755	0.870855
chr4	151559463	151559512	0.5227	-0.496544	3.71316	0.00318716	0.870855
chr15	75921323	75921372	-0.847733	0.775056	-3.7131	0.00318751	0.870855
chr2	158056887	158056936	-1.1826	-0.488756	-3.71273	0.00318961	0.870855
chrX	11704903	11704952	-2.09253	2.37717	-3.71216	0.00319282	0.870855
chr8	91565925	91565974	-0.496	1.06784	-3.71213	0.00319303	0.870855
chr7	114945262	114945322	0.468433	-0.5043	3.7121	0.00319316	0.870855
chr11	69481020	69481069	0.628267	-0.791167	3.71054	0.00320206	0.870855
chr11	102623468	102623517	-0.501267	0.534744	-3.71052	0.00320217	0.870855
chr4	63205050	63205099	0.840633	-0.0324222	3.71017	0.00320419	0.870855
chr1	132359794	132359843	-0.532533	-0.395733	-3.70903	0.00321071	0.870855
chr4	120370747	120370796	-1.0562	1.6853	-3.70898	0.003211	0.870855
chr1	53352284	53352333	-0.510167	0.145067	-3.70886	0.00321167	0.870855
chr7	125633928	125633977	-0.863433	0.951544	-3.70845	0.00321403	0.870855
chr5	100469592	100469641	-1.06653	0.862067	-3.70833	0.00321471	0.870855
chr4	125735713	125735762	-0.441533	-1.44781	-3.70807	0.0032162	0.870855
chr5	124562087	124562136	0.8952	-0.0791	3.70756	0.00321914	0.870855
chr17	87681344	87681394	0.560333	-0.329933	3.70684	0.00322327	0.870855
chr12	8320381	8320430	0.545	-0.356111	3.70609	0.00322761	0.870855
chr5	89013234	89013283	-0.8842	0.911722	-3.70548	0.00323109	0.870855
chr7	69608573	69608622	-1.1543	2.1278	-3.70526	0.00323235	0.870855
chr7	52962179	52962228	0.4646	-1.09719	3.70484	0.00323478	0.870855
chr4	109648070	109648119	-0.631233	0.00214444	-3.70436	0.00323754	0.870855
chr19	5307156	5307205	-1.43743	2.00188	-3.70404	0.00323943	0.870855
chr4	132807146	132807195	0.666733	-0.927533	3.70385	0.00324053	0.870855
chr10	23720355	23720414	-0.775567	-0.488722	-3.70329	0.00324374	0.870855
chr15	76004793	76004842	-1.30177	2.91424	-3.70322	0.00324412	0.870855
chr7	4871816	4871865	-1.15973	2.07402	-3.70307	0.00324503	0.870855
chr6	89046023	89046072	1.02517	2.45468	3.70241	0.00324886	0.870855
chr11	76810055	76810104	-0.830633	0.6006	-3.7022	0.00325006	0.870855
chr11	72421304	72421353	-0.603067	1.03109	-3.70218	0.00325017	0.870855
chr7	149133421	149133470	-0.6834	0.0644889	-3.70192	0.00325165	0.870855
chr19	55388819	55388879	1.34233	0.294444	3.70145	0.00325438	0.870855
chr7	141417761	141417810	-0.8417	-0.2725	-3.70139	0.00325474	0.870855
chr17	46163095	46163144	-0.645333	0.286222	-3.70125	0.00325556	0.870855
chr1	173155378	173155427	1.05667	0.194356	3.70092	0.00325748	0.870855
chrX	55271656	55271713	0.639433	-0.537956	3.7007	0.00325874	0.870855
chr7	129127435	129127491	0.7031	0.112922	3.70061	0.0032593	0.870855
chr7	31336909	31336958	0.445933	-0.199767	3.70052	0.00325983	0.870855
chr7	109643463	109643528	0.5408	-0.329611	3.69963	0.00326497	0.870855
chr7	16807343	16807392	-0.596867	2.36411	-3.69933	0.00326674	0.870855
chrX	46641297	46641346	-0.893767	2.31964	-3.69909	0.00326813	0.870855
chrX	86997042	86997095	-0.671733	1.2716	-3.69814	0.0032737	0.870855
chr11	94255485	94255534	-0.906467	-0.133844	-3.69763	0.00327666	0.870855
chr2	86379446	86379505	-0.625933	0.640267	-3.69744	0.00327779	0.870855
chr4	118364016	118364071	0.720733	-0.459289	3.69712	0.00327967	0.870855
chr11	55125724	55125773	-0.8988	1.53761	-3.69662	0.00328258	0.870855
chr12	72409631	72409687	0.564167	-0.549256	3.69659	0.00328276	0.870855
chr1	123424616	123424665	-0.812167	1.34907	-3.69658	0.00328281	0.870855
chr5	144669233	144669282	-0.726033	0.997156	-3.69556	0.00328877	0.870855
chr12	31266659	31266710	0.6551	0.1264	3.6948	0.00329323	0.870855
chrX	50263285	50263334	0.541333	-0.412133	3.69472	0.0032937	0.870855
chr3	89050508	89050557	-1.01983	0.3757	-3.69453	0.0032948	0.870855
chr14	122930758	122930816	-0.5762	0.2591	-3.69396	0.0032982	0.870855
chr1	108876111	108876166	-0.467067	0.246867	-3.69267	0.00330576	0.870855
chr2	157191316	157191365	-1.2559	0.915844	-3.69187	0.00331048	0.870855
chr10	45206111	45206160	-0.5315	0.919856	-3.69092	0.0033161	0.870855
chr5	144518992	144519041	-2.02143	2.43732	-3.69047	0.0033188	0.870855
chr3	96634224	96634275	0.536367	-0.426956	3.68999	0.00332166	0.870855
chr11	115939674	115939723	-0.779233	0.591422	-3.68932	0.0033256	0.870855
chr2	152559272	152559329	0.501767	-0.635789	3.68869	0.00332933	0.870855
chr14	96280717	96280780	0.5405	0.504522	3.68819	0.00333235	0.870855
chr3	108830294	108830343	-0.557133	1.02509	-3.688	0.00333343	0.870855
chr11	32113440	32113489	-1.30843	3.22024	-3.68774	0.003335	0.870855
chr3	96732635	96732684	0.643933	0.104967	3.68705	0.00333913	0.870855
chr9	110920444	110920501	0.599767	-0.501178	3.68683	0.00334042	0.870855
chr18	13132027	13132076	-1.5392	1.10377	-3.68675	0.00334088	0.870855
chr9	13632124	13632173	0.619067	-0.411122	3.6861	0.00334481	0.870855
chr18	13132217	13132266	-1.18707	0.8273	-3.68588	0.00334609	0.870855
chr18	37599535	37599593	0.556667	0.243933	3.68535	0.00334926	0.870855
chr7	51564531	51564581	0.673667	-0.830611	3.68514	0.00335054	0.870855
chr1	132559543	132559593	0.603867	-0.447367	3.68507	0.00335095	0.870855
chr12	74136345	74136394	0.4928	-0.483	3.68405	0.00335702	0.870855
chr2	90517239	90517288	-0.537133	0.157089	-3.68369	0.00335919	0.870855
chr4	41465373	41465423	-0.478733	-0.256011	-3.68089	0.00337603	0.870855
chr1	137064330	137064379	-1.10657	1.3643	-3.68055	0.00337808	0.870855
chr2	172297188	172297237	-0.541833	-0.300911	-3.68035	0.00337927	0.870855
chr4	11116802	11116862	0.5821	-0.284211	3.67995	0.00338171	0.870855
chr16	31876946	31876997	-0.961467	-0.0713556	-3.67982	0.00338251	0.870855
chr1	166236930	166236979	0.549467	-0.618422	3.67975	0.0033829	0.870855
chr4	140581248	140581297	-0.6754	0.988711	-3.6795	0.00338441	0.870855
chr17	56429715	56429764	0.6562	-0.225211	3.67904	0.00338719	0.870855
chr3	95160963	95161012	-0.651333	0.211678	-3.67866	0.0033895	0.870855
chr15	18748972	18749031	0.6609	-0.205756	3.67846	0.00339074	0.870855
chrX	39265538	39265593	0.5838	0.211811	3.67829	0.00339176	0.870855
chr4	14790335	14790389	0.5957	0.205656	3.67757	0.0033961	0.870855
chr9	14421307	14421361	0.521467	-0.1983	3.67721	0.00339828	0.870855
chr5	141306168	141306217	-0.560433	1.22541	-3.67705	0.00339925	0.870855
chr8	122394398	122394447	-1.2277	3.09616	-3.67558	0.0034082	0.870855
chr1	18215979	18216038	0.667133	-0.0519667	3.67556	0.00340836	0.870855
chr16	57234391	57234440	-1.02163	0.460411	-3.67536	0.00340954	0.870855
chr7	90885010	90885060	0.539633	-0.370456	3.67529	0.00340997	0.870855
chr7	148591035	148591084	-0.6544	0.534567	-3.67425	0.00341632	0.870855
chr2	155060662	155060711	0.6493	-0.412678	3.67353	0.00342069	0.870855
chr6	128308639	128308695	0.7821	-0.875622	3.67331	0.00342203	0.870855
chr14	70842921	70842970	0.4604	-1.28672	3.67316	0.00342296	0.870855
chr5	33773702	33773751	-0.588867	0.859733	-3.67287	0.00342478	0.870855
chr16	95478299	95478348	0.6526	0.217011	3.67259	0.00342645	0.870855
chr1	173489278	173489327	-0.511467	-0.256156	-3.67204	0.00342984	0.870855
chr4	43669394	43669443	0.842967	-0.148944	3.67164	0.00343225	0.870855
chr4	135283194	135283243	0.6755	-0.0135	3.67149	0.00343318	0.870855
chr5	135843381	135843430	0.936633	0.119078	3.67145	0.00343343	0.870855
chr12	99983664	99983715	0.952433	0.919933	3.67053	0.00343908	0.870855
chr11	4849299	4849348	-2.01247	2.272	-3.67044	0.00343964	0.870855
chr7	35438420	35438472	0.649367	-1.45003	3.67033	0.00344035	0.870855
chr17	35972233	35972282	-1.2275	2.53028	-3.66948	0.00344552	0.870855
chr19	24630287	24630336	1.86547	-0.417667	3.66903	0.00344832	0.870855
chr5	110817410	110817459	-1.09767	1.01853	-3.66867	0.00345055	0.870855
chr18	39052567	39052625	-0.691	-0.136089	-3.66843	0.00345205	0.870855
chr11	51422969	51423031	0.529233	-0.0594778	3.66831	0.00345275	0.870855
chrX	70344389	70344438	-0.8439	0.459656	-3.66822	0.0034533	0.870855
chr5	112705701	112705750	-0.477867	0.988933	-3.66805	0.00345435	0.870855
chr1	89087177	89087226	-0.618033	0.198022	-3.66798	0.00345479	0.870855
chr2	164604995	164605044	0.7291	-0.199144	3.66782	0.00345578	0.870855
chr9	37914149	37914204	-0.641733	1.13413	-3.66759	0.00345722	0.870855
chr11	118110308	118110357	0.6572	-0.981422	3.6671	0.00346026	0.870855
chr11	69579181	69579230	-1.03587	0.772656	-3.66691	0.00346139	0.870855
chr1	193961309	193961358	0.754067	-0.617344	3.6669	0.00346149	0.870855
chr3	121520134	121520193	0.4358	-0.500778	3.66689	0.00346153	0.870855
chr13	98976601	98976650	-0.455867	0.831689	-3.66661	0.00346328	0.870855
chr4	8618554	8618603	-0.5407	1.11816	-3.66572	0.00346875	0.870855
chr4	147645848	147645897	-0.966533	1.49872	-3.66553	0.00346995	0.870855
chr8	97441813	97441862	0.6055	-1.10063	3.66476	0.00347472	0.870855
chr11	100599323	100599372	-1.06883	1.78361	-3.66457	0.00347589	0.870855
chr6	18119426	18119477	-0.460467	-0.188333	-3.66451	0.00347629	0.870855
chr8	119464762	119464822	0.582167	0.0309333	3.66434	0.00347736	0.870855
chr2	174153100	174153149	-1.14203	2.82242	-3.66424	0.00347796	0.870855
chr6	115758029	115758078	-0.466167	-0.795233	-3.66424	0.00347798	0.870855
chr5	87358344	87358393	-0.518233	0.224411	-3.66404	0.00347923	0.870855
chr5	115347009	115347058	0.588433	0.213878	3.66355	0.00348226	0.870855
chr7	38804848	38804907	0.799933	-0.392933	3.66351	0.0034825	0.870855
chr13	56804666	56804715	-0.453367	1.20712	-3.66282	0.00348681	0.870855
chr8	72595370	72595419	-1.02837	-0.151467	-3.6627	0.00348756	0.870855
chr14	71029344	71029393	-0.952467	0.0119111	-3.66252	0.00348867	0.870855
chr15	75833507	75833556	-1.60697	2.41472	-3.66248	0.00348894	0.870855
chr7	134420060	134420109	-1.0188	1.48233	-3.66215	0.00349095	0.870855
chr13	38124858	38124916	0.5595	-0.116189	3.66178	0.00349327	0.870855
chr6	129573666	129573725	0.508033	-0.4164	3.66108	0.00349769	0.870855
chr13	70981671	70981720	-0.785267	0.106478	-3.66102	0.00349803	0.870855
chr11	99185040	99185097	0.7629	0.628589	3.66098	0.00349828	0.870855
chr9	43891715	43891764	-1.2393	-0.144778	-3.66066	0.00350029	0.870855
chrX	136316677	136316727	0.529333	0.0869667	3.66055	0.00350099	0.870855
chrX	147533322	147533371	-0.523233	0.392456	-3.6602	0.00350315	0.870855
chr10	61948713	61948762	-0.516467	1.14376	-3.66014	0.00350357	0.870855
chr1	161160821	161160870	0.528333	-0.267067	3.66013	0.00350359	0.870855
chr7	46771668	46771726	0.579667	0.137089	3.66006	0.00350402	0.870855
chr7	29649730	29649779	-0.564367	-0.501622	-3.65935	0.00350846	0.870855
chr2	164607590	164607639	-0.743067	0.3606	-3.65883	0.00351177	0.870855
chr16	89819957	89820006	-0.725067	-0.231711	-3.65879	0.00351198	0.870855
chr2	85270264	85270313	0.5822	-0.735944	3.65851	0.00351376	0.870855
chr12	56400912	56400964	0.496633	-0.474333	3.65845	0.00351412	0.870855
chr17	37362410	37362459	-0.746833	0.0185889	-3.65825	0.0035154	0.870855
chr3	135011362	135011411	0.608933	0.219922	3.65813	0.00351613	0.870855
chr2	165061733	165061782	-0.5903	-0.0982667	-3.65792	0.00351745	0.870855
chr11	77028313	77028362	-0.440667	0.117267	-3.65786	0.00351788	0.870855
chr11	103080731	103080780	-0.545133	0.4144	-3.6578	0.00351823	0.870855
chr2	73613325	73613374	-0.4887	0.847089	-3.65746	0.00352038	0.870855
chr2	77655136	77655185	0.6203	-1.53126	3.65727	0.00352159	0.870855
chr8	13435002	13435051	0.814067	-0.782	3.65723	0.00352184	0.870855
chr16	36072028	36072077	0.649933	-1.64673	3.657	0.00352325	0.870855
chr5	115643867	115643916	-0.5797	1.07288	-3.65671	0.00352508	0.870855
chr7	13846793	13846842	-1.1688	1.57506	-3.65651	0.00352635	0.870855
chr4	136501852	136501901	-0.994067	3.39298	-3.65626	0.00352795	0.870855
chr2	155653039	155653098	-1.03647	-0.051	-3.6557	0.00353149	0.870855
chr9	104029050	104029112	0.9013	-0.113889	3.65553	0.00353256	0.870855
chr10	26095666	26095717	0.615933	-1.04309	3.65519	0.00353471	0.870855
chr2	30060848	30060897	0.5134	-0.375522	3.65511	0.00353517	0.870855
chrX	149931138	149931204	-0.613333	1.09096	-3.65485	0.00353685	0.870855
chr2	154133182	154133231	0.617333	-1.13392	3.65464	0.00353813	0.870855
chr10	128685835	128685893	0.739633	-0.00725556	3.65456	0.0035387	0.870855
chr1	165654627	165654688	0.666467	-0.1389	3.654	0.00354223	0.870855
chr17	13110068	13110117	0.545167	-0.0603111	3.65318	0.00354742	0.870855
chr1	136006778	136006835	0.518633	-0.0918222	3.65311	0.00354786	0.870855
chr14	63738662	63738718	0.522267	-0.0712556	3.65282	0.0035497	0.870855
chr11	82766165	82766214	0.6221	-0.411311	3.65273	0.00355028	0.870855
chr6	124364949	124364998	0.6449	0.124178	3.65101	0.00356121	0.870855
chr19	53402211	53402260	0.619333	-0.586156	3.65063	0.00356361	0.870855
chr2	164047063	164047115	0.627333	-0.220844	3.65001	0.00356755	0.870855
chr18	37923476	37923525	-1.39463	2.36606	-3.64987	0.00356848	0.870855
chr2	84667469	84667518	-0.927867	-0.265089	-3.64941	0.00357138	0.870855
chr8	111864785	111864834	-1.0712	3.11608	-3.64836	0.00357812	0.870855
chr1	65120349	65120406	0.539567	-0.3463	3.6476	0.00358301	0.870855
chr2	154375639	154375688	-0.553767	1.13333	-3.64726	0.00358515	0.870855
chr8	23056435	23056498	0.539733	-0.268711	3.64708	0.00358629	0.870855
chr6	87323348	87323397	0.8612	0.738144	3.64672	0.00358866	0.870855
chr2	164158334	164158383	0.5153	-0.315867	3.64663	0.00358923	0.870855
chr9	106330206	106330255	0.682133	-0.239211	3.6465	0.00359004	0.870855
chr10	79635899	79635948	0.542867	-0.473544	3.64597	0.00359345	0.870855
chr4	43419713	43419762	-0.6117	-0.500067	-3.64556	0.00359607	0.870855
chr7	115510973	115511022	0.550533	-0.0796778	3.64552	0.00359632	0.870855
chr12	117285228	117285287	-0.511667	-0.0187222	-3.6449	0.00360033	0.870855
chr12	113412202	113412251	-1.13213	2.39038	-3.64332	0.0036105	0.870855
chr2	164049662	164049726	-0.461067	0.108422	-3.64234	0.00361687	0.870855
chr7	24995928	24995977	-0.446133	0.512456	-3.64226	0.0036174	0.870855
chr10	79340651	79340700	0.866433	1.74843	3.64196	0.0036193	0.870855
chr5	149366449	149366499	-1.1851	1.03203	-3.64186	0.00361997	0.870855
chr4	133042549	133042598	-1.28483	3.02144	-3.64176	0.0036206	0.870855
chr12	101758709	101758758	-0.529567	0.945767	-3.64161	0.00362157	0.870855
chrX	136220031	136220080	-0.4596	-0.498478	-3.64146	0.00362256	0.870855
chr5	33563324	33563373	-0.997367	0.525156	-3.64068	0.00362763	0.870855
chr7	52104311	52104360	0.6041	-0.707	3.63992	0.00363256	0.870855
chr15	88564420	88564469	-0.624333	1.30858	-3.63987	0.00363287	0.870855
chr12	32038595	32038651	0.731533	0.326122	3.63936	0.00363619	0.870855
chr14	102127857	102127906	-0.6616	0.791944	-3.63927	0.00363677	0.870855
chr9	114753848	114753904	0.623767	-1.89704	3.63918	0.00363735	0.870855
chr2	148233289	148233338	-1.51603	2.1624	-3.63914	0.0036376	0.870855
chr19	5475290	5475339	-0.6298	-0.544689	-3.63886	0.00363945	0.870855
chr13	49063665	49063714	-0.5052	1.19263	-3.63858	0.00364127	0.870855
chr11	85655488	85655537	-0.502933	0.110678	-3.63836	0.00364273	0.870855
chr6	128322578	128322627	1.17977	-0.0776889	3.6378	0.00364634	0.870855
chr2	57850777	57850827	0.560467	-0.645456	3.63758	0.00364779	0.870855
chr5	146044139	146044188	-0.9993	1.646	-3.63662	0.00365407	0.870855
chr10	68675370	68675419	0.558533	-0.2036	3.63608	0.00365759	0.870855
chr4	12015728	12015782	0.509833	0.253522	3.63599	0.00365817	0.870855
chr15	101363336	101363396	1.24627	0.748844	3.63579	0.00365952	0.870855
chr3	68808008	68808057	0.5339	-0.00872222	3.63543	0.00366183	0.870855
chr10	43197951	43198000	-0.978833	0.820167	-3.63436	0.00366887	0.870855
chr4	128444375	128444424	-1.69347	3.07786	-3.63357	0.00367404	0.870855
chr7	26065488	26065537	-0.498	0.534356	-3.63331	0.00367578	0.870855
chr19	34953595	34953644	-1.27103	0.816356	-3.6327	0.00367977	0.870855
chr9	39509934	39509985	0.7933	0.0760667	3.63257	0.00368064	0.870855
chr11	67508870	67508919	-1.135	2.15986	-3.63228	0.00368253	0.870855
chr1	51343014	51343070	0.678	-0.881967	3.6319	0.00368503	0.870855
chr12	70398287	70398336	0.841633	-0.0838111	3.63183	0.00368554	0.870855
chr7	26200361	26200412	-0.5017	0.569067	-3.63156	0.0036873	0.870855
chr8	49314140	49314189	-1.2949	1.8096	-3.63154	0.00368745	0.870855
chr14	56204074	56204123	-0.978833	0.802956	-3.6305	0.00369434	0.870855
chr15	88649467	88649516	-0.556233	0.357878	-3.63023	0.00369613	0.870855
chr8	124472849	124472898	-0.497633	0.124456	-3.62979	0.00369898	0.870855
chr4	119940762	119940811	-0.4955	1.01568	-3.62957	0.00370045	0.870855
chr2	26481883	26481932	-0.446333	0.316156	-3.62939	0.00370165	0.870855
chr17	36049887	36049936	0.553	-0.273356	3.62828	0.00370901	0.870855
chr6	90275346	90275405	0.677933	-0.762467	3.6273	0.00371554	0.870855
chr1	180248243	180248293	0.5512	-0.482167	3.62654	0.00372057	0.870855
chr1	75472274	75472323	-2.0554	2.87219	-3.62642	0.00372136	0.870855
chr16	84734905	84734960	0.542367	0.0917333	3.62634	0.00372195	0.870855
chr17	5841140	5841189	-0.505633	1.02969	-3.62631	0.0037221	0.870855
chr6	41395780	41395830	0.483967	-0.333	3.62617	0.00372306	0.870855
chr8	28476718	28476767	0.6039	-0.2248	3.62613	0.00372334	0.870855
chr4	41465558	41465607	-1.232	1.86342	-3.62601	0.00372412	0.870855
chr7	109683832	109683890	1.20437	0.9448	3.62544	0.00372792	0.870855
chr4	149422809	149422858	-0.962733	0.979278	-3.6253	0.00372889	0.870855
chr9	81525505	81525554	-0.881667	0.281444	-3.62523	0.00372933	0.870855
chr7	114100922	114100983	0.4661	0.4851	3.62404	0.00373725	0.870855
chr5	28493000	28493049	-0.692867	1.04222	-3.62387	0.00373841	0.870855
chr7	5304332	5304391	-0.519767	0.318911	-3.62325	0.00374257	0.870855
chr16	32167010	32167059	-0.510633	0.458167	-3.62318	0.00374304	0.870855
chr6	116579170	116579219	0.610533	-0.6655	3.62246	0.00374789	0.870855
chr3	135009681	135009730	0.4814	-0.527356	3.6223	0.00374895	0.870855
chr7	27618701	27618750	0.537467	-0.718933	3.62213	0.00375008	0.870855
chr9	43119409	43119458	-1.1247	3.2467	-3.62131	0.00375562	0.870855
chr18	57511754	57511803	-0.588867	0.1499	-3.61923	0.00376963	0.870855
chr10	42580653	42580702	-0.706067	1.01689	-3.61853	0.00377433	0.870855
chr18	74376377	74376426	0.7613	-0.642278	3.61795	0.00377825	0.870855
chr6	56319513	56319571	0.675833	-0.0263333	3.61792	0.00377846	0.870855
chr18	35657902	35657956	0.6607	-0.741078	3.61751	0.00378124	0.870855
chr13	27530928	27530988	0.6245	0.253378	3.61729	0.00378273	0.870855
chr6	113589194	113589252	0.4432	-0.399022	3.61663	0.00378724	0.870855
chr16	4079232	4079281	-0.469533	0.205844	-3.61627	0.00378968	0.870855
chrX	165113211	165113260	-0.528	0.503378	-3.61607	0.00379101	0.870855
chr9	75862170	75862220	-0.483767	0.732733	-3.61576	0.00379309	0.870855
chr2	155829646	155829695	-1.0433	1.78006	-3.61565	0.00379389	0.870855
chr19	54118125	54118181	0.644667	-0.989367	3.61537	0.00379578	0.870855
chr19	29064453	29064504	0.515867	-0.653622	3.61483	0.00379942	0.870855
chr4	120243044	120243093	-0.934167	0.470011	-3.61417	0.00380392	0.870855
chr7	87439843	87439895	0.5674	-0.645144	3.61383	0.00380627	0.870855
chr1	138310841	138310898	1.00917	0.279033	3.61346	0.00380881	0.870855
chr7	116870086	116870135	-1.42223	0.861078	-3.61345	0.00380882	0.870855
chr8	92873158	92873214	0.655833	-0.316367	3.61324	0.00381025	0.870855
chr3	86354013	86354062	0.638367	-0.117944	3.6125	0.00381532	0.870855
chr2	89509505	89509557	0.5016	-0.726689	3.61224	0.00381712	0.870855
chr11	75399879	75399928	-1.19053	1.23038	-3.61215	0.0038177	0.870855
chr7	29664635	29664684	0.7412	-0.361222	3.61172	0.0038207	0.870855
chr6	91359487	91359536	0.782567	-0.863944	3.61095	0.00382595	0.870855
chr3	113097256	113097305	0.625067	-0.582922	3.61071	0.00382756	0.870855
chr9	69840735	69840790	0.635967	-0.176144	3.61042	0.0038296	0.870855
chr2	70399852	70399902	0.5612	-0.487022	3.60991	0.00383306	0.870855
chr11	59990427	59990476	-1.0857	-0.218744	-3.60968	0.00383464	0.870855
chr2	26760111	26760160	-0.504267	0.287611	-3.60916	0.00383824	0.870855
chr1	173319583	173319632	0.8024	0.215856	3.60911	0.00383861	0.870855
chr9	58161565	58161614	-0.792	0.9978	-3.60883	0.00384051	0.870855
chr17	10511451	10511500	-0.5636	1.17796	-3.60838	0.0038436	0.870855
chr7	51368088	51368137	-0.8641	0.9229	-3.60838	0.00384363	0.870855
chr7	109872287	109872336	-0.5618	-0.581678	-3.60833	0.00384396	0.870855
chr2	27021621	27021670	-0.553533	0.0492	-3.60826	0.00384442	0.870855
chr8	123059968	123060017	-0.453267	0.893656	-3.60806	0.00384579	0.870855
chr14	51679641	51679690	0.591167	-0.481467	3.60788	0.00384704	0.870855
chr4	140864633	140864682	-1.0083	2.53807	-3.60758	0.0038491	0.870855
chr10	128599944	128600000	-0.511567	0.490222	-3.60726	0.00385136	0.870855
chr9	114475738	114475787	-0.9168	0.694778	-3.60659	0.00385593	0.870855
chr11	64333893	64333942	-1.03567	1.25657	-3.60604	0.00385976	0.870855
chr11	100832081	100832130	0.5646	-0.733967	3.60545	0.00386384	0.870855
chr7	13670730	13670792	0.452767	-0.213467	3.60528	0.003865	0.870855
chr7	140900384	140900435	0.499333	-0.703644	3.60478	0.00386847	0.870855
chr8	96677144	96677196	0.749067	-0.783267	3.60431	0.00387175	0.870855
chr17	19910165	19910222	0.712833	0.526467	3.6041	0.00387321	0.870855
chr14	69789992	69790041	-0.8871	0.0658556	-3.60323	0.00387927	0.870855
chr12	35213034	35213088	0.5653	-0.723389	3.60312	0.00388002	0.870855
chr17	56395974	56396023	-0.7875	-0.7252	-3.6029	0.00388152	0.870855
chr3	96070153	96070203	0.6396	0.162167	3.60285	0.00388186	0.870855
chr6	4550399	4550449	-0.682533	-0.380778	-3.60249	0.00388441	0.870855
chr15	101932683	101932732	-1.06357	1.42118	-3.60242	0.00388486	0.870855
chr2	90730393	90730442	0.564167	-0.479689	3.60119	0.00389343	0.870855
chr11	70331148	70331201	-0.441633	0.538444	-3.60113	0.00389384	0.870855
chr18	20533175	20533231	0.5902	-0.729378	3.60084	0.00389589	0.870855
chr8	124277411	124277460	-0.8243	1.75039	-3.60083	0.00389594	0.870855
chr4	128779899	128779949	0.919967	1.11757	3.60061	0.00389752	0.870855
chr7	148041157	148041206	0.752967	0.432822	3.60054	0.00389797	0.870855
chr17	37713870	37713930	-0.5062	0.1303	-3.59998	0.00390192	0.870855
chr4	120337934	120337983	-0.673433	0.876622	-3.59969	0.00390395	0.870855
chr14	60059899	60059948	-0.6268	0.104389	-3.59947	0.0039055	0.870855
chr4	62874587	62874645	0.537833	-0.161111	3.5991	0.00390804	0.870855
chr17	13106818	13106867	0.9958	0.8495	3.59903	0.00390854	0.870855
chr3	54437664	54437713	-1.5109	2.42848	-3.59876	0.00391047	0.870855
chr5	3802045	3802096	0.531167	-0.304833	3.59821	0.00391433	0.870855
chr7	13846593	13846642	-1.3323	2.99762	-3.59712	0.00392196	0.870855
chr4	130505921	130505970	-1.12607	1.99519	-3.59675	0.00392459	0.870855
chr6	73419545	73419594	0.551133	-0.529211	3.59624	0.00392816	0.870855
chrX	119512776	119512837	-0.5888	0.685044	-3.59599	0.00392992	0.870855
chr1	80211529	80211587	0.725733	-0.127789	3.59542	0.00393392	0.870855
chr12	86938580	86938629	0.479	-0.389056	3.59538	0.00393419	0.870855
chr5	9725721	9725770	0.716833	-0.655822	3.5949	0.00393759	0.870855
chr4	115796257	115796306	-0.652267	-0.368789	-3.59468	0.00393919	0.870855
chr9	20534494	20534545	-0.6999	0.0775444	-3.59462	0.00393957	0.870855
chr4	140864738	140864787	-1.20707	2.74812	-3.59436	0.00394144	0.870855
chr6	90250297	90250355	0.501033	-0.163556	3.59406	0.00394352	0.870855
chr1	134038715	134038764	1.1696	-0.0485889	3.59386	0.00394493	0.870855
chr14	8149268	8149321	0.775467	-0.459	3.59264	0.00395361	0.870855
chr15	36109009	36109058	-0.8114	0.810756	-3.5926	0.0039539	0.870855
chr13	34436700	34436749	-0.586767	1.1113	-3.59252	0.00395443	0.870855
chr7	92719400	92719457	0.615633	0.611122	3.59229	0.0039561	0.870855
chr5	129107073	129107122	0.5298	-0.2043	3.59225	0.00395633	0.870855
chr15	80095846	80095905	-0.495033	0.492444	-3.59217	0.00395694	0.870855
chr8	109949720	109949769	0.5965	-0.265022	3.59211	0.00395732	0.870855
chr2	172374935	172374984	-0.536767	0.919989	-3.59185	0.00395923	0.870855
chr2	160698288	160698337	0.6371	-0.4774	3.5918	0.00395954	0.870855
chrX	5659773	5659822	-1.40507	3.125	-3.5918	0.00395954	0.870855
chr4	140517678	140517727	0.701333	-0.638922	3.59137	0.00396264	0.870855
chr8	47237277	47237326	-0.477433	1.05439	-3.59093	0.00396571	0.870855
chr3	40513109	40513158	-1.25013	1.67994	-3.59078	0.00396683	0.870855
chr2	86875654	86875708	-0.571267	0.897589	-3.59001	0.0039723	0.870855
chr15	87375317	87375366	-0.504	1.08246	-3.58979	0.00397382	0.870855
chr3	96326718	96326772	-0.569733	-0.457689	-3.58943	0.00397642	0.870855
chr1	64167226	64167275	-0.982433	-0.0610444	-3.58916	0.00397831	0.870855
chr14	56780938	56780996	0.625567	-0.789567	3.58894	0.00397991	0.870855
chr1	12980486	12980535	0.7605	0.0616444	3.58879	0.00398098	0.870855
chr7	52815388	52815439	-0.6449	0.318933	-3.58865	0.00398195	0.870855
chr19	4943776	4943825	-0.679033	0.995144	-3.58863	0.00398215	0.870855
chr3	145584989	145585038	-0.510167	0.442156	-3.58734	0.00399134	0.870855
chr11	20531654	20531706	0.5632	-1.4428	3.58704	0.00399353	0.870855
chr14	64559587	64559636	0.4518	-0.404556	3.58683	0.00399501	0.870855
chr9	76393325	76393375	0.4822	0.307156	3.58658	0.00399677	0.870855
chr15	76005098	76005147	-1.66237	3.38478	-3.58648	0.00399752	0.870855
chr4	128800416	128800465	-0.4689	0.478367	-3.58599	0.00400099	0.870855
chr17	35259222	35259271	0.610267	-0.620778	3.58587	0.00400186	0.870855
chr19	6381800	6381862	-0.538833	0.885822	-3.58586	0.00400197	0.870855
chr17	89024166	89024215	1.07773	0.192089	3.58584	0.0040021	0.870855
chr12	85747106	85747162	0.570167	-0.126489	3.58574	0.00400279	0.870855
chr3	129603057	129603108	-0.562733	-0.114944	-3.58553	0.00400433	0.870855
chr11	72811125	72811174	-0.7594	2.75863	-3.58548	0.00400467	0.870855
chr16	22163547	22163596	0.5687	-0.856022	3.58483	0.00400933	0.870855
chr1	89087782	89087831	-0.7447	-1.02674	-3.58464	0.0040107	0.870855
chr15	31462068	31462117	-0.767033	0.0905	-3.58464	0.00401076	0.870855
chr19	47218628	47218677	1.47353	-0.487456	3.58458	0.00401113	0.870855
chr5	66254650	66254703	0.543867	-0.207544	3.58429	0.00401327	0.870855
chrX	159267646	159267696	0.5971	0.183078	3.58333	0.00402016	0.870855
chr4	56960163	56960212	-0.507233	1.04622	-3.58285	0.00402363	0.870855
chr9	39830368	39830417	0.8541	0.168378	3.58276	0.00402425	0.870855
chr3	94965185	94965234	-0.585267	0.622944	-3.58274	0.00402443	0.870855
chr2	101637885	101637934	0.603667	-0.262111	3.58211	0.00402898	0.870855
chr5	147396166	147396215	-0.794933	0.840389	-3.58187	0.0040307	0.870855
chr7	52975479	52975528	-0.613233	0.243278	-3.58138	0.00403424	0.870855
chr14	66045631	66045681	-0.4709	-0.340256	-3.58124	0.0040353	0.870855
chr10	10277265	10277323	0.518767	-0.697522	3.58115	0.00403593	0.870855
chr2	118082562	118082611	-0.727333	0.0694111	-3.58036	0.00404164	0.870855
chr17	34740089	34740138	-0.514733	-0.265244	-3.58014	0.00404324	0.870855
chr11	50840780	50840829	0.545867	-0.648867	3.57986	0.00404529	0.870855
chr18	37848273	37848324	0.435467	0.1512	3.57971	0.00404634	0.870855
chr18	21101459	21101508	0.6058	-0.796744	3.57971	0.00404635	0.870855
chr1	23392602	23392664	0.512233	-0.0781222	3.57883	0.00405278	0.870855
chr3	88176598	88176649	0.657667	0.145578	3.57881	0.00405289	0.870855
chr6	149302344	149302393	-1.4902	3.03263	-3.57877	0.00405316	0.870855
chr3	64311331	64311380	0.5403	-0.633722	3.57865	0.00405407	0.870855
chr17	34735046	34735095	-0.552367	0.0565889	-3.57753	0.0040622	0.870855
chr2	87649543	87649599	-0.638833	1.27319	-3.5774	0.0040632	0.870855
chr1	83406339	83406396	1.53873	0.137089	3.57684	0.00406728	0.870855
chr3	116317086	116317135	0.7534	0.395578	3.57673	0.00406808	0.870855
chr15	78258351	78258400	-0.6669	0.321767	-3.57667	0.00406846	0.870855
chrX	148776390	148776439	0.5209	-0.298956	3.57654	0.00406947	0.870855
chr13	37870500	37870549	0.5631	-0.469633	3.57651	0.00406964	0.870855
chr7	6683001	6683050	-1.63267	2.89249	-3.57626	0.00407148	0.870855
chr15	75833712	75833761	-1.69663	2.51093	-3.57599	0.00407347	0.870855
chr5	30432003	30432052	0.523	-1.30669	3.57596	0.00407367	0.870855
chr9	7389610	7389669	0.5166	-0.583544	3.57594	0.0040738	0.870855
chr7	111162325	111162383	0.7621	-0.2145	3.57567	0.0040758	0.870855
chr5	34889465	34889514	-0.5197	0.465767	-3.57562	0.00407618	0.870855
chr9	35009401	35009450	-1.8301	0.384478	-3.57553	0.00407681	0.870855
chr11	100711883	100711932	-0.440433	0.880044	-3.57498	0.00408083	0.870855
chr17	31523340	31523389	-0.461367	0.847178	-3.57449	0.00408441	0.870855
chr3	143869476	143869532	-0.6194	0.273656	-3.57435	0.00408544	0.870855
chr4	137923334	137923383	0.719067	-0.710511	3.57386	0.00408906	0.870855
chr14	45841428	45841487	0.5538	-0.128478	3.5737	0.00409021	0.870855
chr2	4525021	4525070	-1.00867	2.36433	-3.57365	0.0040906	0.870855
chr5	140211870	140211919	0.588633	-0.527944	3.5735	0.00409172	0.870855
chr7	19669099	19669148	-0.596133	0.675422	-3.57305	0.00409499	0.870855
chr15	79059639	79059689	0.6956	-1.26338	3.57285	0.00409651	0.870855
chr15	101112276	101112325	-0.7733	0.0221778	-3.57276	0.00409717	0.870855
chr5	121359889	121359938	-0.540433	0.110756	-3.57233	0.00410032	0.870855
chr11	116778816	116778865	-0.7713	0.415144	-3.57231	0.00410044	0.870855
chr6	124916494	124916546	0.498567	-0.0877778	3.57171	0.00410487	0.870855
chr2	122252000	122252060	0.660133	-0.698556	3.57168	0.00410508	0.870855
chr19	41624443	41624504	0.632133	0.0676556	3.57165	0.00410529	0.870855
chr16	94589747	94589803	1.07673	0.712833	3.57162	0.00410554	0.870855
chr13	40829029	40829078	0.6606	-1.54128	3.56998	0.00411762	0.870855
chr11	78277759	78277808	-0.682167	-0.0942333	-3.56997	0.00411768	0.870855
chr19	6080645	6080694	-0.920733	1.22836	-3.56993	0.00411802	0.870855
chr19	39724719	39724778	1.182	-0.339656	3.56947	0.00412139	0.870855
chr9	50410074	50410132	0.482433	-0.371856	3.56827	0.00413029	0.870855
chrX	151429660	151429711	0.907067	-0.197722	3.56823	0.00413058	0.870855
chr13	113837376	113837425	-0.739633	0.1413	-3.56813	0.00413132	0.870855
chr17	55621884	55621933	-1.55613	2.40999	-3.56707	0.00413919	0.870855
chr14	56192329	56192381	0.676567	0.151056	3.56697	0.00413994	0.870855
chr1	91889694	91889743	-1.36573	2.94048	-3.56668	0.00414209	0.870855
chr5	106129269	106129318	-0.619033	1.1002	-3.56657	0.00414289	0.870855
chr11	95886526	95886575	-0.8937	0.1588	-3.56654	0.00414312	0.870855
chr1	58167068	58167117	-0.609767	0.0842667	-3.56654	0.00414316	0.870855
chr11	114712406	114712455	0.673133	-0.886544	3.56629	0.004145	0.870855
chr2	86829504	86829560	0.520967	0.666844	3.56599	0.00414723	0.870855
chr5	77286929	77286978	-1.4248	1.615	-3.5659	0.00414791	0.870855
chr8	28477843	28477900	-0.5127	1.31089	-3.56579	0.0041487	0.870855
chr5	114895712	114895761	0.762467	-0.0925444	3.56575	0.00414898	0.870855
chr7	6522446	6522497	-0.6457	0.312422	-3.56559	0.00415021	0.870855
chr3	100489666	100489715	-0.5103	1.19961	-3.5655	0.0041509	0.870855
chr2	167758198	167758247	-0.826833	0.570589	-3.56536	0.00415189	0.870855
chr11	121066240	121066289	-0.702	-0.928544	-3.56504	0.00415433	0.870855
chr11	3898605	3898654	-1.45083	1.04009	-3.56456	0.00415789	0.870855
chr7	117989655	117989711	-0.5725	0.558267	-3.5641	0.00416131	0.870855
chr17	27306595	27306644	-0.8878	0.0604778	-3.56366	0.00416465	0.870855
chr12	113824852	113824901	-0.477267	0.378856	-3.56342	0.00416643	0.870855
chr3	86724839	86724888	-0.4965	1.15756	-3.56339	0.00416662	0.870855
chr7	110026207	110026263	0.779367	0.330844	3.56263	0.00417236	0.870855
chr3	85377372	85377428	-0.512333	0.481667	-3.56175	0.0041789	0.870855
chr3	107821001	107821050	-0.548767	0.178767	-3.56129	0.00418237	0.870855
chr6	119057858	119057907	-0.5347	1.1662	-3.56125	0.0041827	0.870855
chr2	20889751	20889800	-0.634033	0.580167	-3.56066	0.00418714	0.870855
chr9	119117683	119117739	0.578033	-0.825711	3.56049	0.00418837	0.870855
chr4	131669708	131669757	-0.807067	1.61796	-3.56036	0.00418939	0.870855
chr4	155159644	155159693	-1.03423	0.390111	-3.55966	0.00419467	0.870855
chr9	56265829	56265878	0.7409	-1.65487	3.55965	0.00419471	0.870855
chr5	110817520	110817569	-0.768467	0.563567	-3.55907	0.00419907	0.870855
chr1	171898798	171898847	-0.794367	-0.345811	-3.559	0.00419959	0.870855
chr7	73006983	73007032	-0.448967	1.0885	-3.55871	0.00420181	0.870855
chr12	56499605	56499654	0.559767	-1.40726	3.5581	0.00420639	0.870855
chr19	5297537	5297586	0.755533	-0.501022	3.55795	0.00420757	0.870855
chr4	111904413	111904473	0.519867	0.423267	3.55734	0.00421218	0.870855
chr6	41469986	41470043	0.527867	-0.651811	3.55732	0.0042123	0.870855
chr14	57432841	57432897	0.482367	-0.195189	3.55565	0.00422492	0.870855
chr4	120337849	120337898	-1.24513	0.423311	-3.55489	0.00423069	0.870855
chr1	173163940	173163997	0.643767	-0.109056	3.55481	0.00423131	0.870855
chr18	66131367	66131425	0.559967	0.436989	3.55463	0.00423271	0.870855
chr13	72097504	72097553	0.470633	-0.321267	3.55384	0.00423873	0.870855
chr17	34744389	34744438	-0.632867	-0.336089	-3.55373	0.00423953	0.870855
chr3	31107985	31108034	0.5878	-0.383156	3.5535	0.00424131	0.870855
chr15	78240971	78241020	-1.47567	2.31666	-3.55337	0.00424231	0.870855
chr2	28766904	28766953	-0.7299	0.716633	-3.55335	0.00424245	0.870855
chr8	87822081	87822137	0.511067	0.0701111	3.55325	0.00424323	0.870855
chr1	54251571	54251620	-0.494433	1.21957	-3.55301	0.00424502	0.870855
chrX	71618278	71618328	-0.500967	-0.0404222	-3.55252	0.0042488	0.870855
chr16	16868828	16868877	-0.9474	0.163489	-3.55249	0.00424901	0.870855
chrX	35084995	35085054	0.681033	-0.331122	3.55171	0.00425498	0.870855
chr7	126864440	126864495	0.5727	-1.19832	3.55165	0.00425539	0.870855
chr11	96207241	96207290	-1.0511	0.268267	-3.55162	0.00425561	0.870855
chr1	64786269	64786318	-0.6169	0.501767	-3.55145	0.00425694	0.870855
chr5	121838366	121838420	0.6168	0.510789	3.55145	0.00425696	0.870855
chr4	140329591	140329640	0.748	-0.371033	3.55135	0.00425769	0.870855
chr15	100883210	100883259	-0.5544	1.1747	-3.55132	0.00425791	0.870855
chr5	137951842	137951891	-0.6453	1.15039	-3.55132	0.00425794	0.870855
chr1	159456268	159456317	-1.2167	1.84446	-3.55126	0.00425844	0.870855
chr2	156663996	156664047	0.842167	-0.159222	3.55111	0.00425953	0.870855
chr15	101405849	101405898	-0.660767	0.389467	-3.55085	0.00426153	0.870855
chr16	91621606	91621661	1.08947	0.863044	3.55071	0.00426265	0.870855
chr7	35988659	35988708	-0.954033	3.30763	-3.55062	0.0042633	0.870855
chr2	174124534	174124583	-1.11203	1.88999	-3.55041	0.00426492	0.870855
chr9	36501152	36501205	0.472767	-0.403744	3.54952	0.00427171	0.870855
chr11	6428515	6428564	0.7814	-0.489967	3.54929	0.00427347	0.870855
chr7	27938319	27938368	-0.734933	0.696911	-3.54907	0.00427518	0.870855
chr7	25654865	25654914	-1.0049	1.83224	-3.54863	0.00427861	0.870855
chr11	21273724	21273782	0.523767	-0.117233	3.54788	0.00428434	0.870855
chr16	88962914	88962963	0.425333	-0.350544	3.5475	0.00428726	0.870855
chr9	44924205	44924254	-0.679067	-0.115511	-3.54674	0.00429313	0.870855
chr4	108129075	108129133	0.785533	-0.118	3.54555	0.00430228	0.870855
chr4	106511772	106511821	-0.466267	0.870622	-3.54537	0.00430371	0.870855
chr6	145289845	145289895	-0.444967	0.375111	-3.54515	0.00430542	0.870855
chr15	74879767	74879816	-0.703	0.221689	-3.5447	0.00430889	0.870855
chr6	116212840	116212889	0.560433	-0.180189	3.54445	0.00431084	0.870855
chr2	73613440	73613489	-0.5975	1.49544	-3.54441	0.00431113	0.870855
chr1	95886057	95886106	-0.500367	0.123378	-3.54433	0.00431176	0.870855
chr15	38943730	38943779	0.510333	-0.282656	3.5443	0.004312	0.870855
chr15	103396516	103396569	-0.4959	0.825767	-3.54421	0.00431269	0.870855
chr1	182980506	182980558	0.506167	0.00186667	3.544	0.00431435	0.870855
chr2	117936084	117936142	-0.565267	-0.443011	-3.54376	0.00431616	0.870855
chr8	74535824	74535873	-0.566867	0.441022	-3.54375	0.00431622	0.870855
chr6	131610385	131610446	0.6164	0.414622	3.54343	0.00431872	0.870855
chr2	120996956	120997005	-0.4312	1.21326	-3.54331	0.00431966	0.870855
chr2	21125201	21125260	0.508133	0.424444	3.54292	0.0043227	0.870855
chr7	7124457	7124508	-0.450633	-0.539178	-3.54268	0.00432454	0.870855
chrX	39854323	39854372	0.496633	0.354	3.54231	0.0043274	0.870855
chr3	9609713	9609762	-0.5368	1.07217	-3.54216	0.00432859	0.870855
chr16	93919543	93919592	-0.902	1.60471	-3.54213	0.00432882	0.870855
chr1	95948891	95948940	0.672567	-0.869967	3.54125	0.00433569	0.870855
chrX	70885459	70885508	-0.642267	0.137089	-3.54069	0.00434003	0.870855
chr19	58527938	58527987	-1.4658	-1.0893	-3.54063	0.00434056	0.870855
chr6	148845600	148845651	-0.581867	0.578089	-3.54059	0.00434087	0.870855
chr14	51300686	51300737	0.6065	-1.04523	3.54046	0.00434185	0.870855
chr9	123386380	123386429	0.548167	1.02166	3.5403	0.00434311	0.870855
chr1	94047505	94047554	-0.4807	-0.248156	-3.54024	0.00434353	0.870855
chr11	29031372	29031426	-0.6178	0.569789	-3.54019	0.00434399	0.870855
chrX	92674145	92674200	0.4699	0.355244	3.53962	0.00434837	0.870855
chr6	57107054	57107112	0.670667	-0.0808667	3.53942	0.00434995	0.870855
chr9	39025295	39025353	0.618233	-1.43671	3.53898	0.00435344	0.870855
chr19	40528143	40528192	-0.4944	0.0445778	-3.53856	0.00435668	0.870855
chr4	140257257	140257306	-0.4554	0.846478	-3.53813	0.0043601	0.870855
chr5	125078911	125078960	0.4612	-0.647722	3.538	0.00436107	0.870855
chr9	38323401	38323458	0.563167	0.589756	3.53798	0.00436123	0.870855
chr3	36449971	36450020	-0.564867	0.478044	-3.53785	0.00436231	0.870855
chr13	20087759	20087808	-0.968033	2.47203	-3.53783	0.0043624	0.870855
chr7	140898677	140898735	0.5447	0.365667	3.53772	0.00436331	0.870855
chr7	88851161	88851219	0.658567	-0.289156	3.53732	0.00436642	0.870855
chr12	60232488	60232537	-0.519267	1.1089	-3.53703	0.00436872	0.870855
chr10	128346595	128346644	0.638833	-0.944856	3.53698	0.00436908	0.870855
chr8	87296353	87296404	-0.742267	0.890789	-3.5365	0.00437285	0.870855
chr19	5048247	5048296	-0.716333	0.633311	-3.53631	0.0043744	0.870855
chr9	8542210	8542262	-0.4506	0.483489	-3.53626	0.00437476	0.870855
chr2	174126043	174126092	-0.5414	0.685856	-3.53571	0.00437906	0.870855
chr2	34285437	34285486	-0.514933	0.519311	-3.53518	0.00438324	0.870855
chr2	138080667	138080716	-0.4455	0.235522	-3.53497	0.00438495	0.870855
chr11	4165647	4165696	-0.782667	0.334967	-3.53458	0.00438796	0.870855
chr7	87518341	87518397	0.6009	-0.0202556	3.53417	0.00439119	0.870855
chr7	140005755	140005804	0.581633	-1.14787	3.53395	0.00439297	0.870855
chr1	135819988	135820037	-1.5326	0.800889	-3.53393	0.00439313	0.870855
chr2	85789161	85789219	0.6454	-0.209011	3.53356	0.00439601	0.870855
chr4	140953881	140953930	0.894067	-0.387589	3.53348	0.00439671	0.870855
chr4	120781512	120781564	0.4891	-0.513	3.53341	0.00439726	0.870855
chr17	66132480	66132529	-0.5188	1.17789	-3.53319	0.00439898	0.870855
chr8	26712447	26712496	0.552567	-1.7557	3.53303	0.00440027	0.870855
chr13	113717409	113717458	0.592233	-0.842189	3.53282	0.00440193	0.870855
chr6	29229663	29229712	-0.617767	0.3854	-3.53276	0.00440235	0.870855
chr4	25727234	25727283	0.542967	-0.129267	3.53275	0.00440247	0.870855
chr6	8159606	8159655	-0.446333	1.07953	-3.53242	0.00440508	0.870855
chr2	121973240	121973296	0.440067	-0.458511	3.53208	0.00440777	0.870855
chr12	109153616	109153665	-0.999	3.37163	-3.53176	0.00441031	0.870855
chr13	54471699	54471748	0.4953	-0.302489	3.53174	0.00441042	0.870855
chr4	42930197	42930246	-0.479633	1.10599	-3.53168	0.00441091	0.870855
chr12	101760393	101760442	-0.8062	0.777733	-3.53086	0.00441744	0.870855
chr8	87308241	87308290	-0.859233	1.41334	-3.53026	0.0044222	0.870855
chr4	19968396	19968456	0.749233	-0.475967	3.53019	0.00442273	0.870855
chr14	30781471	30781520	0.509067	-0.833778	3.5301	0.00442349	0.870855
chr4	131817082	131817131	-0.508967	1.003	-3.52997	0.00442452	0.870855
chr2	25592887	25592946	0.474367	-0.163967	3.52952	0.00442807	0.870855
chr2	10296625	10296674	0.565867	-1.46129	3.52908	0.00443156	0.870855
chr14	46010478	46010536	0.521633	-0.2157	3.5289	0.00443306	0.870855
chr6	121033261	121033310	-0.57	-0.0300444	-3.52881	0.00443371	0.870855
chr17	56084474	56084523	0.499433	-0.711356	3.52862	0.00443524	0.870855
chr11	78210987	78211036	0.592333	-0.07	3.52858	0.00443557	0.870855
chr14	52419635	52419686	-0.511567	-0.263767	-3.52849	0.00443627	0.870855
chr19	10653231	10653284	-0.534567	0.223733	-3.52803	0.00443997	0.870855
chr11	50105808	50105857	0.934967	-0.3895	3.52761	0.00444336	0.870855
chr13	31647981	31648039	0.508433	-0.297989	3.52755	0.00444379	0.870855
chr4	147645948	147645997	-1.0365	2.45671	-3.52748	0.00444434	0.870855
chr5	124562787	124562836	1.2753	1.26017	3.52741	0.00444489	0.870855
chr11	82591980	82592038	0.564333	-0.342533	3.52702	0.00444806	0.870855
chr5	144519187	144519236	-1.8834	2.71131	-3.52699	0.00444829	0.870855
chr9	66359656	66359705	-0.463333	1.28403	-3.52592	0.00445683	0.870855
chrX	16195681	16195730	-0.656267	1.02753	-3.52581	0.00445775	0.870855
chr4	131862052	131862104	0.545567	-0.3098	3.52519	0.00446273	0.870855
chr4	98788890	98788945	0.5909	-0.7822	3.52502	0.00446405	0.870855
chr4	131399462	131399511	0.604267	-0.738256	3.52492	0.00446485	0.870855
chr13	113997299	113997357	0.579567	-0.265111	3.52477	0.00446604	0.870855
chr11	120222806	120222855	-1.3208	2.96319	-3.52461	0.00446735	0.870855
chr12	103983139	103983188	-0.5252	-0.510067	-3.52454	0.00446789	0.870855
chr13	74348580	74348639	-0.628667	0.263222	-3.52345	0.00447671	0.870855
chr13	112598097	112598146	0.468867	-0.881467	3.52342	0.00447692	0.870855
chr9	22216281	22216330	-0.7316	0.5185	-3.52294	0.00448082	0.870855
chr11	67268971	67269020	-0.482667	1.10197	-3.52292	0.00448096	0.870855
chr12	113412007	113412056	-1.214	3.45351	-3.52265	0.00448318	0.870855
chr9	43941650	43941699	-0.5349	0.670622	-3.52264	0.00448323	0.870855
chr5	136512312	136512362	-0.553267	-0.1871	-3.52199	0.0044885	0.870855
chr12	36651986	36652039	-0.4913	0.4774	-3.52198	0.00448855	0.870855
chr7	52882846	52882895	-1.7305	2.18508	-3.52197	0.0044886	0.870855
chr6	52589554	52589611	0.567033	-0.482344	3.5214	0.00449319	0.870855
chr4	125879931	125879980	0.727267	-1.46757	3.51974	0.00450667	0.870855
chr10	80046770	80046819	0.507467	-0.613678	3.51962	0.00450768	0.870855
chr15	85033498	85033547	-0.707167	0.857322	-3.51934	0.00450992	0.870855
chr7	25218025	25218074	-1.52067	2.12876	-3.51915	0.00451142	0.870855
chr9	19904373	19904428	0.849867	0.876989	3.51914	0.00451153	0.870855
chr16	41532398	41532447	-0.735267	1.10362	-3.51822	0.00451903	0.870855
chr11	32113545	32113594	-1.4436	3.66006	-3.51744	0.00452539	0.870855
chr15	88890491	88890540	-0.707333	0.944633	-3.51726	0.00452683	0.870855
chr9	43119494	43119543	-1.37843	3.12999	-3.51705	0.00452852	0.870855
chr13	21437239	21437288	0.579767	-0.197067	3.51684	0.00453026	0.870855
chr15	76004578	76004627	-1.09983	3.1574	-3.51651	0.00453293	0.870855
chr5	100467689	100467738	-0.5084	0.9792	-3.51649	0.00453309	0.870855
chr12	101436988	101437037	-1.75	1.74971	-3.5162	0.00453548	0.870855
chr11	49942370	49942430	-0.686567	-0.430244	-3.51584	0.00453839	0.870855
chr7	132694303	132694362	-0.4841	0.0833222	-3.51575	0.0045391	0.870855
chr15	75956368	75956417	1.229	-0.304478	3.51575	0.00453913	0.870855
chr17	87151241	87151290	0.8297	0.147456	3.51542	0.00454183	0.870855
chr8	112472500	112472551	0.5823	-1.0771	3.51511	0.00454432	0.870855
chr7	116876175	116876224	-0.550733	0.110911	-3.51376	0.00455537	0.870855
chr7	118923253	118923303	0.5086	-0.997144	3.51336	0.00455872	0.870855
chr19	5349941	5349993	-0.547833	-0.406089	-3.51332	0.00455903	0.870855
chr3	94913301	94913350	-0.560767	0.893433	-3.51245	0.00456616	0.870855
chr8	112512484	112512538	0.622533	0.212056	3.51243	0.00456636	0.870855
chr2	24192694	24192753	0.422	0.00438889	3.51228	0.00456756	0.870855
chr3	94965705	94965754	-1.4126	1.04693	-3.5122	0.00456825	0.870855
chr2	86532828	86532889	0.4848	0.0511889	3.51135	0.00457523	0.870855
chr6	42488389	42488438	0.923767	0.9101	3.51128	0.0045758	0.870855
chr17	64212891	64212940	0.718067	-1.14357	3.51078	0.00457991	0.870855
chr6	24480170	24480225	0.733367	0.215456	3.51063	0.00458114	0.870855
chr8	38056296	38056352	0.684333	-0.307822	3.51022	0.00458457	0.870855
chr6	48345428	48345477	0.5601	-0.261167	3.51019	0.00458481	0.870855
chr7	144390388	144390437	-1.63683	4.36759	-3.50979	0.00458808	0.870855
chr1	69155173	69155222	-0.782233	-0.0394333	-3.50979	0.00458811	0.870855
chr17	35457228	35457277	-0.701067	0.271833	-3.50967	0.0045891	0.870855
chr19	53404063	53404112	0.7104	0.153489	3.50928	0.00459225	0.870855
chr11	83115249	83115298	-0.4939	0.736111	-3.50924	0.00459263	0.870855
chr8	86781798	86781847	-0.5816	0.181933	-3.50893	0.00459519	0.870855
chr7	135352011	135352060	-0.419733	0.0172111	-3.50866	0.00459745	0.870855
chr3	19543065	19543117	0.432533	0.149133	3.50843	0.0045993	0.870855
chr13	96730957	96731006	-0.745033	0.358867	-3.50842	0.00459944	0.870855
chr8	13036454	13036503	0.5754	-0.4943	3.50836	0.00459994	0.870855
chr9	110146340	110146393	0.674767	-0.178456	3.50828	0.00460052	0.870855
chr5	90113760	90113809	0.543333	-0.0864444	3.50783	0.00460427	0.870855
chr5	144578398	144578449	0.468533	-0.524811	3.50726	0.00460903	0.870855
chrX	133242917	133242966	-1.15773	1.19502	-3.5072	0.00460949	0.870855
chr2	167512513	167512562	-0.7156	0.874711	-3.50653	0.00461507	0.870855
chr4	58800853	58800906	0.595	0.246156	3.5065	0.00461533	0.870855
chr9	121403779	121403828	-0.4527	-0.790422	-3.50622	0.00461763	0.870855
chr19	8689976	8690032	0.478167	-0.297589	3.50597	0.00461971	0.870855
chr2	148233584	148233633	-1.1072	1.69752	-3.50573	0.00462175	0.870855
chr6	56318893	56318945	0.598667	-0.364267	3.50556	0.00462317	0.870855
chr10	80217132	80217183	-0.5271	-0.300078	-3.50422	0.00463433	0.870855
chr8	107468818	107468867	0.523067	-0.5113	3.50414	0.00463498	0.870855
chr16	4228889	4228938	-0.529967	-0.106778	-3.50303	0.0046442	0.870855
chr14	59797643	59797692	-0.583367	-0.406033	-3.50251	0.00464859	0.870855
chr11	106175104	106175153	1.51237	0.139633	3.50243	0.00464927	0.870855
chr11	88834499	88834548	-0.568967	-0.500733	-3.50235	0.00464989	0.870855
chr1	136228976	136229025	-0.799033	-0.786322	-3.50227	0.00465056	0.870855
chr11	105945629	105945678	0.799533	-0.359178	3.50202	0.00465272	0.870855
chr1	132612088	132612137	0.5081	-0.0924333	3.50199	0.00465291	0.870855
chr1	167167834	167167886	0.5634	-0.432289	3.50166	0.00465569	0.870855
chr10	62042995	62043056	0.806167	-0.0507556	3.5015	0.00465701	0.870855
chr7	20285335	20285385	0.462667	-0.408344	3.50113	0.00466016	0.870855
chr19	5468965	5469014	-0.619667	-0.693633	-3.5011	0.00466038	0.870855
chr8	123113039	123113088	0.4643	-0.622	3.50048	0.00466564	0.870855
chr9	54828286	54828345	0.477467	-0.401611	3.49985	0.00467088	0.870855
chr17	78600395	78600444	0.493933	-0.855878	3.49965	0.00467257	0.870855
chr18	36953830	36953879	-0.4655	0.616156	-3.49956	0.00467332	0.870855
chrX	72079877	72079926	0.540833	-0.979756	3.49952	0.00467367	0.870855
chr8	122394008	122394057	-1.2616	2.56053	-3.49944	0.00467438	0.870855
chr15	8059374	8059423	0.579467	-1.06277	3.49943	0.00467445	0.870855
chr4	154243452	154243501	-1.2439	0.432511	-3.499	0.00467808	0.870855
chrX	152060333	152060385	0.6101	-0.284256	3.49891	0.00467885	0.870855
chr11	5740355	5740404	-0.6001	0.122022	-3.49886	0.00467923	0.870855
chr1	82767306	82767356	0.9668	-0.223956	3.49792	0.00468716	0.870855
chr14	120441020	120441080	0.453133	-0.329689	3.49676	0.00469699	0.870855
chr11	80114875	80114924	0.774167	-0.868978	3.49658	0.00469853	0.870855
chr2	19290311	19290361	0.472833	-0.219	3.4962	0.00470172	0.870855
chr7	6366899	6366964	-0.453967	-0.0814	-3.49602	0.00470322	0.870855
chr7	13556673	13556722	-1.39153	3.23116	-3.49599	0.00470348	0.870855
chr1	132320933	132320982	-0.548833	0.223333	-3.49584	0.00470478	0.870855
chr5	123591026	123591076	0.4821	-0.576411	3.49569	0.00470606	0.870855
chr6	116213725	116213785	0.565633	-0.885633	3.49568	0.00470609	0.870855
chr8	124474834	124474883	-0.538167	1.11763	-3.4953	0.0047093	0.870855
chr6	131637435	131637484	-1.01257	0.541789	-3.49509	0.00471114	0.870855
chr11	70427345	70427394	0.617533	-0.934367	3.49493	0.00471243	0.870855
chr6	116666549	116666598	0.660333	-0.461633	3.49439	0.00471705	0.870855
chr6	71271962	71272011	0.6059	0.146944	3.49432	0.00471762	0.870855
chr16	32002638	32002691	0.551567	0.3281	3.49429	0.00471786	0.870855
chr19	29596685	29596734	-0.482933	1.18724	-3.49425	0.00471823	0.870855
chr19	29173892	29173941	-1.39247	0.460489	-3.49415	0.00471907	0.870855
chr8	13563807	13563862	0.577533	-0.261611	3.49404	0.00472006	0.870855
chr1	17082077	17082126	-1.4196	3.45914	-3.49403	0.0047201	0.870855
chr1	5073705	5073754	0.6239	-0.368222	3.4939	0.00472121	0.870855
chr5	129526113	129526162	-1.1004	1.97793	-3.49369	0.00472296	0.870855
chr16	35021659	35021715	0.529633	0.547989	3.4936	0.0047238	0.870855
chrX	98418279	98418336	0.7588	0.0822222	3.4932	0.00472713	0.870855
chr17	34339768	34339817	0.498833	-0.529167	3.49171	0.00473988	0.870855
chr7	104889688	104889737	-0.914233	0.753689	-3.49136	0.00474282	0.870855
chr9	119012185	119012235	0.620633	-0.953978	3.49134	0.00474305	0.870855
chr16	45409040	45409089	-0.656033	3.34608	-3.49123	0.004744	0.870855
chr2	90162770	90162827	0.4918	-1.03334	3.49116	0.00474455	0.870855
chr6	132606614	132606674	0.545433	-0.128722	3.49113	0.00474481	0.870855
chr17	35956614	35956663	-1.1773	2.22376	-3.49104	0.00474563	0.870855
chr19	7458672	7458727	0.5636	-0.569689	3.49098	0.00474614	0.870855
chr6	87863412	87863461	-0.5057	0.362444	-3.49089	0.00474691	0.870855
chr11	51431554	51431603	-0.589867	0.00293333	-3.49069	0.00474857	0.870855
chr15	59144588	59144637	-0.532567	0.745811	-3.49062	0.00474921	0.870855
chr12	81858413	81858462	-1.26327	2.12737	-3.49059	0.00474947	0.870855
chr2	91034953	91035002	-0.809667	0.0959111	-3.49037	0.00475135	0.870855
chr15	75833607	75833656	-1.35573	2.3991	-3.49	0.00475449	0.870855
chr16	8637720	8637769	0.4427	0.427511	3.48994	0.00475501	0.870855
chr1	75418567	75418616	-0.481567	0.827689	-3.48985	0.00475574	0.870855
chr7	87404167	87404223	0.680567	-0.577844	3.4897	0.00475705	0.870855
chr11	87431377	87431426	-1.0668	2.45334	-3.4895	0.00475878	0.870855
chr16	17144315	17144364	-0.7995	-0.0839889	-3.48937	0.00475992	0.870855
chr16	31419639	31419688	-0.898067	-0.103522	-3.48936	0.00476001	0.870855
chr3	9610028	9610077	-0.529367	1.17561	-3.48925	0.00476091	0.870855
chr2	25358966	25359016	0.7497	-0.204433	3.48869	0.00476572	0.870855
chr16	74413093	74413147	0.535467	0.362567	3.48853	0.00476706	0.870855
chr2	90515869	90515921	0.507367	-0.275633	3.48824	0.00476959	0.870855
chr4	45197610	45197659	-0.532	1.14627	-3.4881	0.00477082	0.870855
chr8	108464713	108464762	0.463033	-0.243644	3.488	0.00477164	0.870855
chr5	65780817	65780866	1.09567	1.15693	3.48747	0.00477619	0.870855
chr2	158057017	158057066	-0.8057	-0.435389	-3.48737	0.00477707	0.870855
chrX	91789503	91789557	-0.432967	0.356756	-3.4872	0.00477854	0.870855
chr8	106622736	106622785	-0.435267	0.768889	-3.48706	0.00477972	0.870855
chr5	149366549	149366600	-1.0146	0.900444	-3.48679	0.00478207	0.870855
chr16	88506494	88506543	1.01887	1.40987	3.48665	0.00478324	0.870855
chr12	111558060	111558109	-1.55867	2.84861	-3.48656	0.00478401	0.870855
chr2	65405849	65405902	0.686067	-0.427922	3.48647	0.00478481	0.870855
chr10	129131903	129131954	-0.493967	0.673167	-3.48641	0.00478534	0.870855
chr8	26748102	26748157	0.4553	-0.248989	3.48579	0.00479071	0.870855
chr5	107390996	107391052	-0.4505	0.4235	-3.48558	0.00479251	0.870855
chr13	76234478	76234538	0.489233	0.1023	3.48543	0.00479379	0.870855
chr19	6015413	6015462	0.5535	-0.645433	3.48538	0.0047942	0.870855
chr11	59476340	59476389	1.5473	1.46414	3.48506	0.00479695	0.870855
chr12	112662010	112662059	-0.889967	1.00939	-3.48503	0.00479724	0.870855
chr18	84185018	84185067	-1.1089	3.69862	-3.48484	0.00479888	0.870855
chrX	151773494	151773557	0.574267	0.205778	3.48438	0.00480289	0.870855
chr5	65350847	65350905	1.03203	0.236889	3.48413	0.00480499	0.870855
chr11	29450470	29450534	0.647567	0.00907778	3.4841	0.00480528	0.870855
chr12	8546532	8546581	-0.965667	0.586144	-3.48405	0.00480573	0.870855
chr4	43970356	43970405	0.5044	-0.463044	3.48371	0.00480868	0.870855
chr15	88997986	88998035	-1.90893	2.97704	-3.48365	0.00480921	0.870855
chr7	35905582	35905631	0.519167	-0.742367	3.48341	0.00481126	0.870855
chr3	126703195	126703257	0.6139	0.0716333	3.4831	0.00481394	0.870855
chr9	4311691	4311748	-0.497167	-0.0066	-3.48255	0.00481872	0.870855
chr9	32015227	32015283	0.541167	0.798811	3.48254	0.00481882	0.870855
chr7	134587631	134587680	-1.5826	3.35707	-3.48244	0.00481965	0.870855
chr6	47997981	47998030	-0.5234	1.00396	-3.48183	0.00482494	0.870855
chr17	26695944	26695995	-0.7174	-0.0331333	-3.4815	0.00482785	0.870855
chr9	38990709	38990763	0.453133	0.3267	3.48146	0.00482818	0.870855
chr3	55585798	55585854	0.6209	-0.0407556	3.48117	0.00483068	0.870855
chr11	100981884	100981933	0.521067	-0.723167	3.48101	0.00483215	0.870855
chr6	86575412	86575462	0.5438	-0.0391889	3.48072	0.00483465	0.870855
chr2	53049536	53049589	0.589467	-0.250156	3.4802	0.00483917	0.870855
chr18	70631139	70631190	-0.556233	0.758378	-3.47996	0.00484125	0.870855
chr1	172844384	172844433	-0.7471	0.393022	-3.47981	0.00484258	0.870855
chr17	32552982	32553031	-2.07707	3.46181	-3.47966	0.00484389	0.870855
chr13	43493496	43493551	0.493467	-0.625778	3.47965	0.00484401	0.870855
chr7	31758188	31758237	-0.466133	1.19031	-3.47941	0.00484603	0.870855
chr8	114517781	114517830	0.806767	-0.577167	3.47927	0.00484729	0.870855
chr5	130215771	130215826	0.566233	0.0369222	3.47868	0.00485242	0.870855
chr4	135282799	135282848	1.03657	0.665589	3.47861	0.00485306	0.870855
chr19	47612793	47612843	-0.559967	-0.450278	-3.47852	0.00485387	0.870855
chr11	11016381	11016430	0.429433	-1.15154	3.4781	0.00485754	0.870855
chr4	153418646	153418701	0.561133	-0.507256	3.47774	0.00486068	0.870855
chr10	79641856	79641906	-0.509133	-0.473067	-3.47759	0.00486199	0.870855
chrX	132418962	132419015	-0.692167	1.26859	-3.4775	0.00486277	0.870855
chr4	153472956	153473005	-0.606667	0.526589	-3.47717	0.00486565	0.870855
chr15	73526473	73526522	-1.8282	3.91881	-3.47704	0.00486676	0.870855
chr10	60708696	60708745	-0.785233	2.84902	-3.47676	0.00486922	0.870855
chr2	86227878	86227941	-0.477333	0.611878	-3.47638	0.00487257	0.870855
chr11	120223101	120223150	-1.06667	2.64344	-3.47632	0.00487315	0.870855
chr6	29686136	29686185	0.503933	-0.4144	3.47617	0.00487443	0.870855
chr18	67712312	67712361	-0.840333	0.393656	-3.47559	0.00487956	0.870855
chr7	148007738	148007787	-0.798267	0.295244	-3.47537	0.00488151	0.870855
chr11	115179891	115179940	-1.18587	1.64598	-3.47517	0.00488326	0.870855
chr17	46814107	46814156	0.4622	-0.403011	3.47504	0.00488435	0.870855
chr4	41465468	41465517	-1.06333	2.17449	-3.47461	0.00488816	0.870855
chr9	63801774	63801823	-1.33833	2.29747	-3.47404	0.00489318	0.870855
chr5	97821009	97821058	-1.43213	3.01636	-3.47404	0.00489321	0.870855
chr19	12577537	12577596	-0.501533	0.1483	-3.47392	0.00489427	0.870855
chr9	106128466	106128515	-1.41537	2.69294	-3.47385	0.00489483	0.870855
chr16	9992388	9992437	-0.665533	1.05571	-3.47353	0.0048977	0.870855
chr3	100626474	100626523	-0.472267	-0.183889	-3.4734	0.00489882	0.870855
chr11	69468418	69468467	0.581333	0.0569	3.47321	0.00490054	0.870855
chr4	141094201	141094250	-0.448433	0.849111	-3.47319	0.00490067	0.870855
chr15	97598681	97598730	-0.543233	-0.813911	-3.47284	0.00490379	0.870855
chr9	44776324	44776373	-0.524533	0.623922	-3.47269	0.0049051	0.870855
chr12	70782600	70782649	-0.5583	1.14166	-3.47232	0.00490835	0.870855
chr13	25114309	25114358	-1.13123	0.147056	-3.47219	0.00490951	0.870855
chr10	23769928	23769986	-0.806533	-0.276078	-3.47201	0.00491113	0.870855
chr18	60961367	60961427	0.540967	-0.323978	3.47196	0.00491155	0.870855
chr2	37277899	37277948	0.592033	-0.575056	3.47181	0.00491284	0.870855
chr6	133983265	133983325	0.643233	0.228411	3.47179	0.00491302	0.870855
chr3	84769183	84769232	-0.715367	0.0865444	-3.4714	0.00491648	0.870855
chr7	20548334	20548384	-0.5164	0.303578	-3.47135	0.00491695	0.870855
chr7	110600160	110600212	0.937633	-0.1967	3.47123	0.00491807	0.870855
chr1	136540598	136540648	-0.602333	0.105656	-3.47112	0.00491903	0.870855
chr16	96584080	96584131	0.795667	0.587011	3.47111	0.00491913	0.870855
chr11	53522278	53522334	0.521233	-0.773122	3.47104	0.00491974	0.870855
chr4	122673776	122673825	0.6042	-0.886022	3.47081	0.00492173	0.870855
chr11	69579076	69579125	-1.67777	1.36151	-3.47058	0.00492383	0.870855
chr2	72122595	72122644	-0.739367	0.849333	-3.46971	0.0049315	0.870855
chr10	79178418	79178469	0.468333	-0.517667	3.46963	0.00493221	0.870855
chr2	148232984	148233033	-1.14713	2.13537	-3.46899	0.00493791	0.870855
chr2	32006995	32007044	-0.462467	0.793889	-3.46886	0.00493906	0.870855
chr7	112583822	112583871	-0.578833	3.82046	-3.46881	0.0049395	0.870855
chr6	132858361	132858415	0.632367	0.4523	3.46863	0.00494112	0.870855
chr2	31939508	31939557	0.529533	-0.2282	3.46817	0.00494526	0.870855
chr15	7761553	7761602	0.6614	-0.686244	3.46767	0.00494973	0.870855
chr1	175964746	175964814	0.5298	0.200767	3.46711	0.00495471	0.870855
chr1	168170338	168170387	-0.554667	0.563833	-3.46708	0.00495497	0.870855
chr11	115793941	115793990	0.501267	-0.4199	3.46686	0.00495692	0.870855
chr15	88998066	88998115	-1.7064	2.85001	-3.46658	0.00495946	0.870855
chr8	106846455	106846504	0.6618	0.171333	3.46656	0.00495959	0.870855
chr17	32229539	32229588	-1.3786	1.58288	-3.46648	0.0049603	0.870855
chr13	91364598	91364648	-0.5052	0.7603	-3.46648	0.00496035	0.870855
chr11	100830976	100831025	-0.789733	-0.212067	-3.46643	0.00496072	0.870855
chr19	13692816	13692873	0.627867	-0.312844	3.46628	0.00496207	0.870855
chr16	35770116	35770165	-0.495433	0.6649	-3.46626	0.00496224	0.870855
chr11	115045984	115046034	-0.5368	0.00588889	-3.46606	0.00496403	0.870855
chr7	144505731	144505780	-0.5711	1.434	-3.46589	0.00496558	0.870855
chr2	181194310	181194359	-0.535867	1.38336	-3.46537	0.00497022	0.870855
chr10	93128091	93128140	0.563967	-0.140233	3.46536	0.00497037	0.870855
chr5	129602566	129602615	-0.489133	0.547811	-3.46455	0.00497763	0.870855
chr17	25523018	25523067	-0.745667	1.76154	-3.46445	0.00497846	0.870855
chr5	125028790	125028839	0.5609	-0.9677	3.46374	0.00498484	0.870855
chr18	13132132	13132181	-1.08797	0.813222	-3.46366	0.00498557	0.870855
chr2	174124339	174124388	-0.965633	2.57806	-3.46307	0.00499094	0.870855
chr4	140799056	140799105	0.471267	-0.558689	3.46284	0.00499295	0.870855
chr7	4982822	4982871	-0.998067	0.620256	-3.46271	0.00499412	0.870855
chr3	92630533	92630591	0.6311	-0.241467	3.46194	0.00500104	0.870855
chr18	37088242	37088298	-0.4874	-0.0545333	-3.46167	0.00500348	0.870855
chr5	48372497	48372560	-0.463667	0.157778	-3.46164	0.00500382	0.870855
chr15	85501474	85501523	-0.581533	0.941	-3.46095	0.00501006	0.870855
chr9	94570537	94570592	-0.5285	-0.156944	-3.46073	0.00501199	0.870855
chr7	112883119	112883176	1.02193	0.829744	3.46062	0.00501302	0.870855
chr7	123587433	123587482	-1.14407	0.448278	-3.46055	0.00501364	0.870855
chr7	19856587	19856636	0.973433	-0.441222	3.46054	0.00501376	0.870855
chrX	121251791	121251851	0.9587	0.104744	3.46037	0.00501523	0.870855
chr11	67506385	67506434	0.712967	-0.480133	3.46019	0.00501687	0.870855
chr19	33466291	33466340	-1.15113	1.73009	-3.45974	0.00502092	0.870855
chr1	179375705	179375754	-0.599033	0.4792	-3.4594	0.00502406	0.870855
chr9	96896782	96896831	-0.901767	1.83557	-3.45856	0.00503169	0.870855
chr2	22600243	22600292	-0.672833	0.495178	-3.45853	0.00503193	0.870855
chr4	129350873	129350936	-0.464167	0.0899111	-3.45853	0.00503197	0.870855
chr2	58419000	58419049	-0.820867	-0.0761667	-3.45837	0.00503335	0.870855
chr9	44479117	44479166	-0.727167	0.3612	-3.45829	0.00503411	0.870855
chr3	130319257	130319313	0.570967	-0.176233	3.45818	0.00503506	0.870855
chr7	52263584	52263633	-0.952	3.15129	-3.45816	0.00503531	0.870855
chrX	72079597	72079646	0.541767	-0.2194	3.45811	0.00503574	0.870855
chr11	102226270	102226319	-0.851133	0.522056	-3.45799	0.00503686	0.870855
[truncated: 705,999+ more rows]
