# Supplementary material for: Perinatal Lead (Pb) Exposure and Cortical Neuron-Specific DNA Methylation in Male Mice
Source: Genes (Basel). 2019 Apr 4;10(4):274. doi: 10.3390/genes10040274 (PMC6523909; doi:10.3390/genes10040274)
Supplement: Supplementary file 1 [file genes-10-00274-s001.zip › Supplementary Dataset 2 - dmrcate results.xlsx]

## Sheet: 2A high Pb
coord	no.cpgs	minfdr	Stouffer	maxbetafc	meanbetafc	mapped.gene
1:85268190-85268860	4	0.00136535	0.324501	-0.726667	-0.521567	Gm7609
5:144518792-144519402	7	0.00443136	0.375751	-1.2259	-0.8983	D130017N08Rik
4:117599180-117599790	7	9.56879e-11	0.396468	-0.690533	-0.32201	Artn
7:28716109-28717334	5	0.00755185	0.40724	-0.795633	-0.302247	Zfp974
X:25736758-25738103	4	0.00140768	0.437334	-0.452	-0.386167	Gm2012
7:16846702-16847382	5	0.0165405	0.453621	-0.5577	0.0768067	C5ar1
6:130181008-130181496	6	0.00483102	0.500879	0.524067	0.42485	Klra22
2:155454916-155455606	8	9.27002e-05	0.503546	-1.2189	-0.565275	Myh7b
12:17182317-17182717	5	0.0219598	0.509164	-0.824767	-0.473553	Kcnf1
7:126901774-126902279	6	0.00719455	0.513574	-0.763733	-0.449906	Acsm3
5:72052076-72052426	4	0.0241777	0.516482	-0.5391	0.155383	Gabra4
10:116729997-116730285	4	0.0310721	0.520037	0.440133	0.237425	Lyz1
7:3850945-3851730	4	0.0118513	0.52569	-0.6106	-0.218425	Pira1
7:31611349-31611731	5	8.66586e-05	0.526059	-0.7373	-0.277633	Ffar2
7:52594883-52595283	5	0.0230075	0.52655	-0.911167	-0.53418	Ppfia3
X:53596621-53597464	5	0.0123756	0.527757	-0.492	0.105907	Zfp449
4:109329685-109330285	7	2.0966e-06	0.528131	-0.456867	-0.313243	Cdkn2c
8:28134695-28135045	4	0.0275646	0.532787	-0.464433	-0.192633	Erlin2
7:19905069-19905674	7	0.000332035	0.535118	-0.930467	-0.360586	Fosb
9:42074366-42074697	4	0.0373605	0.552096	-0.4775	0.00919167	Sc5d
7:10692110-10692545	4	0.0221122	0.553022	-0.5895	0.149533	Vmn2r51
17:17963837-17964507	7	4.65521e-07	0.55308	-0.9786	-0.490648	Mir99b
1:85107637-85108312	4	0.00176205	0.556312	-0.544767	-0.207767	A530032D15Rik
5:96204264-96204947	4	0.0105375	0.560708	0.7291	0.0814083	E330014E10Rik
12:107100680-107101363	8	0.00045678	0.567806	-1.29397	-0.463508	Papola
15:91878656-91879046	5	0.0225708	0.569756	-0.7075	-0.44198	Cntn1
6:130081274-130082289	4	0.0273104	0.570799	0.463533	0.346517	Klra22
8:74713697-74713998	4	0.0405949	0.571895	-0.5914	-0.235192	Hsh2d
5:42156378-42156678	4	0.0423122	0.574447	0.6164	0.232425	Nkx3-2
11:115165517-115165881	4	0.00879961	0.574543	-0.4417	-0.0924667	Otop2
7:25370823-25371103	4	0.0368286	0.576776	-0.473133	-0.376225	Zfp575
15:102977038-102977683	7	1.36151e-15	0.583695	-0.667433	-0.376305	Smug1
14:47007750-47008233	6	0.0303902	0.587248	1.02503	0.1116	Bmp4
17:34335576-34335866	4	0.0222682	0.590455	-0.518	-0.3771	Psmb8
18:36032870-36033470	7	1.64767e-07	0.59198	-0.682333	-0.340062	Cxxc5
2:25147512-25148087	7	0.000210949	0.592961	-1.27247	-0.47621	Grin1
7:9145001-9145921	4	0.00371048	0.593095	-0.418833	0.00636667	Vmn2r39
11:109858665-109859372	7	0.00174523	0.599459	-0.579333	-0.23631	Abca8b
9:91278773-91279053	4	0.0111464	0.600043	-0.367467	-0.168158	Zic4
17:19711234-19711705	5	0.00349949	0.604125	0.4676	0.3435	Vmn2r101
12:80232041-80232426	5	0.00207095	0.604303	0.677267	-0.15246	Arg2
14:61253398-61254098	8	7.68453e-07	0.604746	-0.7653	-0.309917	Spata13
3:37316284-37316569	4	0.0273893	0.605877	0.587433	0.32465	Nudt6
6:51542408-51543003	7	7.2742e-06	0.60696	-0.8266	-0.480724	Snx10
12:81890382-81890810	4	0.00930872	0.6083	0.379933	0.294858	Susd6
1:167226083-167226563	6	0.00515668	0.608313	-0.506	-0.223617	Gpr161
1:85195783-85196923	6	3.6804e-05	0.612641	-0.511533	-0.194361	Gm7609
12:36817316-36817605	4	0.0287787	0.612726	-0.5024	-0.2583	Gm5434
5:88512629-88513024	5	0.022689	0.61285	0.6828	0.438053	Smr2
18:77492985-77493310	4	0.0215229	0.612884	-0.579233	-0.409233	St8sia5
7:53154649-53155034	4	0.00591889	0.613466	-0.4252	-0.3051	Tmem143
14:21480195-21480885	8	8.34084e-08	0.614601	-0.605533	-0.289817	Synpo2l
16:85805829-85806314	6	0.00441432	0.617295	0.434433	0.159967	Adamts1
X:34185929-34186219	4	0.0244822	0.621795	-0.497567	-0.296808	Akap17b
4:151695374-151695654	4	0.0175587	0.621995	-0.672333	-0.288033	Rnf207
18:38348989-38349633	7	6.26256e-05	0.625147	-0.883433	-0.593167	Pcdh1
9:121748031-121748621	7	3.79635e-05	0.6257	-0.682633	-0.290719
6:90150166-90150451	4	0.0426952	0.626908	-0.511467	0.101725	V1ra8
X:71891134-71891883	5	0.00889358	0.627237	-0.7264	-0.359053	Gm5640
2:120299691-120300091	5	0.0109357	0.627751	0.509967	0.26806	Capn3
8:112486738-112487063	4	0.0369251	0.628159	-0.663933	-0.145758	Marveld3
17:27085413-27085991	7	9.54185e-07	0.628288	-0.805567	-0.334438	Mir3083
5:3001107-3001668	4	0.025643	0.628824	0.670033	0.439183	V1rg10
7:26164685-26165362	8	4.18216e-08	0.629521	-0.7028	-0.343346	4732471J01Rik
1:140518544-140518854	4	0.0366303	0.629737	0.441433	0.0988833	Nek7
11:119071745-119072340	7	0.0021119	0.630438	-0.804133	-0.348357	Tbc1d16
1:95534662-95535204	5	0.0091661	0.632824	0.570467	0.0672467	Stk25
17:46918872-46919177	4	0.0450823	0.632832	-0.4771	0.093825	Rpl7l1
18:44184564-44184884	4	0.0433449	0.633032	0.371133	0.3119	Spink5
9:35021128-35021428	4	0.0115371	0.63385	-0.8057	-0.158408	Srpr
16:26992591-26992945	4	0.0111363	0.63411	-0.477	0.0523083	Gmnc
5:28489278-28489778	4	0.0348619	0.636437	-0.704233	-0.11955	En2
7:147695050-147695433	5	0.0195875	0.636455	0.468567	0.07174	Olfr536
5:45911898-45912183	4	0.00961627	0.637554	-0.6172	-0.14265	Med28
14:26721642-26722057	5	0.0130379	0.637696	-0.791867	-0.38046	Plac9a
4:88487998-88488403	5	0.00785022	0.638933	0.612633	0.156007	Ifna4
11:98318838-98319534	8	3.02569e-05	0.639806	-0.519533	-0.0985833	Grb7
17:23451260-23452165	9	5.55226e-12	0.64411	0.784133	0.381437	Vmn2r114
7:51050001-51050426	5	0.0265428	0.64442	-0.654667	-0.3989	Klk9
7:6948406-6948737	4	0.0189453	0.644609	-0.391	-0.1995	Aurkc
2:4572392-4572697	4	0.0209368	0.645374	0.330833	0.2566	Prpf18
4:49423529-49423909	5	0.00777774	0.646088	0.418067	0.320027	Acnat2
7:46799579-46800179	7	4.19725e-12	0.65001	-0.592333	-0.366467	Zfp619
3:145809845-145810251	5	0.0124241	0.650703	-0.744333	-0.06742	Mcoln2
7:8243543-8244363	4	8.49237e-05	0.651225	-0.6518	-0.22625	Vmn2r47
7:24957106-24957411	4	0.0224099	0.652628	-0.708133	-0.256517	Zfp114
15:75919706-75920021	4	0.0152365	0.654252	-1.21827	-0.576025	Nrbp2
4:46208447-46208762	4	0.0398897	0.656044	-0.372133	-0.0358583	Xpa
6:135067608-135067892	4	0.00621463	0.656765	-0.812333	-0.255575	Gprc5d
3:95905493-95905864	4	0.0219645	0.656825	0.4623	0.149425	Otud7b
19:40665431-40665721	4	0.0146632	0.657622	-0.505667	-0.226375	Aldh18a1
7:48285804-48286104	4	0.0420737	0.658654	0.557233	0.04315	Gm4884
16:39984448-39985068	7	2.7714e-06	0.659728	-0.645933	-0.214338	Lsamp
1:16652336-16652833	6	0.0282368	0.660737	0.457967	0.28525	Tmem70
9:109732368-109732737	4	0.0142006	0.663588	0.436967	-0.0634667	3000002C10Rik
18:38370737-38371272	6	0.0200888	0.665349	-0.409933	-0.261533	Pcdh1
4:147281413-147281803	4	0.0331246	0.665854	-0.484233	0.0811667	Plod1
15:78810528-78811043	6	3.45983e-05	0.665956	-0.818333	-0.377622	Triobp
16:91220180-91220780	7	0.00255538	0.667439	-0.6782	-0.388448	Olig2
19:7010743-7011440	5	0.0280344	0.667634	1.13667	0.191547	Gpr137
X:24997234-24998149	4	0.0336636	0.66775	-0.553167	-0.481558	Gm1993
17:71551058-71551613	6	0.00618549	0.667796	-0.728467	-0.34045	Lpin2
7:29856465-29856970	6	6.53555e-06	0.667974	-0.770167	-0.401161	Ryr1
1:95130784-95131194	5	0.0344543	0.668805	-0.653333	-0.360687	Sned1
X:149571565-149572040	6	0.0229522	0.669337	0.428033	0.308689	Rragb
X:34906031-34906841	7	2.86828e-05	0.670639	-0.6538	-0.102581	Rhox4b
4:133137332-133137675	4	0.0165056	0.670824	-0.694733	-0.27065	Gpatch3
1:36528172-36528457	4	0.0399665	0.671181	-0.7924	-0.315242	Cnnm4
1:163896359-163896869	6	0.0151364	0.67179	-1.01827	-0.337894	Pigc
4:107889944-107890764	9	4.06436e-06	0.672651	-0.753067	-0.199385	Zyg11a
3:137283743-137284648	5	0.0011601	0.672765	0.4407	0.236447	Ddit4l
2:94113376-94113961	7	7.81628e-06	0.673302	-0.5117	-0.238457	Mir670
1:89997048-89997343	4	0.0343009	0.674923	-0.455067	-0.307725	Ugt1a9
17:29147438-29147808	4	0.00778244	0.675245	0.598767	-0.094825	Stk38
10:22078739-22079039	4	0.0303101	0.675828	0.499133	0.325875	Raet1d
2:22599558-22600243	7	5.31064e-09	0.676888	-1.23233	-0.331738	Apbb1ip
5:14938874-14939551	4	0.01785	0.677282	0.368367	0.0237833	Speer8-ps1
16:32005805-32006100	4	0.0133572	0.680797	-0.695767	0.0236583	Senp5
6:128710057-128710577	6	0.01317	0.683243	-0.5358	-0.348706	Klrb1c
12:85262572-85262973	5	0.0145056	0.68354	-1.00957	-0.553613	Numb
3:32604947-32605482	5	0.0172284	0.683753	0.498133	0.28966	Actl6a
17:32172597-32173797	13	3.13897e-05	0.685343	-0.923233	-0.389385	Rrp1b
18:46757558-46758071	6	0.00308803	0.685613	0.624767	0.0382278	Eif1a
3:90531219-90531519	4	0.020254	0.685958	0.527933	0.20935	Pglyrp4
11:69154140-69154515	5	0.00518095	0.686769	-1.34733	-0.600993	Rnf227
2:93485974-93486569	7	0.0127134	0.687258	-0.673667	-0.371033	Alx4
11:96638805-96639205	5	0.0358553	0.687596	-1.36663	-0.457333	Snx11
11:42233069-42233925	9	4.32497e-06	0.688391	-0.687467	-0.278133	Gabrb2
5:52584346-52584698	4	0.016231	0.688396	-0.3014	0.104567	9230114K14Rik
7:28514758-28515926	8	0.00304686	0.688492	-0.629	0.0888917	Zfp60
15:101855698-101855998	4	0.00844045	0.688608	-0.747633	-0.267867	Krt18
X:159326902-159327595	5	0.0196184	0.689573	-0.466367	-0.123053	Syap1
6:129456680-129456990	4	0.0420977	0.689741	0.6766	0.352633	Olr1
3:63654241-63654546	4	0.0405843	0.689794	0.7701	0.264725	Plch1
7:86055712-86055997	4	0.0442198	0.690742	-0.5605	-0.233792	Aen
15:101968781-101969096	4	0.0423057	0.691588	0.825367	0.411608	Spryd3
19:44824711-44825311	7	0.00657356	0.692927	-1.292	-0.425448	Pax2
7:15245217-15245716	5	0.00308204	0.693284	0.7242	-0.0203667	Obox7
16:30008814-30009491	8	9.66272e-05	0.693662	-0.601433	-0.324958	4632428C04Rik
4:136943946-136944526	7	0.00837123	0.693688	-0.584367	-0.361281	Cela3a
13:12794348-12795048	8	0.00238333	0.693759	-0.9146	-0.395342	Gpr137b-ps
6:70962839-70963544	8	1.78046e-06	0.694609	-0.531633	-0.226746	Foxi3
7:113587118-113587498	5	0.0332219	0.694812	0.392967	0.279473	Gm4759
7:146132669-146132974	4	0.0121075	0.694827	-0.412	-0.300842	Jakmip3
2:32817949-32818549	7	0.0223915	0.696175	-1.15297	-0.483152	Rpl12
17:46592254-46592831	7	2.75466e-05	0.696654	-0.795933	-0.411348	Ttbk1
8:74432347-74432932	7	7.63494e-06	0.69686	-0.520633	-0.250476	Zfp882
17:89193858-89194253	5	0.0100006	0.697941	0.459233	0.247073	Lhcgr
14:55043552-55043899	4	0.0225231	0.698082	0.496333	0.0549417	Mrpl52
2:155770366-155770681	4	0.0118273	0.698774	-1.07027	-0.330242	Gdf5
X:131965937-131966508	6	0.0307557	0.698856	0.678333	0.260606	Gm5128
4:118906831-118907111	4	0.0421044	0.699719	0.377833	-0.0732833	P3h1
12:85755197-85755512	4	0.0255599	0.699861	-0.385133	0.052675	Bbof1
9:62386035-62387730	18	2.28071e-15	0.700269	-1.10237	-0.431872	Coro2b
11:69708303-69708808	5	0.000233888	0.701114	-0.648567	-0.30684	Acap1
X:92391504-92392114	7	0.00416215	0.701604	-0.6772	-0.378067	Arhgef9
3:92118581-92119768	7	0.0105955	0.701658	0.438433	0.282819	Sprr2b
7:10578747-10579592	6	7.76253e-05	0.702065	0.782067	0.180561	Vmn2r49
13:81774646-81775086	4	0.0101508	0.702102	0.3983	0.269792	Adgrv1
15:79914817-79915175	4	0.00550697	0.703574	0.343833	0.242117	Rpl3
7:31699158-31699538	5	0.0284339	0.704435	-0.4062	-0.20644	Mag
19:45154294-45155200	10	2.58446e-08	0.706977	-1.51187	-0.372863	Kazald1
17:43801445-43801941	6	0.0286814	0.707903	0.657467	0.315817	Slc25a27
4:116961784-116962184	5	0.00848467	0.709035	-0.504067	-0.270813	Rnf220
8:72855273-72855648	5	0.0387844	0.709263	-0.6148	-0.44282	Upf1
2:37121781-37123158	11	7.30726e-09	0.709507	-0.7751	0.161112	Olfr367-ps
17:80523869-80524509	6	0.0396704	0.709981	-0.726567	-0.115417	Galm
2:165686951-165687531	7	0.0164252	0.710455	-0.881533	-0.436843	Zmynd8
2:71204894-71205394	6	0.00580617	0.712028	-1.03803	-0.00229444	Slc25a12
13:13488173-13488758	7	0.024377	0.713483	1.00757	0.237005	Gpr137b
X:11736003-11736403	5	0.0358624	0.713835	-0.363233	-0.261473	Bcor
2:111406068-111406363	4	0.0379076	0.713987	-0.4388	-0.0239167	Olfr1295
7:149268071-149268672	7	1.0767e-06	0.714543	-0.470133	-0.253071	Dusp8
2:75494728-75495531	8	0.0218865	0.715238	-0.5381	-0.340446	Hnrnpa3
6:83077600-83077940	4	0.00640555	0.717366	-0.9502	-0.00894167	Ino80b
X:149216599-149217179	7	0.0152146	0.717631	-0.5572	-0.215286	Gpr143
X:45698414-45699042	7	6.52271e-10	0.717686	-0.6341	-0.313876	Bcorl1
X:139400352-139400652	4	0.0337253	0.718028	-0.387933	-0.281458	Ammecr1
7:108122841-108123329	6	0.00121586	0.718047	-0.6939	-0.422628	P2ry6
8:23238115-23238435	4	0.00998775	0.718285	-0.475867	0.084175	Nek3
15:82382572-82383463	9	0.000920012	0.718299	0.600333	0.248367	Cyp2d12
17:15097498-15097918	5	0.0117508	0.718332	0.6002	0.0172667	Phf10
3:19062347-19062728	5	0.0250298	0.719636	0.481367	0.280993	Armc1
16:17490146-17490441	4	0.0350173	0.720357	-0.8959	-0.410758	Aifm3
X:166434889-166436189	14	4.91271e-08	0.721349	-0.745033	-0.361474	Mid1
4:140617464-140618393	7	0.00803765	0.721421	0.580833	0.213857	Crocc
3:104855335-104855925	7	0.00423571	0.721763	0.4223	-0.11099	Cttnbp2nl
8:108492022-108492467	5	0.0391436	0.721892	0.445	-0.102847	Slc12a4
11:69724744-69725139	5	0.0243706	0.721985	-0.467667	-0.3004	Neurl4
16:92605768-92606383	7	2.8078e-12	0.722545	-0.7991	-0.216505	Runx1
19:59541502-59542092	7	0.000988312	0.724357	0.7843	0.0395	Emx2
2:163848730-163849225	6	0.0291694	0.72589	-0.612267	-0.194083	Pabpc1l
4:114732262-114732866	7	0.00874331	0.726937	-0.581533	-0.328343	Tal1
12:33777021-33777301	4	0.0218333	0.727104	0.653267	0.126317	Cdhr3
10:127106268-127106648	5	0.0263787	0.7274	-0.412633	-0.281347	Nemp1
4:82668604-82668994	5	0.0323784	0.728039	0.3949	0.19764	Frem1
11:4058182-4058737	4	0.0266005	0.728163	0.582667	0.0544583	Ccdc157
1:72282910-72283490	7	0.000593541	0.728981	-0.886933	-0.448229	Pecr
11:87706893-87707288	5	0.0296342	0.729305	-0.768667	-0.38282	Olfr463
4:134107355-134107862	6	0.0266655	0.729505	-0.891767	-0.381461	Selenon
17:35088896-35089481	7	0.0199995	0.729563	-0.575033	-0.2631	1110038B12Rik
3:66777291-66777871	7	2.96019e-05	0.729753	-0.320633	-0.0312667	Shox2
6:52193525-52194215	8	0.0140755	0.729914	-1.02897	-0.441967	Hoxa11
17:37159625-37159930	4	0.0181715	0.73005	0.436167	0.116567	Mog
10:53795658-53795953	4	0.0450026	0.730606	-0.415267	-0.00545	Man1a
X:45696778-45697369	7	9.95601e-06	0.73118	-1.457	-0.604052	Bcorl1
1:34062651-34063281	7	0.000137605	0.731485	-0.336733	-0.133748	Dst
14:69788214-69788807	7	0.0206089	0.731572	-0.4318	0.0999905	Nkx2-6
4:138521563-138522088	5	0.0223803	0.731891	-0.702067	-0.291813	Rnf186
8:128517058-128517353	4	0.0474419	0.7319	-0.771533	-0.384658	Kcnk1
4:117933209-117933835	7	0.000606813	0.732138	-0.4605	-0.302357	Ptprf
2:181230187-181230724	5	0.0239828	0.732211	-0.352833	0.109813	Abhd16b
X:154256687-154257087	5	0.00418942	0.732238	-0.971033	-0.30556	Klhl34
1:46911655-46912415	8	0.0188113	0.732362	0.559	0.31345	Slc39a10
15:43308832-43309418	7	0.00311184	0.732506	-0.620767	0.182005	Emc2
8:125710448-125710843	5	0.000650834	0.732541	-0.931033	-0.34628	Dpep1
10:119664478-119664778	4	0.0172259	0.73261	-0.604433	-0.0922083	Llph
11:59265934-59266417	4	0.0425719	0.732932	0.445267	0.116017	Jmjd4
15:81601991-81602588	7	0.0380099	0.733667	-0.893267	-0.334814	Zc3h7b
19:34035080-34035602	6	0.0232355	0.735027	0.574267	0.323161	Lipf
1:163072685-163073296	7	1.01149e-05	0.735207	0.6639	0.207062	Ankrd45
17:13894662-13894962	4	0.0290478	0.735464	0.399667	0.0329083	Tcte2
3:90473355-90473655	4	0.0293719	0.73637	0.597633	0.241833	S100a8
9:69990836-69991221	4	0.0270543	0.73688	-0.292033	-0.218308	Fam81a
8:108936297-108936602	4	0.021335	0.736904	-0.387167	-0.245992	Zfp90
12:114188311-114188901	7	3.14596e-12	0.738078	-0.672267	-0.282624	Nudt14
4:42055207-42055805	7	0.0217854	0.738194	-1.7955	-0.435281	Gm13305
8:86646943-86647549	7	3.77926e-05	0.738397	-0.667667	-0.179414	Podnl1
X:100360437-100360925	6	1.23297e-06	0.738721	0.5509	0.0376778	4930519F16Rik
4:109080085-109080390	4	0.013309	0.738769	-0.609733	-0.291533	Ttc39a
17:56601210-56601900	8	1.56205e-11	0.738844	-0.8429	-0.211496	Ptprs
14:55273508-55274123	4	0.0204198	0.738975	-0.4228	-0.265592	Acin1
10:36224078-36224579	6	0.0356369	0.739471	0.828767	0.234422	Hs3st5
4:153455177-153455857	8	9.04837e-09	0.739597	-0.6937	-0.283196	Trp73
9:37191943-37192553	7	4.56877e-09	0.740602	-0.655333	-0.219152	Hepacam
5:123499461-123499742	4	0.0348976	0.741515	-0.376667	-0.239167	Morn3
10:61914808-61915304	4	0.0221109	0.741553	0.3818	-0.0023	4930507D05Rik
19:34552212-34552527	4	0.0121117	0.742753	0.404367	0.173908	Ch25h
11:115273831-115274306	6	0.0203634	0.743528	-0.281267	-0.0730778	Mrpl58
12:55820307-55820807	6	0.000591822	0.743899	-0.5283	-0.369917	Eapp
11:83465364-83465742	5	0.00422004	0.74494	-0.494667	-0.0429267	Ccl3
7:29122999-29123320	4	0.0387909	0.745496	-0.374267	-0.115992	Supt5
16:11402852-11403352	4	0.00282593	0.746099	0.5804	-0.0429083
1:167212025-167212645	7	0.00337354	0.746439	-0.528033	-0.203167	Gpr161
7:52536736-52537046	4	0.0348201	0.746477	-0.6103	-0.380575	Slc6a21
1:36565766-36566171	5	0.0145916	0.747069	-0.3074	-0.147727	Cnnm4
19:4509984-4510399	5	0.0436042	0.747408	-0.4806	-0.350967	Pcx
14:27849251-27849746	4	0.0097391	0.747716	-0.483167	-0.1228	Il17rd
10:10998234-10998519	4	0.0356168	0.748539	0.4906	0.271742	Fbxo30
5:87768408-87768703	4	0.0440501	0.748562	0.4343	0.312808	Ugt2a3
5:5560586-5561036	5	0.0267107	0.749363	0.618467	0.250933	Gtpbp10
4:46519752-46520367	7	0.00847647	0.749789	-0.621767	0.0046619	Trim14
19:12376005-12376480	6	0.0267316	0.750003	0.612667	0.321244	Olfr1436
9:72831000-72831322	4	0.0248637	0.75065	0.346333	0.0799167	Ccpg1os
9:86915510-86915810	4	0.0429286	0.750712	-0.445933	-0.256117	Ripply2
4:139175848-139176173	4	0.0251931	0.751419	-0.801133	-0.260883	Iffo2
7:20302345-20302656	4	0.0370249	0.751708	-0.413833	-0.0654667	Nectin2
8:34627395-34627982	7	0.0040214	0.753369	-0.422433	-0.185181	Tex15
9:98740048-98740395	4	0.0215332	0.753439	0.535167	-0.016625	Prr23a1
2:25023278-25023970	8	6.80454e-05	0.75346	-1.181	-0.515346	Nrarp
19:13556996-13557586	7	0.031873	0.753462	0.470233	0.338248	Olfr1475
5:30478908-30479787	8	0.000264458	0.753695	0.5402	0.335192	Hadha
12:55814714-55815335	6	1.64324e-08	0.754165	-0.991067	-0.423639	Eapp
2:30024475-30025005	5	0.0224543	0.754232	-0.36	-0.07486	Endog
1:24596813-24597213	5	0.012014	0.755231	0.5008	0.19086	Col19a1
2:33399458-33400080	7	6.30153e-06	0.755458	-0.5164	-0.311705	Lmx1b
1:5073400-5073941	6	0.00974053	0.755552	0.460933	0.128483	Atp6v1h
4:43671918-43672213	4	0.015613	0.755904	0.4617	0.180417	Fam221b
1:172571759-172572274	6	0.00361123	0.756209	-0.553067	-0.0725778	Olfml2b
3:89858722-89859277	6	0.00416209	0.75654	-0.375733	-0.0505167	4933434E20Rik
11:106781792-106782113	4	0.0384273	0.756825	-0.5771	-0.274408	Smurf2
9:9241390-9241880	6	0.0215699	0.757024	-0.4771	-0.0244833	Arhgap42
7:31494315-31494640	4	0.0111658	0.757675	-0.889767	-0.0542667	Gapdhs
12:74149588-74150582	11	2.36367e-08	0.758408	0.578067	0.198048	Six1
5:139820397-139821002	7	0.00666851	0.758512	-0.397833	-0.264243	Cox19
17:86022758-86023385	7	0.000167422	0.759393	-0.5305	-0.258729	Six3
7:13418219-13418504	4	0.0224917	0.75942	0.456133	0.26585	Zfp110
1:54614028-54614628	7	1.81478e-05	0.75959	-0.5399	-0.216757	Pgap1
9:65110047-65110551	4	0.0422667	0.759861	-0.3933	-0.137658	Cilp
5:8659380-8659906	6	0.00579525	0.760206	0.4609	0.11645	Abcb1a
7:30035044-30036374	10	0.000844628	0.761208	-0.6128	-0.18546	2200002D01Rik
3:96497924-96498730	9	0.00595088	0.761628	0.547433	0.274348	Pias3
4:128602020-128602615	7	0.00393963	0.762096	0.6899	0.266019	Azin2
8:85911344-85911729	5	0.0309336	0.762479	0.554467	0.0698133	Clgn
X:97922239-97922649	5	0.00729758	0.76283	-0.3416	-0.08116	Kif4
7:28115997-28116402	5	0.0179637	0.76354	-0.643633	-0.25944	Ltbp4
15:36140022-36140717	8	0.00662206	0.763569	-0.777633	-0.341112	Spag1
10:80926876-80927472	7	2.21349e-08	0.763854	-0.679933	-0.300248	Celf5
2:44716424-44716824	5	0.00363789	0.764175	-0.362567	0.0877267	Gtdc1
9:21751806-21752436	7	0.000925647	0.764258	-0.783767	-0.418833	Plppr2
14:73448144-73449064	10	3.54251e-05	0.765121	0.517233	0.173237	Cysltr2
6:117810140-117810455	4	0.0173971	0.76627	0.4102	0.100058	Zfp239
11:73597505-73599100	17	4.43419e-14	0.766408	0.620933	0.227912	Olfr390
13:12432267-12433467	12	9.58773e-06	0.766455	-0.902533	-0.359244	Actn2
17:6270631-6271136	6	0.000623542	0.76714	-0.444133	-0.0794611	Tmem181a
X:120217174-120217482	4	0.0398858	0.767665	-0.5178	-0.293408	Cldn34c1
6:122902868-122903353	6	0.00401617	0.767926	0.3569	0.217383	Clec4a3
16:30312349-30313727	15	2.60192e-07	0.768353	0.658333	0.30126	Atp13a3
9:43937928-43938523	7	2.19861e-21	0.768743	-1.36387	-0.430152	Mcam
5:107721264-107721549	4	0.0261588	0.769902	-1.06373	-0.422908	Tgfbr3
7:109920091-109920796	7	0.00298379	0.770179	0.649933	0.1598	Olfr561
7:132510711-132511406	5	0.00598421	0.770533	0.421	0.0341867	4930571K23Rik
8:73289834-73290329	6	0.0318983	0.771092	1.0641	-0.0217111	Ifi30
8:23337490-23338090	7	2.06285e-06	0.771437	0.5313	0.0791524	Thsd1
11:64789698-64790604	8	6.18206e-08	0.77168	-0.636633	-0.176863	Elac2
4:120370352-120370957	7	0.00693598	0.771928	-1.1835	-0.595276	Kcnq4
2:32238976-32240372	13	4.77193e-05	0.771931	-0.681667	-0.326869	Lcn2
13:113825067-113825669	7	6.43251e-05	0.772272	-0.675933	-0.329652	Mir449c
3:128907088-128907675	7	0.0289742	0.772272	-1.62207	-0.324538	Pitx2
16:55974473-55974772	4	0.0224309	0.772293	-0.3778	-0.225358	Zbtb11
17:39980136-39981031	10	0.00366102	0.773035	0.5044	0.32618
11:94412764-94413464	5	0.0250739	0.773362	0.289033	0.176027	Rsad1
9:88852164-88852475	4	0.01219	0.773841	0.756667	0.306175	Bcl2a1a
2:164786054-164786641	7	7.21069e-07	0.773872	-0.538233	-0.150705	Mmp9
6:145161853-145162341	6	0.00222294	0.774457	0.442	0.0826333	Etfrf1
X:163770959-163771349	5	0.040058	0.775096	0.545833	0.17026	Tlr7
7:110565274-110565865	7	0.00131437	0.775641	-0.495133	-0.357129	Usp17lc
12:3362190-3362751	5	0.00377388	0.775921	0.354	-0.0072	Kif3c
12:105847832-105848232	5	0.0417054	0.776594	1.16827	0.00624	Dicer1
18:13165145-13166163	11	2.3996e-06	0.777174	-0.774333	0.129439	Hrh4
X:97792715-97793110	5	0.0454437	0.777526	0.660367	0.0211067	P2ry4
16:16559522-16559822	4	0.0341511	0.777595	0.3071	0.153233	Fgd4
1:38683641-38683941	4	0.0167613	0.777679	-0.980467	-0.377225	Aff3
4:41519218-41519518	4	0.0379701	0.777855	0.414267	0.00910833	Dnaic1
11:69635530-69635995	5	0.0151214	0.779113	-0.3832	-0.132547	Spem1
17:69186169-69186766	7	0.000872222	0.779922	-0.9257	-0.46979	L3mbtl4
7:9864604-9865714	5	9.29841e-05	0.779984	0.735567	0.102847	Vmn2r43
2:86949021-86949416	5	0.0300704	0.780315	0.715433	0.231807	Olfr259
17:25854031-25854821	9	5.12023e-06	0.780525	-0.482033	-0.110452	Gng13
5:136379249-136379929	8	2.54559e-06	0.780542	-1.14387	-0.395171	Ywhag
8:36647914-36648264	4	0.00599952	0.780562	0.487967	0.251433	Mfhas1
4:155239848-155240353	6	0.0379415	0.782033	-0.421567	-0.283917	Cptp
13:101547745-101548040	4	0.0369047	0.782056	-0.696167	-0.0644083	Ccnb1
1:134290020-134290340	4	0.0468293	0.782185	0.4073	0.20065	Tmcc2
4:147077822-147079121	7	3.35976e-06	0.782343	0.518333	-0.0965667
3:94176827-94177437	7	0.013732	0.783093	-0.845933	-0.417367	Rorc
3:95360640-95361618	8	0.000567743	0.78315	-0.537033	0.041375	Ctss
11:69484756-69485136	5	0.009399	0.78321	-0.297467	-0.138273	Eif4a1
8:124808016-124808621	7	7.42509e-08	0.783274	-0.412567	-0.262014	Zfpm1
15:75762268-75762995	6	0.000228816	0.78382	-0.670667	-0.332867	Tsta3
7:110742877-110743377	6	0.00913408	0.783983	0.719033	0.307361	Olfr618
1:78185925-78186571	7	0.000161717	0.783989	-0.707233	-0.203605	Pax3
7:20189086-20190594	12	2.9561e-10	0.784538	-0.695267	-0.310333	Clasrp
10:88807283-88807893	7	0.000725911	0.784646	-0.415133	-0.0506667	Gas2l3
14:27027466-27028171	8	0.0187641	0.784952	-0.532567	-0.279925	Tmem254a
11:102260764-102261459	8	1.53241e-05	0.785035	-1.45327	-0.514575	Rundc3a
X:35932002-35932288	4	0.0249772	0.785305	-0.4002	-0.0984417	Cul4b
5:9164033-9164635	6	0.0201639	0.785349	0.5058	0.0669444	Dmtf1
X:160934788-160936493	18	1.61606e-09	0.785558	0.6263	0.236856	Asb9
10:93052067-93052487	5	0.0244697	0.785657	-0.3054	-0.0102267	Snrpf
8:19293511-19294076	6	0.0250748	0.786522	-0.583567	-0.08255	Defb3
3:152006188-152006648	4	0.0229837	0.786989	-0.384	-0.232942	Usp33
1:64167226-64167588	4	0.00682693	0.787036	-0.8215	-0.326142	Klf7
12:55830024-55830719	7	0.00775172	0.787788	-0.5434	-0.1903	Snx6
10:75035146-75035531	5	0.0370548	0.788969	-0.330667	-0.107973	Ggt1
1:89371758-89372348	7	2.22361e-05	0.789503	-1.06613	-0.428824	Snorc
2:164739714-164740159	5	0.0258751	0.789552	-0.369233	-0.2298	Zfp335
2:169957360-169957650	4	0.0393843	0.789863	0.7025	0.220867	Zfp217
1:135026929-135027439	6	0.0293523	0.79011	-0.751967	0.0797222	Ppp1r15b
11:58052780-58053270	6	0.00111648	0.790615	-0.7761	-0.222244	Irgm2
7:111797928-111798722	9	0.0036296	0.790654	0.5035	0.245007	Olfr658
6:114871830-114872450	5	0.0294051	0.790801	-0.8212	-0.190753	Vgll4
5:143535366-143535971	7	0.000140859	0.791394	-0.7657	-0.37611	Tnrc18
10:18734454-18734840	5	0.00867333	0.791573	-0.977867	-0.0473067	Tnfaip3
16:4267786-4268366	7	2.34627e-05	0.791626	-0.375767	-0.0586905	Adcy9
15:75672657-75673589	8	0.00453945	0.7917	-0.420233	0.134379	Zc3h3
3:106595350-106595941	6	0.000108109	0.791706	0.459433	0.243472	Cd53
5:130697928-130698613	8	8.75195e-18	0.791924	-0.5908	-0.249829	Tmem248
13:67523964-67524364	5	0.0391744	0.79224	0.3821	0.136227	Zfp874a
11:69834815-69835511	8	3.19469e-06	0.792627	-0.640633	-0.271004	Dlg4
5:120885369-120886466	12	1.09987e-06	0.792931	-0.467267	-0.0839306	Lhx5
10:129413387-129414026	6	0.00825126	0.793271	0.695867	0.299089	Olfr247
X:100890665-100890965	4	0.021033	0.793326	0.495033	-0.011075	Slc16a2
11:75297322-75298197	8	0.000184259	0.793354	0.585	0.151117	Prpf8
9:114887182-114888180	11	1.97912e-08	0.793414	-0.837933	-0.24137	Osbpl10
7:20593772-20594062	4	0.0163472	0.793541	0.499633	0.114308	Nlrp9b
11:3416820-3417400	7	0.000853845	0.793732	-1.15707	-0.572729	Selenom
2:164796283-164796873	7	0.000109236	0.7938	-0.516233	-0.187843	Slc12a5
15:12248694-12249340	7	0.0274745	0.794871	0.637033	-0.0162762	Golph3
13:88960730-88961210	5	0.0324236	0.794916	-0.5207	-0.11896	Edil3
1:130224178-130224463	4	0.0254156	0.796239	-0.221167	-0.112258	Lct
13:34053660-34054857	6	7.3664e-06	0.796286	0.673533	0.315906	Serpinb6a
6:36338304-36338894	7	7.82476e-29	0.796764	-1.31517	-0.480705	9330158H04Rik
13:64233145-64233525	5	0.0427079	0.797522	0.459	0.261167	Zfp367
14:52472234-52472535	4	0.0404453	0.798124	-0.444367	0.0202417	Ear6
9:62986321-62986920	7	0.00050257	0.798301	-0.5805	-0.245424	Skor1
14:51733291-51733571	4	0.0268096	0.798356	-0.302767	-0.0740667	Eddm3b
15:80003201-80004836	17	8.45595e-09	0.798866	-0.782433	-0.382127	Mgat3
15:79659292-79659592	4	0.0390475	0.798995	-0.9737	-0.442158	Npcd
7:69611445-69611745	4	0.0410169	0.79947	0.450133	-0.017525	Peg12
15:79187653-79188248	7	2.40802e-09	0.799725	-0.755033	-0.41661	Maff
17:15701295-15701690	5	0.0390397	0.79975	-1.02837	-0.424653	Prdm9
2:27395563-27396164	7	4.48404e-07	0.799996	-0.646367	-0.201352	Wdr5
16:92320971-92321446	6	0.00082102	0.800577	0.420967	0.172933	Fam243
6:66629713-66630558	9	0.00691829	0.800669	0.520067	0.206656	Vmn1r35
7:13480212-13481377	10	7.73498e-08	0.80096	0.5609	0.20893	Zfp128
1:78504692-78504982	4	0.0236582	0.801097	0.393333	0.0614417	Mogat1
7:25459296-25460016	7	0.00012345	0.801735	0.381733	-0.113205	Tex101
8:22435638-22436308	7	0.018176	0.802037	0.642967	0.214595	Defa5
16:94346793-94347088	4	0.0146903	0.802059	-0.527133	-0.310667	Sim2
6:65094006-65094511	6	0.00135189	0.802247	0.5293	0.0434667	Hpgds
11:4035213-4035808	7	0.00391509	0.802356	-0.650267	-0.115595	Rnf215
6:122714345-122715046	8	0.000173258	0.803509	-0.4045	-0.247396	Slc2a3
4:155079581-155079871	4	0.0267469	0.803532	-0.476733	-0.241408	Ssu72
15:102857722-102858132	5	0.0311652	0.803812	-0.3439	-0.231873	Hoxc4
13:74256008-74256413	5	0.017577	0.80404	-0.4809	-0.00309333	Slc9a3
8:109672572-109672963	5	0.00999193	0.804197	-0.360767	-0.21574	Cyb5b
14:56741897-56742397	6	0.0153183	0.804204	-0.417833	-0.0706722	Gzme
16:30510528-30511128	7	0.00683271	0.804473	-0.687967	-0.149538	Tmem44
1:75129749-75130149	5	0.016921	0.804655	-0.443133	-0.2542	Slc23a3
2:25166593-25167204	7	0.000112354	0.805049	-0.461233	-0.197243	Grin1
6:132264422-132265687	13	0.000272086	0.805162	0.625967	0.251546	Gm4736
2:38859911-38860661	8	0.00912503	0.805767	-0.794967	-0.39565	Wdr38
8:74233273-74233873	7	9.24363e-05	0.805826	-0.466633	-0.2731	Fcho1
7:51684176-51684756	7	0.00727611	0.806427	-0.6177	-0.205019	Lrrc4b
14:31764979-31765364	5	0.00530651	0.806454	0.479933	0.0564267	Nek4
7:147180297-147180577	4	0.0413663	0.806485	-0.283767	-0.00178333	Tubgcp2
11:109007817-109008302	6	0.0381268	0.806924	-0.563333	-0.0137389	E030025P04Rik
8:113493856-113494466	7	0.00100294	0.806959	-0.648833	-0.303448	St3gal2
6:58590195-58590795	7	0.00666438	0.807097	-0.570767	-0.144914	Abcg2
15:77473192-77473677	6	0.0388751	0.807356	0.5018	-0.0369778	Apol11b
5:125725921-125726531	7	0.00990617	0.807409	-0.452467	-0.214152	Scarb1
12:74154566-74155176	7	1.89719e-05	0.807837	-0.847233	-0.244829	Six1
1:193006811-193007206	5	0.030384	0.807965	-0.435433	-0.14064	Atf3
2:32236706-32237116	5	0.0108956	0.808169	-0.763467	-0.196533	1110008P14Rik
14:52730623-52731273	6	0.00107213	0.808295	-0.5127	0.0606833	Rpgrip1
X:131220709-131221331	7	5.02604e-05	0.808343	-0.7054	-0.176724	Armcx1
7:142722856-142723272	5	0.0130322	0.808428	0.549467	0.100533	Clrn3
19:3997629-3999419	19	8.09844e-08	0.808442	-0.930467	-0.370714	Tbx10
9:18277770-18278460	8	0.000465185	0.808773	-0.552	-0.277079	Zfp558
14:56379821-56380411	7	0.0284364	0.809015	-1.6851	-0.595648	Ltb4r2
2:136504309-136504919	7	0.00994845	0.809203	-0.515	-0.244819	Snap25
13:67962175-67962605	4	0.0368831	0.809609	-0.4777	-0.243583	BC048507
X:70587975-70588685	8	0.00623597	0.809651	-0.575567	-0.276092	Zfp275
11:116444984-116445714	7	0.00819957	0.809972	-0.426833	-0.0775619	Ube2o
16:18624360-18626390	14	0.00234858	0.809978	-1.35133	-0.385076	Sept5
4:116976646-116977246	7	1.4742e-05	0.810226	-0.699367	-0.291262	Rnf220
1:141318328-141318638	4	0.0404127	0.810268	0.4874	0.1052	Zbtb41
1:30920063-30920373	4	0.0363768	0.810394	0.5439	0.322108	Phf3
2:173103348-173103793	5	0.0384713	0.810793	-0.3899	0.09074	Pmepa1
19:6418429-6419032	7	0.00528144	0.810913	-0.812633	-0.289671	Nrxn2
7:28853319-28853710	5	0.0245476	0.810975	0.797367	0.374267	Fcgbp
5:49282256-49283712	15	2.45332e-09	0.81101	0.7272	0.239502	Kcnip4
7:52653352-52653933	6	0.00826582	0.811062	-0.509067	-0.19495	Snrnp70
17:44087191-44087552	4	0.00835704	0.811088	0.471233	-0.0150167	Rcan2
15:57967219-57968799	13	1.26491e-05	0.81127	-0.512533	-0.0450436	Atad2
10:126342689-126343277	7	4.58175e-05	0.81201	0.558567	0.243733	Atp23
Y:1918900-1919335	5	0.00517245	0.812049	-0.658233	-0.30828	Sry
11:37049757-37050427	7	0.00206071	0.812069	-0.4585	-0.179129	Tenm2
3:127599290-127600055	8	0.0165236	0.812082	0.671033	0.001425	Fam241a
4:99320023-99320503	6	0.0220405	0.812084	-0.742567	-0.3765	Foxd3
17:34636206-34636601	5	0.0226817	0.812232	0.5789	0.0556733	Notch4
19:34329104-34329894	9	0.000780812	0.812667	-0.8113	-0.0940259	Acta2
4:118429739-118430049	4	0.0135288	0.812676	0.535167	0.01315	Olfr1338
19:5352188-5352488	4	0.0180821	0.812704	0.454367	0.128233	Cst6
1:162122452-162123177	8	0.0148377	0.812722	0.3811	0.1501	Mrps14
15:52541738-52542018	4	0.0322659	0.813103	-0.467333	-0.141517	Med30
19:7294183-7295044	6	0.000670394	0.813771	0.4641	0.219828	Cox8a
4:143157175-143157981	7	0.0102079	0.813811	-0.748333	0.135838	BC080695
7:108493644-108494144	6	0.0233507	0.813935	-1.10203	-0.186956	Stard10
17:36049319-36049887	6	0.00180658	0.814129	-0.5164	-0.208539	Mrps18b
11:97638642-97639320	7	0.0141009	0.814407	0.431833	0.0573762	Rpl23
7:152079838-152080175	4	0.011065	0.814727	0.4653	-0.000441667	Fgf15
6:141473135-141473775	6	0.0440026	0.814747	0.2984	0.00329444	Slco1c1
X:90539743-90540358	7	0.015817	0.814874	-0.883267	-0.281343	Arx
10:5958475-5959375	10	0.0113897	0.815479	-0.770333	-0.0669467	Zbtb2
10:95403360-95403950	7	0.000465212	0.815658	-0.5968	-0.2673	Eea1
11:72829560-72830120	6	0.0220017	0.815784	-0.495967	-0.281222	P2rx1
19:9211556-9212292	8	0.00560768	0.815803	0.714033	0.266713	Asrgl1
5:120117736-120118641	10	0.0141075	0.815814	-0.985533	-0.25424	Tbx3
14:56504364-56504959	7	0.0249484	0.815822	-0.336467	-0.249114	Khnyn
7:48920442-48921067	6	0.0209453	0.816312	-0.516	-0.143344	Vmn2r-ps54
7:127738719-127739426	4	0.0204733	0.816424	0.4337	0.156692	E130201H02Rik
8:72661815-72662505	8	0.0027465	0.81662	-0.799933	-0.249821	Rfxank
X:161420809-161421199	5	0.0191566	0.816912	0.326967	0.155387	Fancb
8:80134591-80135096	6	0.0361893	0.817174	-0.403533	0.00642222	Tmem184c
7:135035406-135035701	4	0.0448454	0.817443	0.293567	0.0364667	Vkorc1
4:62833239-62834654	14	1.80942e-06	0.817486	-0.6869	-0.352371	Kif12
5:35728809-35729114	4	0.0271279	0.817503	-0.6156	-0.280325	Hmx1
3:121744437-121744942	5	0.00241493	0.817605	-0.734867	-0.209873	Abca4
13:69881016-69881406	5	0.0340674	0.817631	-0.424067	0.0783267	Ube2ql1
5:115300774-115301329	6	0.0241375	0.817671	-0.690567	-0.221739
8:112138696-112139112	4	0.00922654	0.81787	0.451733	0.174983	Pkd1l3
11:53116345-53116725	5	0.00496141	0.8179	0.5867	0.102427	Hspa4
14:64224767-64226099	15	3.33483e-06	0.817904	-1.38267	-0.42794	Xkr6
17:85192152-85192937	8	0.00137728	0.818157	-0.4419	-0.134925	Lrpprc
19:59294331-59294831	6	0.0283121	0.818297	-0.4472	-0.00892222	Kcnk18
X:156024994-156025304	4	0.0344273	0.81842	0.280533	-0.073575	Bclaf3
5:117839642-117840464	7	0.00231819	0.818644	0.575333	0.173686	Rfc5
8:91530187-91530772	7	2.48809e-06	0.819353	-0.831433	-0.167086	Sall1
15:79713607-79714027	5	0.0377065	0.819376	-0.731967	-0.0750267	D730005E14Rik
7:73254553-73255163	7	0.00857794	0.819532	-0.433433	-0.235495	Chsy1
12:72069185-72069770	7	4.1164e-10	0.819578	-0.473867	0.0902381	Actr10
17:35978605-35979181	7	0.00610617	0.81981	-0.576333	0.0237619	Mdc1
7:3867769-3868194	4	0.0325142	0.819838	-0.328967	-0.0118417	Lilra6
7:108652881-108653560	8	8.25823e-08	0.819868	-1.15173	-0.371304	Pde2a
3:153507046-153507926	10	0.000990637	0.819901	-0.3969	0.136107	Asb17
7:144602119-144602419	4	0.0331962	0.820055	-0.4797	-0.246675	9430038I01Rik
7:53604069-53604674	7	0.00319959	0.820587	-0.4475	-0.278243	Myod1
7:20054829-20055427	7	0.0235789	0.820698	-0.892733	-0.249986	Mark4
18:76218948-76219553	7	9.42009e-05	0.820712	-0.723733	-0.0603524	Zbtb7c
13:59806833-59807795	9	0.000469628	0.820874	-0.6125	-0.279159	Spata31d1a
2:90423164-90423764	7	0.0024414	0.82129	0.447667	0.217257	Ptprj
8:114047500-114048743	8	1.50981e-05	0.821491	0.5551	-0.0812	Wdr59
2:119798011-119799124	12	0.000389814	0.821701	-1.2136	-0.210467	Mapkbp1
4:8838290-8838875	7	0.00036018	0.821775	-0.601733	-0.248033	Chd7
2:78074749-78075064	4	0.01387	0.821809	0.5937	0.218167	Gm14461
11:58345692-58346372	8	0.0140448	0.821835	0.688567	0.318692	Olfr330
11:6189718-6190333	5	0.0277728	0.821872	-0.6987	0.02816	Ogdh
5:138558120-138558820	8	0.00168867	0.821958	-0.357067	-0.112879	Zscan21
12:104684389-104684809	5	0.00130895	0.822199	0.7803	0.267607	Ifi27l2a
1:151944294-151944716	5	0.0330546	0.822486	0.515167	0.202987	Ptgs2os
15:10107608-10108123	6	0.00396544	0.822728	-0.7894	-0.200422	Prlr
1:121809027-121809522	5	0.0310622	0.822801	0.371767	0.17348	Tmem177
6:122256080-122256645	6	0.000865949	0.822829	-0.6204	-0.123272	M6pr
11:35613692-35615103	8	0.00173074	0.822858	-0.5977	0.0524375	Fbll1
11:101306840-101307872	6	0.00423957	0.822974	0.423333	0.141983	Rpl27
12:92636893-92637674	7	0.0209416	0.823633	0.588333	0.0832571	Tshr
X:18039210-18039960	7	0.01748	0.824075	-0.372667	-0.255605	4930578C19Rik
15:74631820-74633064	11	0.0142249	0.824209	-0.554133	-0.0714545	Ly6k
9:21329695-21331310	17	7.3838e-09	0.824246	-0.5479	-0.0781098	AB124611
4:97412311-97412912	7	0.0244916	0.824618	-0.403167	-0.0132524	E130114P18Rik
12:117721236-117721632	5	0.0327928	0.824782	0.4852	0.12896	Ptprn2
1:127572925-127573415	6	0.0274787	0.82484	0.5246	0.316639	Gpr39
10:39966054-39966349	4	0.024144	0.825004	0.363267	0.2275	Rpf2
7:16897275-16897880	7	0.000432489	0.825125	-0.673467	-0.216857	Bbc3
1:175197368-175197897	6	0.00518108	0.82541	0.570267	0.0466444	Olfr418
1:172185368-172185968	7	4.24802e-05	0.825882	0.604	-0.0912	Sh2d1b2
3:45183580-45185600	21	1.23956e-09	0.825934	1.4174	0.467079	Pcdh10
6:143050542-143050862	4	0.0447947	0.826012	0.699133	0.298225	C2cd5
7:86952656-86953620	9	0.00119291	0.826119	-0.6266	0.0142	Mesp2
5:28444629-28445310	8	0.00159268	0.826593	-0.804333	-0.376513	Insig1
14:27704858-27705884	10	0.00278495	0.826615	0.5535	0.12169	Asb14
1:136195416-136196002	7	0.00265379	0.826737	-0.652467	-0.376648	Ppfia4
5:4760769-4761174	5	0.0122986	0.826871	0.497567	0.02316	Fzd1
5:52867427-52868122	8	0.00215902	0.827127	-0.5609	-0.341629	Lgi2
15:50700867-50701480	7	0.0239684	0.827345	-0.764	-0.162238	Trps1
X:72627568-72628481	10	0.000101917	0.827371	-0.5573	0.000323333	Fundc2
16:90810214-90810909	8	2.77748e-05	0.827556	0.892867	0.0703125	Urb1
7:137690295-137690905	7	0.00731852	0.82768	0.386	-0.0867667	Nsmce4a
17:36598559-36599454	10	0.00300327	0.82778	-0.630033	-0.10136	H2-M10.4
11:101137573-101138078	6	0.00512516	0.827801	-0.659233	-0.324122	Wnk4
9:28210717-28211312	7	5.10698e-05	0.827943	-0.441067	-0.197514	Opcml
3:89224737-89226228	16	3.41105e-05	0.827982	-0.739067	-0.294567	Shc1
11:60593489-60593779	4	0.0169348	0.828155	-0.371433	-0.190292	Smcr8
1:89158039-89158602	5	0.0268288	0.828366	0.4938	-0.0812533	Efhd1
2:31665311-31667326	21	8.65018e-08	0.828407	-0.678467	-0.333011	Qrfp
11:3406567-3407712	12	6.3077e-11	0.828419	-0.6617	-0.308392	Inpp5j
1:52877123-52877446	4	0.035151	0.828493	-0.7174	-0.149175	Inpp1
8:72178333-72178923	7	0.000905344	0.828925	1.07817	-0.0633952	Zfp964
9:21169502-21170058	6	0.0175349	0.828962	0.391267	-0.0531889	Ilf3
8:87162339-87163209	8	0.000100673	0.829127	-0.524333	-0.10705	Cacna1a
8:129107757-129108358	7	0.000173771	0.829405	-0.6966	-0.202881	Irf2bp2
3:19166266-19166571	4	0.0401717	0.82994	0.3497	0.258367	Pde7a
3:17694464-17695069	7	0.000879817	0.830433	-0.676633	-0.304038	Mir124-2hg
5:113566789-113567788	11	2.12377e-05	0.830753	-0.839133	-0.231664	2900026A02Rik
11:48862479-48862999	6	0.0185142	0.831084	-0.3649	0.0924056	9930111J21Rik2
2:17986150-17986650	6	0.0331698	0.831419	-0.484333	-0.228872	Mllt10
2:48802090-48802704	6	0.0410159	0.831541	0.908267	0.229344	Orc4
3:95694961-95695433	4	0.0162935	0.831611	-0.343067	-0.1332	BC028528
5:141715255-141715965	8	0.0180085	0.832008	-0.7101	-0.0278917	Sdk1
16:26460394-26462198	15	0.000445897	0.832065	-0.602567	-0.140127	Cldn16
18:57084473-57084783	4	0.0300995	0.832465	-1.102	-0.12155	March3
17:36255722-36256457	8	0.0132542	0.832505	-0.796	-0.188683	Gm7030
2:160713405-160713983	7	0.00629555	0.832573	-0.452233	-0.0313571	Lpin3
11:96708238-96709080	9	0.00222053	0.832736	-0.539167	-0.164096	Copz2
10:79341887-79342367	6	0.0140484	0.832911	0.410067	0.0982333	Prtn3
6:122086728-122087313	7	0.00966853	0.832964	0.430833	0.187586	Gm10319
15:3421895-3422480	7	0.0252069	0.833	0.490133	0.237867	Ghr
12:57446130-57446442	4	0.0283044	0.833427	-0.398367	-0.0908333	Mbip
12:9587795-9588489	8	0.00865756	0.833477	-0.761433	-0.0426125	Osr1
3:84470512-84470808	4	0.0314733	0.833757	-0.438667	-0.0072	Arfip1
15:89354205-89354811	7	3.36163e-05	0.834043	-0.622433	-0.275652	Shank3
7:109247319-109247999	8	0.00240633	0.834362	-0.517933	-0.148442	Art5
1:39425177-39425472	4	0.0242707	0.834767	-0.545367	-0.261183	Rpl31
4:148116621-148117221	7	0.000998927	0.83526	-0.526867	-0.0765048	Casz1
12:55413922-55414552	7	8.52778e-13	0.835368	-0.471633	-0.180548	Gm7550
4:140695915-140697335	9	0.0094313	0.835464	0.4055	0.0339852	Szrd1
3:152009534-152010034	6	0.0242523	0.835591	-0.440267	0.0332722	Usp33
2:152577692-152578575	7	0.0143145	0.835667	-0.4555	-0.1938	Cox4i2
11:97847961-97848488	6	0.0355649	0.835733	-0.426467	-0.29105	Plxdc1
2:156371520-156371820	4	0.0350414	0.836562	0.3277	0.2187	Aar2
16:23056599-23057089	6	0.0350073	0.836623	0.6048	0.173194	Kng1
6:145561528-145562238	8	0.000455912	0.836864	1.35257	0.215117	Lmntd1
2:85416441-85417946	16	0.000142335	0.836876	0.953967	0.339358	Olfr996
11:113480016-113480496	6	0.00513171	0.837058	-0.546833	-0.11815	Slc39a11
8:4252095-4253750	15	7.24421e-47	0.837066	-0.7746	-0.267731	Snapc2
11:59006638-59007351	6	0.0222963	0.837092	-0.456033	-0.241328	Guk1
6:122761055-122761675	7	0.00113518	0.837276	0.593133	-0.0115667	Foxj2
10:81590552-81591162	7	2.67605e-10	0.837549	-0.509333	-0.25669	AU041133
11:76012606-76013222	6	0.0245765	0.837588	0.4652	0.0715	Glod4
9:110148244-110148630	5	0.0126276	0.837623	-0.9107	-0.347507	Cspg5
X:74678682-74679331	7	0.000506049	0.837791	-0.479633	-0.138562	Tbl1x
8:74741466-74742166	8	0.0286532	0.8378	0.392633	0.03295	Fam32a
4:132641005-132641610	7	0.0228867	0.838046	-0.571567	-0.236705	Ahdc1
16:17895787-17896372	7	0.00787195	0.838383	-1.0198	-0.45169	Tssk1
4:3114633-3115329	6	0.0377933	0.838441	0.721067	0.224456	Vmn1r3
15:76158885-76159385	6	0.0248569	0.838649	-0.538167	-0.259089	Exosc4
8:97447615-97448325	8	0.000706325	0.838734	-0.5502	-0.264171	Adgrg5
7:91837914-91838536	7	0.000196947	0.838812	0.5149	0.0108762	Zfand6
2:24329437-24329735	4	0.0106077	0.838831	0.353033	0.0538917	Pax8
16:23224224-23224539	4	0.0338614	0.838988	-0.5591	-0.259783	St6gal1
11:26110095-26110695	7	0.00262752	0.839122	-0.742067	-0.301776	5730522E02Rik
16:23890190-23890505	4	0.00173164	0.839151	0.523533	0.0677667	Sst
11:59022275-59022567	4	0.00291831	0.839323	-0.510867	-0.176558	2310033P09Rik
8:90793352-90793747	5	0.0360511	0.839615	0.383833	0.193327	Adcy7
12:99812746-99813411	7	0.0311362	0.839928	0.5068	-0.063019	Kcnk10
7:54266345-54266670	4	0.0147837	0.839946	0.5573	0.0784417	Spty2d1
11:98010208-98010503	4	0.0370128	0.840018	-0.274467	-0.185833	Fbxl20
16:13733300-13733600	4	0.0187145	0.84003	-0.453467	0.00253333	Pla2g10
4:94319067-94319752	8	0.0102386	0.840035	-0.7054	0.0730417	Ift74
19:13964670-13965566	9	0.018206	0.840398	-0.620767	0.0985704	Olfr1504
10:127812042-127812942	5	0.0190304	0.840533	0.414967	-0.0482867	Ankrd52
11:62273376-62273681	4	0.0314918	0.840561	-0.530833	-0.0290667	Pigl
8:126415781-126416491	8	1.78257e-05	0.840589	-0.535567	-0.279342	Acta1
14:69276006-69276841	9	0.00351385	0.840613	-0.4665	0.118096	Adam28
6:121248755-121249110	4	0.0339669	0.840624	0.5407	0.125858	Slc6a13
9:113616508-113617110	7	0.0275835	0.84069	-0.6248	-0.00962857	Pdcd6ip
6:130185840-130186215	5	0.0132763	0.840775	0.398667	0.07614	Klra22
3:88986808-88987808	11	0.00487841	0.84084	1.44623	0.00503939	Fam189b
4:49562225-49562732	6	0.027908	0.840983	-0.473467	0.00613889	Aldob
17:37029324-37029873	6	0.0165523	0.841114	0.355933	0.174039	Trim40
7:19896512-19896847	4	0.0329388	0.841233	-0.882	-0.306442	Fosb
7:17460955-17461350	5	0.0410886	0.841248	0.382	-0.0252667	Dact3
15:78376484-78377639	11	0.000276448	0.841274	-0.741233	-0.283239	Sstr3
X:108009864-108010464	7	0.0196154	0.841435	-1.76733	-0.560086	Pou3f4
18:38345459-38346137	8	0.00209444	0.841601	0.5931	0.0393125	Pcdh1
4:118161734-118162454	8	0.000587691	0.841825	-0.5482	-0.101062	Tie1
7:111509794-111510089	4	0.0243196	0.841941	0.342733	0.107358	Trim30b
7:149850017-149850312	4	0.0198406	0.842039	-0.780067	-0.170042	Igf2os
4:114758385-114759045	5	0.00413834	0.842243	-0.7518	-0.0770333	Pdzk1ip1
2:166611899-166612299	5	0.0204047	0.842448	-0.3183	-0.10536	Trp53rkb
12:106429233-106429937	7	0.00846589	0.842471	-0.433833	-0.115262	Tcl1b3
2:168031834-168032539	8	0.0248525	0.84269	-0.4538	-0.240292	Adnp
4:109652465-109653070	7	1.07309e-05	0.842886	-0.664667	-0.128767	Dmrta2
5:124354347-124355548	9	7.6452e-05	0.843048	-0.639333	-0.20067	Denr
7:26264336-26265577	8	4.89854e-05	0.843219	-0.571733	0.0618292	4732471J01Rik
18:33625884-33626584	8	0.00263719	0.843416	-1.11117	-0.256192	Nrep
8:127243313-127243920	5	0.0272879	0.843583	0.264867	0.13914	Ttc13
14:76956375-76956780	5	0.00887498	0.84365	-0.693567	-0.270673	Serp2
7:120654437-120655016	6	0.0026379	0.843793	0.515767	0.142317	Far1
4:115616601-115617007	5	0.0233622	0.843949	-0.6235	-0.271753	Dmbx1
10:57696831-57697116	4	0.0439454	0.843994	-0.437833	-0.233483	Gm4981
6:113254233-113255153	10	0.00648607	0.844029	-0.6007	-0.173303	Cpne9
9:63869792-63870271	6	0.0347169	0.844156	-0.828433	-0.163867	Smad6
7:13482477-13483804	11	0.000143116	0.844395	-0.6578	-0.302806	Zscan22
1:33872053-33872704	6	0.0159291	0.84447	-0.5124	0.0214556	Zfp451
19:32324910-32325385	6	0.0215419	0.844493	-0.519533	-0.0570778	Sgms1
19:12842542-12843032	6	0.0336341	0.845245	0.451233	0.165083	Gm44505
7:150656721-150657331	7	0.000350896	0.845311	0.544967	0.205486	Slc22a18
18:50287579-50288664	12	1.84366e-05	0.845373	-0.6971	-0.141961	Hsd17b4
1:89290574-89291079	6	0.00297106	0.845825	0.532633	0.244633	Gigyf2
6:89988545-89989740	12	0.000818477	0.845989	0.625133	0.173014	Vmn1r48
1:182866887-182867567	8	0.00500049	0.846107	-0.416633	-0.0368958	Lefty1
7:111508072-111508772	8	0.0223179	0.846298	0.499167	0.241917	Trim30b
1:162084880-162085287	5	0.0411456	0.846448	0.319267	-0.0253267	Tnn
17:47731519-47732145	7	0.00238924	0.846569	-0.558	-0.305576	Ccnd3
9:110629362-110629962	7	2.30381e-05	0.846691	-0.738267	-0.351605	Pth1r
13:21923485-21924373	8	0.0110635	0.846908	-1.01303	-0.249117	Hist1h4n
6:86744161-86744641	6	0.032913	0.846935	-0.347567	-0.0612944	Anxa4
14:8650613-8651323	8	0.00590859	0.847254	-0.883667	-0.150375	Flnb
8:87379370-87380120	7	0.0229422	0.847526	0.527467	0.232662	Farsa
12:56256425-56257010	7	0.00852266	0.847567	0.422367	0.133195	Srp54b
14:52470499-52470799	4	0.0255753	0.84759	-0.323033	-0.125392	Ear6
18:23910617-23910897	4	0.0184296	0.84796	-0.333	-0.207583	Mapre2
6:127058832-127059317	6	0.0447161	0.848081	-0.503167	-0.118433	Tigar
14:48269552-48269837	4	0.0144541	0.848091	-0.242533	-0.0840167	Ktn1
7:28642651-28643061	5	0.0267666	0.84814	-0.464633	-0.0210933	Zfp59
1:136605379-136605999	7	0.00788911	0.848177	-0.378733	-0.269033	Syt2
9:44606568-44607465	10	0.00378019	0.848426	-1.26407	-0.289107	Tmem25
1:15276502-15277223	8	0.000695457	0.848465	-0.493667	-0.254629	Kcnb2
19:45005845-45006331	6	0.0362689	0.848674	-1.1183	-0.212917	Slf2
15:74317940-74318221	4	0.0312619	0.848813	-0.742767	-0.258333	Adgrb1
9:109350916-109351687	7	0.00865193	0.848995	-0.473967	0.151357	Fbxw16
2:29642524-29643023	5	0.0218024	0.849034	-0.519167	-0.1398	Trub2
17:47972671-47972991	4	0.0430248	0.849393	0.251167	0.0930417	Mdfi
1:173000359-173001037	8	8.01704e-06	0.849512	-0.756	-0.300438	Fcgr3
11:78328277-78328562	4	0.0272205	0.849569	-0.304333	-0.128775	Poldip2
2:180947158-180947868	8	0.000509432	0.849724	-0.4419	-0.2719	Srms
5:43992328-43992948	7	0.0308644	0.849959	0.520533	0.288395	C1qtnf7
11:115865958-115866638	8	0.00203635	0.850347	-0.631367	-0.262454	Itgb4
6:51220752-51221172	5	0.00269314	0.850385	-0.727267	-0.3242	Mir148a
5:122872876-122873203	4	0.00396393	0.850492	-0.2798	0.0303	Anapc7
19:37506371-37507119	5	0.00184624	0.850582	0.411733	0.02918	Hhex
4:137150355-137150755	5	0.0109032	0.850665	-0.529767	-0.0328933	Usp48
7:54004264-54004664	5	0.0396749	0.851103	-0.404633	-0.180113	Saa2
11:69359884-69360486	7	0.018123	0.851156	-0.360867	-0.187405	Dnah2
4:133074333-133074863	6	0.0320272	0.851161	-0.3475	0.0494222	Kdf1
1:133691110-133692305	13	3.93867e-06	0.851405	0.694867	0.117151	Pm20d1
8:24370131-24370451	4	0.0458557	0.85146	0.2949	0.0102583	Golga7
16:16503595-16504271	8	0.00672645	0.851557	0.517167	0.248975	Fgd4
19:40947500-40948100	7	0.0147406	0.851813	0.353733	-0.0208429	Zfp518a
3:33745807-33746107	4	0.029091	0.852005	0.389567	0.0646583	Ccdc39
6:85965545-85966145	7	0.032696	0.852073	-0.723867	-0.357081	Figla
12:55835520-55836145	7	0.00347682	0.852155	-0.644367	-0.259957	Snx6
13:47110773-47111498	8	0.020862	0.852245	0.409	0.0208583	Nhlrc1
2:155662472-155663377	9	0.000107379	0.852274	-0.496533	-0.0790519	Fam83c
5:109727247-109727987	8	0.0188899	0.852274	0.552933	0.291971	Vmn2r15
2:84520496-84520971	5	0.0224954	0.852567	-0.278767	-0.11132	Med19
2:4575542-4575862	4	0.0270506	0.8526	0.6214	0.158108	Prpf18
5:31753918-31755356	15	0.00037621	0.852755	-0.858633	-0.163267	Zfp512
2:85270264-85270754	6	0.0198742	0.852843	-0.493633	-0.0312111	Olfr994
5:121041145-121041470	4	0.0403167	0.852872	-0.627267	-0.255567	Iqcd
13:109106847-109107267	5	0.0103526	0.853132	0.5198	0.251827	Depdc1b
5:121670149-121671153	11	4.42689e-06	0.853186	-0.764367	-0.232836	Rpl6
11:98522711-98523049	4	0.00950175	0.853304	-0.428833	-0.0441833	Gsdma
14:33410163-33410873	8	0.000430593	0.853339	-0.6265	-0.311442	Prrxl1
1:39589686-39590516	7	5.67608e-05	0.853513	-0.397167	-0.228595	Cnot11
9:21934306-21935151	9	0.000816556	0.85357	-0.972	-0.379411	Acp5
13:96467228-96467533	4	0.0292334	0.853572	0.433833	0.261008	Iqgap2
5:136514529-136515034	6	0.0369584	0.854171	-0.470067	-0.265267	Upk3b
10:129892723-129894783	18	0.00011246	0.854512	0.820433	0.281009	Vmn2r86
15:73340123-73340418	4	0.0259519	0.854519	-0.5114	-0.105275	Dennd3
11:50769044-50769719	8	0.0312215	0.85454	0.565567	-0.00466667	Prop1
5:43990209-43990509	4	0.0189285	0.85464	0.396967	0.101725	C1qtnf7
15:77801840-77802240	5	0.0341135	0.854668	-0.335033	-0.14878	Eif3d
5:130499659-130500139	6	0.0219689	0.854851	-0.8717	-0.311189	Asl
13:95365720-95366305	7	7.75802e-05	0.85488	-0.810733	-0.234548	Ap3b1
8:121960324-121960809	6	0.0227226	0.855016	-0.821367	-0.383311	Osgin1
15:101649880-101650160	4	0.0296396	0.855053	-0.6238	-0.0445167	Krt2
16:19483988-19484378	5	0.0120041	0.85521	0.4406	0.186633	Olfr166
16:3910173-3911033	8	0.0150167	0.855227	0.579033	0.2637	Cluap1
8:96677054-96677354	4	0.0188176	0.855426	-0.3416	-0.103608	Mt3
17:27839326-27839855	6	0.00113136	0.855426	-0.497967	-0.0233556	Pacsin1
6:87682530-87683130	7	0.00358012	0.855462	-0.558033	-0.130895	Efcc1
6:112441339-112441794	5	0.0269371	0.85568	-0.285867	-0.04932	Oxtr
9:64587826-64588451	7	0.0032259	0.855842	0.426933	0.0929143	Rab11a
7:17477295-17477775	6	0.0236689	0.855842	-0.534733	-0.19045	Gng8
11:88816091-88817972	17	1.06486e-05	0.85615	-1.9835	-0.116141	Scpep1
11:99420781-99421101	4	0.0403312	0.856233	0.306433	-0.0861667	Krtap3-2
8:87295708-87296353	7	0.0018963	0.85626	-0.745067	-0.170433	Nfix
11:96858457-96859077	7	0.0258963	0.856673	-0.553967	-0.0934	Sp6
11:94010115-94010735	7	3.50595e-05	0.856805	-0.4482	-0.235776	Spag9
5:3598778-3599358	7	0.0100361	0.856812	0.528567	0.185686	Pex1
3:32637991-32638591	7	0.00446539	0.856843	-0.472133	-0.0646429	Ndufb5
19:44794481-44795181	8	3.68427e-08	0.856847	-0.669667	-0.177883	Pax2
6:121250525-121251005	6	0.0076907	0.856885	-0.4252	-0.225828	Slc6a13
8:82160634-82161720	9	0.0169441	0.856925	0.5449	0.264444	Otud4
9:15298028-15298635	7	0.033227	0.85715	-0.555167	-0.218586	Smco4
4:17777681-17777986	4	0.00955877	0.857221	0.394933	0.208117	Mmp16
11:97011486-97011791	4	0.0353947	0.857324	-0.257567	-0.196675	Tbkbp1
12:93026858-93027738	8	0.00252264	0.857469	-0.718633	-0.127004	Ston2
13:4572426-4572861	5	0.0231074	0.857707	0.351367	0.0453	Akr1c21
14:66571857-66572462	7	0.00100193	0.857854	-0.477833	-0.198805	Scara3
9:3335321-3335941	7	0.0242061	0.857878	-0.4041	-0.0418095	Alkbh8
13:67161729-67162324	7	0.00587171	0.858197	-0.525567	-0.0179048	Zfp712
9:108354495-108355080	7	0.0154204	0.858516	-0.9271	-0.347067	Klhdc8b
9:107299250-107299550	4	0.0147388	0.85864	0.2901	0.074575	Cacna2d2
2:88117729-88118161	5	1.16376e-05	0.858684	0.677267	0.450267	Olfr1173
9:106796465-106797181	8	0.00632723	0.859115	1.1412	0.113004	Dock3
17:25376004-25376456	4	0.0266009	0.859151	0.3798	0.0439083	Gnptg
5:150921292-150921681	5	0.0158157	0.859516	-0.5395	-0.199493	Fry
5:92794915-92795255	4	0.00920564	0.859689	-0.511433	-0.07385	Art3
4:129136161-129136888	4	0.0002009	0.859692	-0.311267	-0.0971833	Bsdc1
8:96563595-96563890	4	0.0182855	0.859698	-0.270267	-0.0211333	Ogfod1
11:103060570-103061155	7	0.00017009	0.859759	-0.418067	-0.245405	Fmnl1
X:51027186-51027620	5	0.0359871	0.859897	0.401733	0.09172	4930502E18Rik
18:21119743-21120363	7	0.00247408	0.860027	-0.6092	-0.0231429	Rnf125
11:114657308-114657713	5	0.0304657	0.860066	-0.7175	-0.276847	Btbd17
17:41053520-41054175	7	0.0067202	0.860105	0.357267	0.166133	Glyatl3
17:19794404-19795324	10	0.00238901	0.860416	0.4322	0.11442	Vmn2r102
17:36971372-36972388	9	0.00825331	0.860432	0.409467	-0.0155074	Trim26
3:41356717-41357244	6	0.0124631	0.860595	-0.623567	-0.160183	Jade1
4:128915887-128916572	8	0.0140551	0.860866	-0.6503	-0.328792	C77080
2:181252267-181253087	8	0.000122009	0.861001	0.457667	0.197238	Tpd52l2
7:133768258-133769067	9	0.00815521	0.861111	0.730533	0.109111	Nupr1
3:117573568-117573855	4	0.0446058	0.86116	0.359667	0.151775	Snx7
8:91549335-91549950	7	9.17665e-05	0.861281	-0.807967	-0.257695	Sall1
8:108229261-108229591	4	0.0206545	0.861365	-0.368233	-0.1639	Enkd1
3:14860602-14861184	7	0.0105257	0.861457	0.380033	0.155114	Car3
12:86796028-86796728	8	9.67471e-05	0.861499	-0.844567	-0.334483	Fos
18:60449687-60450798	12	3.25651e-07	0.861601	-0.541833	0.148817	F830016B08Rik
8:74031391-74032076	8	0.0167326	0.861695	-0.605467	-0.136567	Plvap
6:72740975-72741285	4	0.0381111	0.861777	-0.2695	0.054	Tcf7l1
8:85913925-85914510	7	0.0305475	0.862077	-0.368133	0.0114286	Clgn
18:63134609-63135214	7	0.0174146	0.862236	0.4539	0.0167429	Napg
18:36177523-36178318	9	0.000404033	0.86233	-0.592167	-0.138611	Nrg2
17:24305658-24305948	4	0.0130464	0.862362	0.220467	-0.00571667	Atp6v0c
2:151874138-151874820	8	0.000138077	0.862366	-0.3636	-0.115371	Scrt2
4:3157917-3158606	7	9.81632e-05	0.862425	-0.6209	-0.154324	Vmn1r3
14:55502624-55502924	4	0.0160492	0.862751	-0.295533	-0.179908	Bcl2l2
17:19190502-19191109	7	0.00881197	0.862959	0.6423	0.381443	Vmn2r98
11:114852510-114853522	10	0.000465471	0.863158	0.505867	-0.08122	Cd300ld
10:75910199-75910604	5	0.0367809	0.863193	-0.518567	-0.116593	2610028H24Rik
11:102085857-102086452	7	0.000708834	0.863224	-0.679233	-0.335362	Hdac5
6:113669155-113669665	6	0.0321872	0.863448	-0.310433	-0.135994	Ghrl
X:136812076-136813122	11	0.000761173	0.863475	-1.03993	-0.327755	Mir3475
17:28360399-28361099	8	0.0013723	0.86348	-0.6687	-0.156754	Def6
11:102144349-102145685	9	0.000393364	0.863515	-0.5888	-0.0127704	Tmub2
1:98768015-98769237	13	0.00112967	0.863776	-1.23363	-0.300613	Slco4c1
9:95535695-95536090	5	0.0387809	0.8639	0.404133	0.160807	Pcolce2
10:57960498-57961073	7	2.41985e-07	0.863936	-0.6112	0.028119	Ccdc138
11:74175216-74175976	8	0.000173098	0.863994	0.636167	0.179262	Olfr412
13:76157892-76158820	8	0.0141985	0.864119	0.370767	0.0615	Rfesd
3:64092506-64093046	6	0.0303473	0.864165	0.617033	0.125028	Vmn2r3
5:101252502-101252837	4	0.00858474	0.864174	0.424667	0.0974917	Abraxas1
19:45376184-45376776	7	0.00894898	0.864282	0.6576	-0.0975095	Btrc
8:123113839-123115307	8	0.000258577	0.864639	-0.528733	-0.178583	Gins2
7:35460259-35461139	10	0.0134508	0.864671	-0.769033	-0.372027	Chst8
13:55722953-55723453	6	0.0369096	0.864791	0.429	0.0674611	Caml
7:30644742-30645417	7	0.0105884	0.864839	-0.4118	-0.170795	Zfp420
18:37653710-37654311	7	7.68586e-05	0.864934	0.691	0.291338	Gm37013
5:115941799-115942384	7	0.0254522	0.86509	0.444833	0.0139619	Sirt4
6:23203564-23204204	7	1.0764e-07	0.865461	-0.9483	-0.281005	Fezf1
5:118777888-118778492	7	0.0214788	0.865738	-0.4146	0.0502333	2410131K14Rik
13:40833054-40833668	7	0.00149137	0.865766	-0.660133	-0.0743667	Tfap2a
9:5295567-5296377	9	0.000456222	0.865775	0.6592	0.142241	Casp1
11:98629305-98629900	7	0.000120343	0.866072	-0.7825	-0.20681	Thra
11:34211863-34212278	5	0.0080694	0.866082	0.392167	0.124073	Dock2
15:101807576-101808191	7	9.68829e-05	0.866117	-0.466267	-0.287395	Krt8
4:135637845-135638325	6	0.00684195	0.866245	-0.518967	-0.11125	Rpl11
4:151660354-151661254	10	2.4518e-05	0.866283	-0.746467	-0.360407	Hes3
4:151533475-151533915	5	0.030836	0.866491	-0.437967	-0.0891533	Hes2
17:21517769-21518179	5	0.0211954	0.866966	-0.279167	-0.06458	Zfp677
5:124699931-124700242	4	0.02654	0.867078	-0.3454	-0.194425	Mphosph9
15:81900239-81900840	7	0.0154539	0.867301	-0.35	-0.112638	Mei1
7:87343062-87343712	7	1.11004e-12	0.867322	-0.8458	-0.340814	Sema4b
8:73024742-73025251	6	0.014393	0.867331	-0.3971	-0.100539	Crlf1
2:30700694-30701539	9	0.000369352	0.867492	-0.846667	-0.323059	Prrx2
17:56124351-56124896	6	0.0312317	0.867515	-0.3582	-0.141056	Fsd1
17:23908035-23908420	5	0.0212954	0.86759	-0.380767	-0.0236133	Flywch1
11:96166037-96166667	7	0.000698378	0.867604	-1.15063	-0.253019	Hoxb5
12:70828443-70828763	4	0.0298481	0.867683	-0.2912	-0.189467	Atp5s
10:79242481-79243081	7	1.16664e-10	0.867708	-0.726133	-0.180524	Fstl3
17:28699990-28700609	6	0.00559109	0.867763	-0.3415	-0.133228	Clps
13:74397198-74397787	7	1.26764e-05	0.867977	-0.425133	-0.137671	Ahrr
6:53521730-53522130	5	0.0373378	0.868239	-0.483067	-0.158247
8:70497755-70498135	5	0.00383805	0.868286	0.5816	0.205727	Psd3
7:66951249-66951964	4	0.0142784	0.868383	-0.400867	-0.243567	Snord116
11:74651173-74652251	12	4.1588e-06	0.868464	-0.541433	-0.200736	Mnt
10:83114044-83114340	4	0.0202018	0.868562	0.2954	0.06915	Appl2
1:193539892-193540567	8	0.0239603	0.8686	0.563033	0.113554	Lpgat1
1:175871874-175872659	9	0.00537087	0.86872	1.21793	0.336559	Ifi203
4:122790532-122791794	13	0.00270783	0.868927	-0.498467	-0.221626	Bmp8b
5:146534060-146534620	6	0.0277589	0.869097	0.546867	0.29985	Cyp3a41b
14:63870158-63870768	7	0.000148786	0.869176	-0.5328	-0.171138	Gata4
7:25132927-25134910	20	9.84145e-13	0.869206	-0.789433	-0.262988	Lypd5
9:19374268-19374763	6	0.0105524	0.86932	0.564467	0.115578	Olfr854
11:90279090-90279670	7	0.000790858	0.869435	-0.6697	-0.144114	Hlf
18:23468758-23469448	8	0.00141441	0.869523	-0.605967	-0.27315	Dtna
7:50273805-50274895	12	0.00232555	0.869527	0.5792	0.297169	Gm9268
2:128686728-128688256	15	3.63783e-10	0.869712	0.544933	-0.0394156	Fbln7
15:102188460-102189145	8	0.00801143	0.869723	0.516367	-0.0816083	Sp7
13:56282547-56283027	6	0.0187261	0.869752	-0.435833	-0.0609611	Tifab
11:79896788-79897393	7	0.0123167	0.869781	-0.428867	0.0213476	Crlf3
1:14496586-14497246	7	0.0126176	0.870175	-0.569633	-0.230148	Eya1
16:4541523-4542128	7	0.0176113	0.87019	0.339967	-0.0438143	Tfap4
4:124571719-124572334	7	0.00115749	0.870202	-0.517833	-0.201224	Epha10
13:18037543-18038038	6	0.045315	0.87032	-0.402167	0.105261	Rala
9:107449898-107450293	5	0.0334017	0.870333	-0.998867	-0.428473	Zmynd10
11:88715352-88715752	5	0.0235075	0.870386	-0.559333	-0.123873	Akap1
14:70998959-70999564	7	5.33963e-05	0.870407	-0.772933	-0.160486	Fam160b2
15:103153502-103154097	7	2.22419e-10	0.870463	-0.8597	-0.270148	Zfp385a
12:8955140-8955525	5	0.0063352	0.87087	-0.575667	-0.237147	Matn3
6:29642042-29642617	6	0.0391979	0.871014	-0.481067	-0.205178	Tspan33
X:108576446-108576961	6	0.0354383	0.871047	-0.414733	-0.258822	Rps6ka6
11:59781060-59781355	4	0.0120636	0.87117	-0.223167	-0.0891083	Rasd1
7:5408714-5409314	6	0.0241782	0.871235	0.585467	0.132006	Vmn1r59
10:95029157-95029728	6	0.00384684	0.8714	0.503767	0.158244	Nudt4
4:149745777-149746392	7	1.90706e-05	0.871421	-0.403733	-0.19559	Rere
11:65981335-65981835	6	0.0223478	0.871494	-0.326933	-0.176528	Dnah9
19:44820968-44821558	7	7.12237e-08	0.871593	-0.694167	-0.191519	Pax2
4:97418162-97418742	7	2.73825e-05	0.871723	-0.5306	-0.268329	E130114P18Rik
14:121229556-121230171	7	0.0202873	0.871724	-0.688267	-0.1588	Ipo5
2:165144760-165145275	6	0.0118287	0.871746	-0.4356	-0.109211	Elmo2
17:53678036-53679061	7	0.000605932	0.872038	0.404167	0.0170429	Pp2d1
2:167246907-167247211	4	0.0422789	0.872082	-0.383167	-0.0703833	Slc9a8
8:98015080-98015601	6	0.0254796	0.872115	0.401267	0.178289	Csnk2a2
9:90164892-90165472	7	0.00805471	0.872175	-0.698933	-0.1374	Tbc1d2b
13:115894355-115895083	7	0.0290458	0.872662	0.371633	0.25261	Itga1
13:117494196-117494862	7	0.00624455	0.872766	-0.817633	-0.292181	Parp8
9:123763546-123763946	5	0.0444824	0.872811	-0.371	0.102207	Xcr1
11:96710404-96711913	13	2.10507e-11	0.872825	-0.972733	-0.302421	Copz2
11:118898473-118899076	7	0.00216401	0.872836	-0.961667	-0.264814	Cbx8
1:66219063-66219443	4	0.0381464	0.873039	-0.536867	-0.098975	Map2
11:95573919-95574459	6	0.00092922	0.873061	-0.368533	-0.172194	Phospho1
15:83391215-83391910	8	0.000404192	0.873419	0.387433	0.0524625	Tspo
6:126887044-126887523	6	0.00207089	0.873526	0.365733	0.134933	Rad51ap1
1:122014811-122015316	6	0.0195953	0.873653	-0.407233	-0.0281333	Dbi
5:146044239-146044949	8	0.0160284	0.873696	-0.553267	-0.253883	Zscan25
1:134773996-134774681	8	0.0264829	0.873738	0.4766	0.01665	Lrrn2
X:132373351-132373931	7	1.56068e-09	0.87392	-0.9151	-0.340867	Gprasp2
5:111308603-111309313	8	1.26777e-09	0.87394	-0.627733	-0.190204	Ttc28
12:105103263-105103588	4	0.0432923	0.874101	-0.478633	-0.235375	Serpina1a
1:88330830-88331409	7	0.00126683	0.874101	-0.520133	-0.0751381	Tex44
2:24935909-24936509	7	0.0036285	0.874142	-1.09317	-0.229433	Entpd8
18:33095759-33096434	7	0.0261786	0.874157	0.468433	0.18979	Camk4
X:89846401-89846796	4	0.00542574	0.87416	0.305467	0.132017	Mageb18
11:20432012-20432632	7	6.56789e-05	0.874178	-0.516567	-0.146467	Sertad2
13:46765306-46765606	4	0.0088467	0.874217	-0.492367	-0.146742	Fam8a1
1:65131028-65131473	5	0.0339086	0.874283	-0.537533	-0.15824	Crygb
7:19732229-19732549	4	0.0115354	0.874415	-0.734333	-0.236267	Qpctl
2:33226281-33226901	7	0.00606516	0.874675	-0.5368	-0.237143	Ralgps1
6:128792748-128793381	7	0.000404443	0.874703	-0.470933	-0.127062	Klrb1b
X:35042281-35044486	14	1.52411e-06	0.874883	-0.589533	-0.0475476	Rhox3h
19:5716026-5716621	7	0.0061623	0.874889	-0.554833	-0.250348	Ehbp1l1
6:29866900-29867680	9	0.000628272	0.874964	-0.4323	-0.200841	Strip2
10:92185622-92185952	4	0.0283492	0.875006	-0.670067	-0.0787167	Nedd1
7:121886333-121887693	13	0.000163688	0.875015	-0.750833	-0.224879	Insc
19:59291181-59292016	9	0.000254158	0.875039	-0.575533	-0.168622	Kcnk18
16:31419429-31420044	7	4.9411e-08	0.875053	-0.6051	-0.0447048	Bdh1
X:101017010-101018094	12	9.20967e-05	0.875269	-0.4778	-0.237214	Slc16a2
13:27183439-27185482	6	3.49179e-07	0.875289	0.827367	0.377872	Prl3d1
2:94248552-94249757	13	2.61346e-06	0.87546	0.675067	0.206238	2810002D19Rik
11:4062122-4063217	10	0.011979	0.875576	0.474867	0.11953	Sf3a1
12:82696123-82696744	7	0.0262229	0.87571	-1.0369	-0.286876	Med6
9:50578504-50579149	7	0.0136217	0.876071	-0.3005	-0.127014	Fdxacb1
9:66560331-66560821	6	0.034533	0.876447	-0.746233	-0.218372	Car12
3:15331587-15332187	7	0.0175338	0.876474	0.710867	0.181029	Gm9733
18:74366577-74367332	7	0.00407675	0.876585	0.501933	0.0466857	Ska1
15:63642700-63643200	6	0.00961136	0.876691	-0.336967	-0.0563833	Gsdmc
4:136018143-136018768	7	0.0140596	0.87685	-0.551267	-0.145514	Luzp1
7:72018110-72018954	8	0.0102389	0.876933	-0.4349	-0.117188	Fam189a1
13:53557532-53558149	7	3.86604e-06	0.877062	-0.628567	-0.233176	Msx2
11:29416493-29417954	12	0.0131265	0.87715	-0.4259	-0.119836	Prorsd1
6:117866891-117867572	8	0.00474187	0.877264	-1.2019	-0.138358	Hnrnpf
11:58660411-58661021	7	0.00170568	0.8774	-0.524633	-0.0052381	Olfr311
17:8502993-8503493	6	0.0305557	0.877411	0.449267	0.119939	Sft2d1
11:114647489-114648084	7	0.0142725	0.877417	-0.3943	-0.171876	Kif19a
4:42322684-42323302	7	1.33593e-07	0.877508	-1.12607	-0.312633	Gm2002
6:87482501-87483001	6	0.0163025	0.877608	-0.6794	-0.158456	Arhgap25
2:168056355-168056660	4	0.035299	0.877643	-0.406833	-0.232525	Mocs3
5:146348130-146348520	5	0.0246304	0.877715	0.468867	0.270233	Cyp3a41b
1:74197654-74198374	7	0.00702008	0.878094	-0.7377	-0.0120571	Cxcr2
5:48374167-48375187	11	0.00279999	0.878118	0.616967	-0.0366182	Slit2
3:87597916-87598326	5	0.00646612	0.878122	-0.622	-0.0819933	Ntrk1
5:122292604-122293210	7	0.00331687	0.878135	-0.852633	-0.1835	Sh2b3
14:65205885-65206670	9	0.000128957	0.878333	-0.539267	-0.275074	Mir3078
4:135314741-135316366	16	4.70722e-07	0.878766	-0.854333	-0.24314	Myom3
11:30785118-30785703	7	6.17131e-08	0.87892	-0.787233	-0.285919	Gpr75
12:88222717-88223342	7	0.0106188	0.87894	-0.338467	-0.142838	Irf2bpl
9:39412294-39412694	5	0.039708	0.879009	-0.296133	0.126513	AW551984
18:33954211-33954821	7	0.000458683	0.879285	-0.772967	-0.222057	Epb41l4a
16:36667995-36669085	10	0.00124674	0.879409	0.651367	0.161613	Cd86
14:56192092-56193001	7	0.00219451	0.879554	0.6099	0.0823524	Fitm1
7:109587442-109587967	6	0.0014977	0.879638	0.4341	0.117894	Stim1
12:80293688-80293978	4	0.0373997	0.879741	0.3604	0.0861083	Rdh11
3:37024143-37025058	10	0.0137114	0.879751	0.590567	0.151477	Il2
19:44800452-44801042	7	0.00322211	0.880022	-1.0244	-0.265362	Pax2
4:86221993-86222293	4	0.0402228	0.880149	-0.400733	-0.0255667	Rraga
5:146619757-146620242	6	0.0330836	0.880453	0.689267	0.189556	Cyp3a44
15:84688620-84689435	9	0.0087887	0.880461	0.505733	-0.0880852	Phf21b
17:28654862-28655552	8	9.10572e-08	0.880569	-0.435167	-0.226479	Fkbp5
12:29309590-29310118	5	0.0354218	0.880572	-0.709133	-0.0153467	Colec11
7:36002703-36003228	6	0.0187857	0.880664	-0.3522	-0.178983	Lrp3
15:79960625-79961080	4	0.0411495	0.880751	-0.3749	0.00561667	Tab1
14:58190334-58190819	6	0.0354173	0.880757	-0.514933	-0.169861	Eef1akmt1
11:102328214-102328831	7	2.57351e-05	0.880773	-0.608333	-0.128167	Itga2b
4:119307389-119308004	7	0.00861801	0.880831	-0.325833	-0.116276	Guca2a
5:143690636-143691262	7	0.00860872	0.880849	-0.708533	-0.224214	Actb
16:29543819-29544529	8	0.000898636	0.880861	-0.6412	0.146204	Atp13a4
9:57352268-57352568	4	0.0325204	0.880918	0.3043	0.162783	Rpp25
2:172194454-172194759	4	0.0412236	0.881148	0.240067	0.1636	Aurka
6:39206515-39207125	7	0.000618395	0.881277	-0.505267	-0.126052	Kdm7a
7:4970919-4971314	5	0.0243792	0.881427	-0.3535	-0.0168067	Zfp865
3:82827125-82827796	7	0.00279004	0.88144	0.469533	0.116629	Fga
2:24534446-24535026	7	0.00865212	0.881531	-0.6367	-0.230424	Cacna1b
11:113570909-113571697	9	0.0107827	0.881788	-1.19103	-0.190248	D11Wsu47e
1:84695167-84695712	6	0.0195181	0.881791	0.3568	0.0594222	Dner
4:42695175-42695773	7	0.003475	0.88184	-1.6044	-0.325967	Gm2506
4:155577207-155577908	8	0.00944178	0.881865	-0.6579	-0.213958	AW011738
19:12281102-12283172	19	1.44778e-08	0.881884	-0.585967	0.245037	Olfr1431
7:30511714-30512495	9	0.0104219	0.882087	-0.875633	-0.237422	Catsperg2
2:120454566-120455176	7	0.00210529	0.882109	-0.854633	-0.221114	Haus2
8:96957916-96958531	7	1.66726e-09	0.882138	-0.541	-0.180395	9330175E14Rik
17:27083393-27083973	7	2.51648e-05	0.882169	-0.614133	-0.198976	Mir3083
1:63778561-63779775	13	0.00251828	0.882355	0.637467	0.169313	Fastkd2
6:48551934-48552247	4	0.0144482	0.882413	-0.860133	-0.27285	Repin1
13:113788623-113789233	7	5.09883e-09	0.882486	-0.693433	-0.27551	Mcidas
1:181473703-181474300	7	0.017882	0.882673	0.469067	0.162567	Tfb2m
12:102128695-102128977	4	0.029955	0.882685	-0.537733	-0.100633	Gpr68
10:80275912-80276516	7	0.00576822	0.882804	-0.5037	-0.217981	Jsrp1
9:44153320-44153730	5	0.0389431	0.882818	-0.256667	-0.0798267	Hmbs
6:88449832-88450497	7	0.000511956	0.882891	-0.4851	-0.0780524	Ruvbl1
5:37419415-37420525	12	3.12429e-13	0.882979	-0.490067	-0.251447	Jakmip1
1:186542175-186542795	7	7.28819e-05	0.883119	-0.992733	-0.0895952	Hlx
10:89333313-89333968	7	0.00152318	0.883157	0.5066	0.231171	Anks1b
16:10545454-10546139	8	0.000564364	0.883173	-0.529467	-0.115925	Clec16a
7:136735184-136735774	7	0.0317697	0.883177	0.395433	0.0668238	Wdr11
X:7327560-7328180	7	0.00832216	0.883329	-0.409233	-0.22181	Mir684-1
4:140981513-140982123	7	0.00255748	0.883356	-1.25533	-0.379629	Hspb7
16:94589387-94590237	8	0.0220974	0.883409	0.731467	0.217625	Pigp
15:77231864-77232469	7	0.000717449	0.883677	-0.6063	-0.00718571	Apol9a
17:37539538-37540583	10	2.17945e-05	0.883777	0.4921	0.0841567	Olfr107
2:93816464-93817044	7	0.00460463	0.883898	-0.617933	-0.119443	Alkbh3
6:126800242-126800967	7	0.0236322	0.883956	-0.657867	-0.148952	Ndufa9
7:29501194-29501599	5	0.03982	0.883977	-0.6421	-0.0885667	Fbxo17
8:111866456-111867339	9	0.0077665	0.883999	-0.601533	0.0200222	Gm1943
6:30155612-30156117	6	0.00180222	0.884149	-0.404267	-0.176711	Ube2h
8:98201443-98202443	11	2.68518e-08	0.884334	-0.7536	-0.307903	Ndrg4
X:163700989-163701389	5	0.0331852	0.884473	0.337067	0.198453	Tlr8
9:21637064-21637744	8	4.26917e-05	0.88454	-0.583867	-0.203283	Dock6
8:108659826-108661241	15	7.5301e-12	0.884671	-1.75243	-0.38354	Esrp2
19:13933327-13934542	13	0.00104223	0.884786	0.598533	0.217536	Olfr1502
17:18558129-18559914	13	7.75688e-07	0.884895	0.593533	0.316195	Vmn2r95
10:77944590-77945195	7	0.000382911	0.884925	0.507433	-0.0349095	Pdxk
16:10834930-10835545	7	0.000247126	0.884931	-0.5302	-0.197814	Rmi2
7:109645862-109646167	4	0.0135053	0.885004	0.4313	0.0318833	Olfr545
12:72212153-72212775	7	0.000140485	0.885158	-0.590067	-0.228386	Tomm20l
8:74632556-74633331	7	0.0104553	0.885179	-0.392467	-0.2429	Olfr374
14:67254350-67254740	5	0.0240294	0.885244	-0.477367	-0.130893	Adra1a
9:21792265-21793170	8	0.000768914	0.885251	-0.557233	-0.228233	Rgl3
3:104583621-104584001	5	0.0325145	0.885307	-0.706867	-0.0851667	Ppm1j
6:5143108-5143668	5	0.0113436	0.88542	-0.599133	-0.13348	Pon1
3:96404769-96405363	7	0.00702161	0.885464	-0.299467	-0.197829	Lix1l
5:3656537-3657703	8	2.47751e-05	0.885539	0.532867	0.174025	Tmbim7
14:27706893-27708537	16	3.86825e-05	0.885564	-0.8018	0.0215583	Asb14
4:63071285-63071890	7	0.00468921	0.885681	-0.3479	-0.221467	Akna
7:117129026-117129806	9	0.00497217	0.885821	-0.4948	-0.205015	Tmem41b
9:37705177-37705692	6	0.00723188	0.885842	-0.4861	-0.153767	Olfr145
15:98438626-98439131	6	0.0284878	0.885945	0.377733	-0.0282167	Adcy6
7:7076331-7077106	7	0.0031316	0.886187	0.477133	0.267038	Zfp954
8:3878965-3879460	6	0.0350416	0.886198	0.366867	0.100367	Cd209d
17:4907875-4908681	9	0.000319643	0.886238	-0.473833	0.0427519	Arid1b
10:52407370-52407650	4	0.013264	0.88629	0.654033	0.181325	Slc35f1
19:6077453-6078170	6	0.0111136	0.886424	-0.500367	-0.117422	Vps51
11:16848463-16849167	8	0.000184964	0.88643	0.812567	-0.0199583	Eldr
8:87140774-87141384	7	0.000545635	0.886608	-0.950033	-0.380748	Cacna1a
8:72243414-72243714	4	0.03383	0.886619	0.587467	0.236508	Zfp869
8:90467455-90468060	7	0.00321398	0.886651	-0.593133	-0.0164143	Zfp423
X:7941918-7942617	8	0.0241978	0.88668	-0.530067	0.0743708	Ssxb1
2:167422759-167423394	7	0.000497672	0.886723	-0.914333	-0.375381	Ube2v1
13:67294903-67296082	13	0.000216425	0.886734	-0.7744	-0.108051	Zfp455
11:103173346-103173846	6	0.0234722	0.886959	-0.2328	-0.0673167	Arhgap27
8:125776936-125777441	6	0.0325325	0.887001	0.3683	0.0912278	Vps9d1
14:72931734-72932514	9	0.000463489	0.887085	-0.760133	-0.288911	Fndc3a
7:126904555-126905155	7	0.0193606	0.887216	-0.802067	-0.268719	Acsm3
16:56719552-56720330	7	0.000799828	0.887377	0.4905	0.268357	Tfg
14:52541636-52542136	6	0.00958	0.887912	-0.706367	-0.251711	Rnase13
7:148033248-148033733	6	0.0286087	0.887942	-0.525267	-0.0687944	Odf3
1:132762188-132763073	10	0.00716253	0.888201	0.435567	0.105437	Fcmr
4:101168942-101169252	4	0.0465909	0.888371	-0.258633	0.0595917	Dnajc6
13:21270592-21270912	4	0.043031	0.888418	0.468667	0.162792	Trim27
10:109436542-109436937	5	0.0048773	0.888484	0.4294	0.235713	Nav3
7:24415821-24416636	9	0.0151452	0.888625	0.543133	0.286874	Vmn1r171
19:39815753-39817377	12	0.000441566	0.888758	0.678033	0.112183	Cyp2c68
X:50409886-50410566	8	0.000117981	0.888771	-0.6554	-0.190779	Mir322
8:63966203-63966618	5	0.0374129	0.888997	-0.398367	-0.1538	Cbr4
17:8991672-8992252	7	0.00723272	0.889133	0.518467	0.154281	Pde10a
5:145802697-145803074	5	0.0307526	0.889159	0.374233	0.0743533	1700018F24Rik
13:95638341-95639041	8	0.00025909	0.889199	-0.446767	-0.172492	Otp
8:108225316-108225616	4	0.0345296	0.889202	-0.443233	-0.124833	Pard6a
4:117851825-117852750	10	0.0164861	0.889211	-0.6887	-0.194903	Kdm4a
4:139178995-139179505	6	0.010462	0.889524	0.454233	-0.0485222	Aldh4a1
1:192803136-192804223	9	0.0119282	0.889688	0.3942	-0.106848	Vash2
1:78192993-78193373	5	0.00605768	0.88972	0.5768	0.241693	Pax3
8:108690735-108691305	5	0.025239	0.88979	-0.324767	-0.184653	Slc7a6
12:9581728-9582040	4	0.0436554	0.889853	0.2737	0.122542	Osr1
2:151920692-151921307	7	0.0223655	0.889961	-0.614433	-0.307224	Scrt2
4:152071627-152072337	8	0.00530521	0.889967	-0.714467	-0.311692	Gm833
4:48059920-48060306	5	0.00766583	0.890113	-0.514467	-0.152087	Nr4a3
5:108117061-108117341	4	0.0458933	0.89019	-0.5672	-0.222892	Rpap2
10:80655122-80655817	8	0.000992242	0.890229	-0.520933	-0.246217	Dapk3
12:71212177-71212472	4	0.0347221	0.890248	-0.611667	-0.135217	Nin
16:91649186-91649933	8	0.0194307	0.890267	0.401367	0.167817	Son
8:3565060-3565620	6	0.00761045	0.89027	-0.418733	-0.140272	C330021F23Rik
2:29602640-29603255	7	0.00282336	0.890327	-0.8168	-0.34979	Rapgef1
13:92018464-92019364	6	0.0173006	0.890379	-0.486467	-0.18745	Rasgrf2
10:80118613-80121066	24	7.12713e-16	0.890393	-0.9272	-0.368946	Btbd2
4:138869055-138869451	5	0.028955	0.890616	-0.3625	-0.0472267	Akr7a5
4:110023902-110024502	7	3.40305e-10	0.890656	-0.512767	-0.102514	Elavl4
7:31484168-31484663	6	0.0231435	0.890661	-0.553667	-0.306389	2200002J24Rik
15:80001211-80001891	8	0.00588924	0.890713	-0.687833	-0.193871	Mgat3
8:108222093-108223281	12	3.2123e-06	0.890714	-0.567067	-0.323486	Acd
15:41617624-41618019	5	0.0219574	0.890733	0.371733	0.201653	Oxr1
6:135197987-135198277	4	0.0420828	0.890908	0.258267	0.0255583	Gsg1
17:27648870-27650590	18	2.06536e-06	0.89113	-0.5618	-0.196417	Grm4
17:74860856-74861352	4	0.0322466	0.891299	0.303	0.212833	Nlrc4
12:103790243-103790623	5	0.037656	0.891345	0.482167	0.13248	Chga
16:10790128-10790948	9	0.00789396	0.891382	-0.479	-0.0407111	Prm3
11:31897506-31897801	4	0.00606471	0.891422	0.450167	0.12825	Nsg2
17:34426108-34426573	5	0.0367276	0.891436	-0.408133	-0.0891333	Notch4
4:131888007-131888407	5	0.0330946	0.891544	-0.832033	-0.209013	Rcc1
X:54296423-54296936	6	0.00184943	0.891646	-0.362367	0.00167778	Brs3
12:14158112-14158814	8	0.000481898	0.891663	-0.524767	-0.135696	Fam84a
11:63738335-63739215	10	2.16945e-07	0.891697	-0.674	0.131767	Hs3st3b1
15:36936426-36936721	4	0.0275434	0.891852	0.246733	0.116892	Zfp706
14:19874474-19875075	7	0.00226506	0.891887	-0.481667	-0.187714	Ube2e2
10:6808921-6809216	4	0.0130137	0.891935	0.614	0.193425	Iyd
13:22310961-22311251	4	0.0207451	0.89203	0.2302	0.0591167	Vmn1r193
7:136397670-136398050	5	0.00296249	0.892069	0.6075	0.0394267	Plpp4
9:56010786-56011786	10	0.0140512	0.892139	-0.476533	-0.24863	Tspan3
8:77516011-77517016	10	0.0031654	0.892189	0.618333	0.139103	Hmgxb4
X:8608800-8609400	7	0.0141526	0.892216	-0.443867	0.00247619	Fthl17e
12:111518396-111519201	9	0.000146901	0.892477	-0.449133	-0.0795704	Ppp2r5c
4:155408779-155409409	7	4.26361e-05	0.892508	-0.7922	-0.304967	Ttll10
14:63174243-63174928	8	9.84802e-05	0.892527	-0.599733	-0.189263	Gucy1b2
17:57387963-57390470	26	1.1058e-06	0.89267	-1.6236	-0.419329	Trip10
19:13935747-13936727	11	0.0171214	0.892742	0.8463	0.132691	Olfr1502
7:31667432-31668317	7	0.00172701	0.892771	0.687233	0.220076	Cd22
11:96899960-96900760	9	0.00250871	0.892796	-0.583367	-0.161926	Lrrc46
X:14687894-14688299	5	0.0246149	0.892911	0.356833	0.0725467	Ppp1r2-ps9
2:104723543-104724268	8	0.000368211	0.893015	0.498133	0.136704	Ccdc73
5:87357934-87358454	6	0.00113073	0.893026	-0.441333	-0.209122	Ugt2b1
7:6648407-6649027	7	0.0225568	0.89315	0.707	-0.105324	Zim1
14:56472631-56473330	8	3.40644e-07	0.893168	-0.7436	-0.203858	Nynrin
2:113167688-113168083	5	0.0426601	0.893238	0.3305	-0.000913333	Fmn1
8:98098364-98098659	4	0.0277475	0.893317	-0.659167	-0.352642	Prss54
1:21954395-21954905	5	0.00350718	0.893367	0.3754	0.0475533	Kcnq5
7:134621570-134622360	8	0.017854	0.893393	-0.7769	-0.239163	Zfp553
10:86981604-86982375	7	0.0249377	0.893502	0.553167	0.0260905	Pah
2:130100587-130100887	4	0.00749295	0.893539	-0.497733	-0.046475	Nop56
X:91079531-91080331	7	0.000655971	0.893664	0.3586	-0.0105143	Pdk3
11:69840164-69840769	7	1.0427e-05	0.893862	-0.447	-0.2841	Dlg4
14:48037364-48037684	4	0.0441713	0.893942	0.5078	0.195083	Dlgap5
X:136989945-136990395	5	0.0401675	0.894045	-0.331933	0.00864667	Prps1
7:127344521-127344981	5	0.00569164	0.894068	-0.3434	-0.13252	Crym
7:16898898-16899503	7	0.000200337	0.894072	-0.518633	-0.119748	Bbc3
5:34959115-34959705	7	0.183205	0.894161	-0.8303	-0.3024	Add1
19:21727975-21728719	8	0.0188392	0.894207	-0.541567	0.0239583	Abhd17b
2:26763989-26764769	9	0.0100814	0.894208	-1.072	-0.199904	Med22
15:77476273-77476648	4	0.0129639	0.894266	0.5947	0.252783	Apol11b
18:37895049-37896107	11	0.00179907	0.894268	0.478867	0.144588	Pcdhga8
7:148278107-148278697	7	0.0131009	0.894322	-0.9484	-0.238852	Sigirr
2:169959276-169959676	5	0.00711242	0.894536	0.4693	0.0876133	Zfp217
9:83818436-83818816	5	0.0473649	0.894565	-0.285133	-0.151533	Bckdhb
19:45811259-45811857	7	0.00244439	0.894567	-0.6206	-0.224843	Fgf8
8:74474714-74475209	6	0.00658341	0.894664	-0.5573	-0.0811389	Zfp961
X:126281320-126281941	7	0.0158044	0.894808	0.4195	0.121486	Diaph2
2:93020290-93020875	7	0.0139552	0.894904	-0.7283	-0.34119	Trp53i11
9:74820962-74821362	5	0.0428047	0.894917	-0.5144	0.03646	Fam214a
9:43872152-43872477	4	0.0276262	0.895007	-0.449667	-0.176817	Rnf26
16:43761825-43762120	4	0.0427179	0.895037	-0.432567	-0.102625	Drd3
2:180321228-180321628	5	0.00229014	0.895067	-0.600567	-0.17158	Mrgbp
6:48933902-48934720	8	0.00510985	0.895101	0.570233	0.0172333	Svs1
2:158132390-158132875	6	0.00518333	0.89518	-0.3863	-0.233094	Lbp
9:62990015-62990610	7	0.0452311	0.895305	0.8078	0.321143	Skor1
13:23205950-23206635	7	0.0218248	0.895374	0.522167	0.147005	Vmn1r217
13:96664062-96664490	4	0.0342645	0.895584	0.2189	0.0538417	Iqgap2
X:71836825-71837560	7	0.00425949	0.895584	0.370233	0.0805762	Olfr1325
11:96722955-96723568	7	3.12208e-05	0.895733	-0.713167	-0.286262	Copz2
16:44561372-44561878	4	0.00155499	0.895733	-0.551667	-0.107042	Boc
15:27611421-27611923	6	0.0277814	0.895859	0.681833	0.250017	Otulinl
1:95405739-95406241	6	0.0122665	0.895884	0.506333	0.0664167	Sept2
4:43505010-43506042	10	0.0014819	0.895899	0.468267	0.0749167	Rmrp
11:100631539-100632458	9	0.0142104	0.895973	-0.6341	-0.143767	Ghdc
3:96471098-96471839	7	0.00923193	0.896083	-0.384567	-0.207876	Ankrd35
17:36342689-36343286	7	0.000927602	0.89619	-0.4592	-0.167348	H2-T3
11:62945696-62946716	10	5.86099e-05	0.896497	-0.7165	-0.28668	Pmp22
17:17536745-17537150	5	0.0105483	0.896599	0.378433	0.0992	Lix1
3:137581507-137582207	8	0.000103616	0.896605	-0.8399	-0.16285	Lamtor3
10:41212465-41213105	7	0.0183097	0.896626	0.485333	0.266838	Ppil6
5:112752538-112753103	6	0.0355401	0.896705	-0.5477	0.0938056	Tfip11
15:10909473-10909753	4	0.0364932	0.896728	0.386067	0.0345667	C1qtnf3
8:113919981-113920461	6	0.0308564	0.896914	0.507233	0.0850222	Fa2h
8:125682649-125683249	7	0.0176489	0.89694	0.641533	0.254314	Sult5a1
16:42952740-42953893	12	1.545e-08	0.89701	-0.800133	0.0739583	Zbtb20
4:118362332-118363032	8	0.00908208	0.897331	-0.6541	-0.143575	Olfr1342
11:113483358-113484056	6	0.0218454	0.897523	-0.3581	-0.218856	Slc39a11
1:95951391-95952001	7	0.0239868	0.897708	0.560233	0.129976	Pdcd1
11:75546766-75547094	4	0.00822227	0.897841	-0.3358	-0.106317	Ywhae
19:6079835-6080725	10	0.000332079	0.897958	-0.5671	-0.180423	Tmem262
X:97972194-97972814	7	5.68184e-07	0.898075	-0.516467	-0.123343	Dlg3
6:90274836-90275431	7	0.0186792	0.8982	0.596067	0.173652	Chst13
4:147278688-147279308	7	0.0195907	0.898228	-0.741867	-0.22031	Mfn2
4:132796821-132797497	8	0.00211609	0.898284	-0.547967	-0.104521	Map3k6
4:130348757-130349167	5	0.0105099	0.898328	-0.627633	-0.301033	Sdc3
4:106878832-106879357	6	0.0160978	0.898336	-0.428833	-0.214911	Ldlrad1
X:156575533-156576028	6	0.0074472	0.898415	0.3181	0.0475611	Pdha1
18:24629103-24630022	10	0.0229618	0.898462	-0.692667	-0.167833	2700062C07Rik
18:83083487-83084168	8	1.42522e-11	0.898517	-0.870667	-0.331796	Zfp516
3:65470064-65470847	9	0.000438138	0.898713	-1.6604	-0.0260148	Lekr1
9:44847476-44848081	7	0.000851437	0.898879	0.712133	0.115419	Mpzl2
9:105730275-105731200	10	0.0143455	0.898909	-1.69123	-0.342087	Col6a6
14:32952305-32952945	7	0.00427145	0.89895	0.4109	-0.00750952	Msmb
1:74144748-74145228	6	0.0111177	0.899012	-0.669767	-0.214228	Tns1
13:33283090-33283885	9	0.023408	0.89916	-0.684033	0.129159	Serpinb9d
11:30887440-30888199	8	0.0201859	0.899208	0.477667	0.191908	Asb3
9:21092596-21093681	12	0.00890333	0.899275	-0.470567	-0.232603	Cdkn2d
12:16898848-16899830	11	0.00139397	0.899276	-0.472767	0.0262606	Rock2
11:115278504-115279103	6	0.000103352	0.899626	0.485067	0.0491444	Atp5h
17:35001844-35002369	5	0.00517	0.899666	-0.4215	-0.20722	C2
1:58558878-58559693	9	0.0326259	0.899755	0.676867	0.288481	Orc2
1:137155353-137156190	8	0.0236957	0.899768	-0.553533	-0.181267	Elf3
11:95506647-95507259	7	0.00145239	0.899918	0.4275	0.0184	Phb
15:44620775-44621170	5	0.0420588	0.9003	0.402333	0.0427867	A930017M01Rik
15:84493390-84493982	7	0.000642598	0.900386	-0.5782	-0.237567	Prr5
4:42043293-42044193	10	9.5334e-06	0.900398	-0.7606	-0.221423	Gm13305
5:113510213-113511313	11	0.00302464	0.900425	-0.625167	-0.347164	Crybb3
11:106862470-106863749	12	0.0026705	0.900435	0.703933	0.0886	Kpna2
5:28566419-28567368	10	0.000840913	0.900531	-0.5664	-0.147327	Cnpy1
15:79273251-79273651	5	0.0305637	0.900594	-0.8139	-0.189507	Csnk1e
10:111705239-111709439	42	3.52902e-14	0.900667	-1.38957	-0.160756	Kcnc2
16:50732440-50733031	7	1.8058e-07	0.900714	-0.615233	-0.0662143	Dubr
11:101754935-101755830	10	2.11266e-05	0.900735	-0.791633	-0.222953	Meox1
16:31662258-31662564	4	0.0457129	0.900814	0.3424	0.18305	Dlg1
14:29319622-29319912	4	0.0280068	0.900816	0.565933	0.0334833	Wnt5a
2:94247131-94247431	4	0.0360718	0.900917	0.316367	0.042125	2810002D19Rik
11:100391481-100392074	6	0.0160175	0.900945	-0.6147	-0.07295	Acly
19:9016705-9017205	6	0.00402094	0.900982	0.3457	-0.0637556	Mta2
7:149573059-149573501	5	0.0423807	0.901048	-0.2482	-0.176233	Ctsd
10:126963680-126963985	4	0.0229879	0.901054	-0.2497	-0.0336833	Nxph4
5:106880645-106881345	8	8.71911e-06	0.901146	-0.387033	-0.110717	Barhl2
X:99385315-99386423	9	0.0130789	0.901222	-0.802267	-0.0538556	Rps4x
14:71017796-71018411	7	0.0394423	0.901349	-0.9644	-0.277195	Dmtn
4:34138395-34139330	8	0.00444715	0.901447	-0.701867	-0.170517	Spaca1
12:105551670-105552570	8	0.00670664	0.901525	0.336133	-0.0465792	Serpina3j
15:32708501-32709111	7	0.0017628	0.901617	-0.746033	-0.194329	Sema5a
7:24084538-24084908	4	0.0251421	0.901729	-0.582667	-0.035625	Nlrp4e
4:82666291-82667391	12	3.04635e-05	0.901761	0.7003	0.172817	Frem1
11:94565087-94565537	5	0.042844	0.901897	-0.766467	-0.1079	Gm11541
12:50502184-50502859	8	2.67958e-05	0.902088	-1.08243	-0.208629	3110039M20Rik
8:128822725-128823155	5	0.015372	0.902099	-0.679367	-0.210607	Slc35f3
2:75820784-75821204	5	0.0277126	0.902145	0.285433	0.11922	Ttc30a1
8:72663622-72664622	11	0.00582688	0.902187	-0.747467	-0.23347	Borcs8
8:74965970-74966714	8	0.00452222	0.902211	-1.02113	-0.167167	Calr3
9:106401712-106402012	4	0.0273099	0.90234	-0.398333	-0.0263333	Iqcf1
3:101890445-101891125	8	0.000732783	0.902574	0.356033	0.102487	Casq2
7:87412361-87412691	4	0.0297131	0.9027	0.296367	0.023225	Vps33b
8:127188454-127189004	5	0.0252699	0.902807	-0.456067	-0.07364	2310022B05Rik
19:29722494-29722974	6	0.0324159	0.902864	0.322733	0.0537611	Ermp1
15:82744624-82745523	9	0.0018037	0.902905	0.369767	0.0350556	Tcf20
3:104665123-104666285	11	0.00156299	0.902965	0.6959	0.195824	Capza1
14:51427727-51428312	7	0.0129982	0.902995	-0.390967	-0.0567714	Parp2
11:55232845-55233765	10	0.000746817	0.903067	-0.875333	-0.199033	Sparc
9:44516275-44516970	8	0.000132616	0.903244	-1.02943	-0.303588	Phldb1
11:120048483-120049695	13	0.0342669	0.903283	-1.06163	-0.508159	2810410L24Rik
17:89068408-89068728	4	0.0190363	0.903398	0.224133	-0.045175	Gtf2a1l
5:114279816-114281581	16	0.00314419	0.903479	-0.8917	-0.27474	Selplg
15:102785575-102787111	9	2.28338e-05	0.903498	-0.5769	-0.248259	Hoxc11
13:40818122-40818743	7	7.02737e-11	0.903741	-0.936833	-0.357286	Tfap2a
5:34160534-34161134	7	0.0241757	0.904007	-0.448533	0.0583095	Nsd2
10:114801831-114802199	4	0.0321229	0.904021	0.6227	0.264108	Tmem19
X:45607154-45607653	6	0.0178301	0.904044	0.5359	0.227089	Utp14a
1:42741249-42741869	7	0.00268671	0.904062	-0.565267	-0.288124	Pantr1
5:135090162-135090877	8	0.00148475	0.904158	-0.371333	-0.093425	Lat2
7:146212395-146213000	7	0.0110266	0.904192	-0.569133	-0.225705	Jakmip3
2:24775951-24777563	10	0.000729453	0.904249	-0.7783	-0.0833833	Ehmt1
11:121017659-121020137	14	0.00172038	0.904309	-1.09743	-0.0314929	Uts2r
4:62817534-62818109	6	0.000627268	0.904454	-0.755433	-0.179644	Ambp
19:6929688-6930373	8	0.013089	0.904512	-0.635167	-0.341675	Ccdc88b
4:70195245-70195960	8	0.00109311	0.904541	-0.404833	-0.202083	Megf9
18:37919741-37920266	6	0.0103724	0.904594	-0.5187	0.0428833	Pcdhga11
18:32300496-32302166	16	0.000601675	0.904699	0.7111	0.200848	Proc
17:23836688-23837088	5	0.0245663	0.904827	-0.3565	-0.18388	Cldn9
11:115489736-115490277	5	0.00133226	0.904837	-0.314033	-0.0660467	Slc25a19
7:112572526-112575061	26	1.78106e-14	0.904889	-1.15827	-0.269304	Cckbr
7:86027165-86027820	7	0.00172459	0.904929	-0.8329	-0.1891	Mir7-2
19:9025384-9025804	5	0.0173351	0.905059	0.510233	0.0722267	Mta2
7:148552357-148553087	6	0.0137487	0.905126	-0.441667	0.0593278	B230206H07Rik
18:36479692-36480287	7	0.000731847	0.905348	0.3184	-0.0226333	Cystm1
7:92303685-92305142	15	0.00179444	0.905433	0.806833	0.305193	Vmn2r67
11:75299862-75300982	12	3.28219e-05	0.905501	0.480133	-0.00227222	Prpf8
17:13200611-13201415	9	0.0131818	0.905537	-0.9073	-0.121489	Sod2
2:181415426-181415706	4	0.0145325	0.905549	-0.5635	-0.192858	Tcea2
X:14689889-14690684	9	0.0151042	0.905577	0.734833	0.220585	Ppp1r2-ps9
9:58220557-58221132	6	0.0430215	0.905601	-0.363533	-0.15205	Tbc1d21
X:89735049-89735934	9	0.00369773	0.905784	-0.456167	0.0601185	Mageb18
8:59819632-59820217	7	0.00292216	0.905855	-0.5406	-0.176633	Hand2
19:45298041-45298731	8	0.000468349	0.905886	0.4753	0.0268417	Lbx1
2:104970724-104971114	5	0.015758	0.905942	-0.773667	-0.242807	Wt1
7:145588643-145589423	9	0.00103439	0.905954	-0.427833	-0.169148	Tcerg1l
15:98440230-98440945	8	0.0134585	0.905991	-0.571	-0.186163	Adcy6
1:173144088-173144673	7	0.0352464	0.906021	-0.5898	-0.209262	Nr1i3
14:41881669-41882196	6	0.00521934	0.906072	-0.3883	-0.0677333	Dydc2
16:16561200-16563072	12	0.000147855	0.906073	0.3807	0.0984722	Fgd4
2:79294009-79294629	7	0.00553268	0.906206	-0.714233	-0.150276	Neurod1
5:109237045-109237655	7	0.0319323	0.906292	0.684333	0.332462	Vmn2r8
17:26813643-26814038	5	0.0113528	0.90631	0.621167	0.27644	Atp6v0e
2:119097439-119098452	7	0.013465	0.906345	-0.688433	-0.0612667	Rhov
10:127111203-127111741	4	0.0107033	0.906348	0.2755	0.0724333	Nemp1
7:25152345-25155954	34	8.58538e-16	0.90635	-0.803233	-0.335449	Kcnn4
3:108186717-108187322	7	0.0326954	0.906405	-0.3404	-0.0717571	Psrc1
4:143376304-143376841	6	0.0187555	0.906409	0.335133	0.0589833	Gm13023
11:103671115-103671735	7	0.00133617	0.906454	-0.426633	-0.12081	Wnt3
9:30730075-30730385	4	0.0416906	0.906578	-0.465333	-0.1831	Adamts15
13:47217004-47217419	5	0.0298612	0.906621	0.415033	0.09434	Rnf144b
15:27396514-27397114	7	0.0112741	0.906758	-0.632467	-0.18671	Ank
1:34734745-34735440	8	3.42218e-05	0.906789	-0.4299	-0.22045	AA619741
X:109812741-109813336	7	0.029243	0.906815	0.328233	0.180014	Pof1b
5:145991705-145992405	8	0.0243987	0.906857	0.286633	-0.0378125	Zfp655
2:119795475-119796090	7	0.0178138	0.90687	-0.585533	0.090781	Mga
15:79362611-79363257	7	0.0334819	0.906943	0.462267	0.170905	Ddx17
5:147395786-147396366	7	0.0237153	0.907031	-0.7575	-0.291971	Gpr12
10:90587475-90587815	4	0.0360228	0.907222	0.308567	0.0210833	Slc25a3
1:87790755-87791769	11	1.47317e-05	0.907298	-1.02927	-0.322703	Itm2c
12:8647544-8648144	7	0.0136932	0.907319	-0.356267	-0.1884	Pum2
11:87275238-87275938	8	0.0125112	0.907328	-1.04957	-0.277992	Tex14
1:151807687-151807977	4	0.0151531	0.907398	0.389967	0.0633083	Pla2g4a
9:64658937-64659830	10	4.37147e-06	0.907468	-0.4912	-0.221433	Dennd4a
1:74438591-74438991	5	0.015901	0.907537	-0.389533	-0.11746	Ctdsp1
X:54303854-54304570	7	0.0119901	0.907565	-0.650067	0.100376	Brs3
4:122780956-122781276	4	0.0252762	0.907631	0.352933	-0.0125583	Bmp8b
1:171898603-171900821	22	1.27751e-05	0.907707	-1.2693	-0.183411	Hsd17b7
6:128748859-128750011	12	6.47458e-09	0.90785	-0.7149	-0.299403	Klrb1b
6:38586359-38586649	4	0.0173917	0.907906	-0.242667	-0.0652917	Klrg2
7:116318197-116318807	7	0.00239779	0.907944	-0.413367	-0.10409	Lmo1
14:56205594-56206973	12	0.00162221	0.908047	-0.549467	-0.149767	Psme2
12:107173494-107174190	8	0.00616203	0.908088	0.488	0.057925	Vrk1
3:9250629-9251744	12	0.000100539	0.908095	-0.7037	-0.0657417	Zbtb10
19:40147585-40150109	15	4.71364e-05	0.908162	0.598433	0.226513	Cyp2c54
8:58770434-58770924	6	0.0242719	0.908224	-0.4355	-0.123889	Hpgd
9:109647883-109648712	8	0.0173031	0.908256	0.3684	0.0642333	Fbxw26
10:68817093-68818092	10	0.00605759	0.908316	0.718367	0.03906	Cdk1
15:102999239-102999829	7	0.00193312	0.908326	0.311667	0.0353429	Smug1
9:69616616-69617228	7	0.000448885	0.908352	-0.443833	-0.0742905	Foxb1
2:164018327-164019254	9	0.00774667	0.908429	0.5427	0.158215	Wfdc12
11:57642726-57643350	7	0.000171711	0.908564	-0.266667	0.0332286	Hand1
14:54902874-54903994	12	0.00630258	0.908618	0.506167	0.0791861	Olfr49
X:35607451-35608458	11	0.00311118	0.908726	-0.515333	0.0286758	Tmem255a
18:6492620-6493765	10	5.05644e-06	0.90882	-0.425967	-0.0632167	Epc1
6:88170204-88170754	6	0.0257582	0.908912	-0.4285	-0.251906	Dnajb8
9:78023491-78024074	7	0.01378	0.908924	0.531133	0.0242286	Ick
7:25083836-25084854	11	1.08705e-07	0.908932	-0.838333	-0.055497	Zfp61
11:43563484-43564264	8	0.0308263	0.908954	-0.444833	-0.054725	Ttc1
8:3749146-3749657	6	0.036581	0.908986	0.3879	0.158033	Cd209a
8:87326829-87327199	4	0.0272251	0.909002	-0.440233	-0.225258	Nfix
2:11475144-11475749	7	0.00016845	0.909031	-0.630767	-0.163976	Pfkfb3
13:78342345-78342927	7	6.4436e-05	0.909103	0.3648	-0.104133	Nr2f1
12:17273516-17274121	7	0.0063012	0.909133	0.567433	0.0366333	Pdia6
6:83082841-83083468	6	0.00400372	0.90919	-0.3312	0.03895	Rtkn
3:8924094-8924484	5	0.0279293	0.909226	0.366	-0.01104	Mrps28
X:155807992-155808593	7	0.0256187	0.909326	0.461	0.135157	Eif1ax
17:35325397-35326445	7	0.0021275	0.909518	-0.437567	-0.0466952	Lst1
4:129221397-129222751	14	0.000602973	0.909538	0.663167	0.06155	Hdac1
11:77908123-77908818	8	0.0157501	0.909599	-1.31807	-0.392304	Fam222b
2:29616766-29617751	11	1.52218e-06	0.90964	-0.885433	-0.217097	Trub2
8:123613144-123613724	7	0.0123189	0.90966	-1.31707	-0.266867	Foxf1
7:19597371-19597961	7	0.000863861	0.909706	-0.4583	-0.0771	Foxa3
1:192920442-192921104	7	0.0209764	0.909817	-0.430167	-0.163171	Batf3
7:25544614-25544914	4	0.0388475	0.909915	-0.4475	-0.20615	Cd177
8:129469000-129469290	4	0.0332833	0.909924	-0.362233	-0.179292	Tomm20
10:77647757-77648179	5	0.0316684	0.909954	0.5055	0.129387	Pwp2
7:106915863-106916363	6	0.00553803	0.909983	-0.8094	-0.328972	Olfr521
8:44393421-44394099	7	0.0119347	0.910029	-0.635167	0.00238571	Zfp42
2:85725246-85726326	12	0.00375214	0.910048	0.694133	0.295761	Olfr1023
11:101970943-101971979	11	1.31986e-05	0.910073	-0.7944	-0.0974303	Pyy
19:10178456-10178862	5	0.00643745	0.910148	-0.350867	-0.13876	Fads2
3:107958068-107958563	6	0.0296652	0.910161	0.470267	0.0283167	Gpr61
9:98801884-98802279	5	0.0135088	0.910403	-0.5243	-0.0797333	7420426K07Rik
4:81090443-81091047	7	0.0236309	0.91044	0.709433	0.274629	Mpdz
6:123239874-123240379	6	0.032982	0.910564	0.404533	0.182122	Clec4e
17:28501010-28502136	12	3.66306e-05	0.910618	-0.730367	-0.339611	Tulp1
1:189432881-189433491	7	0.000449079	0.91075	0.374433	-0.037519	Esrrg
7:107373167-107373857	8	0.000223107	0.9108	0.532333	0.164821	Pgm2l1
7:150252322-150253332	11	0.0151637	0.910811	-0.594367	-0.299018	Cd81
18:43637025-43637640	7	0.000115884	0.910825	-0.473967	-0.259357	Dpysl3
8:48620763-48621693	10	3.16272e-05	0.910826	0.477933	0.142757	Rwdd4a
7:106633596-106633881	4	0.0331674	0.910844	0.391067	0.127133	Rps3
17:8717480-8718080	7	0.025249	0.910934	-0.694567	-0.249524	Pde10a
8:107802589-107802994	5	0.00830603	0.911233	-0.365367	-0.0546267	Nol3
19:5964256-5964656	5	0.0273242	0.911245	-0.909133	-0.133293	Pola2
1:173767861-173769296	10	0.00236128	0.911258	0.4782	0.0224967	Cd84
9:29219335-29220265	10	0.0025586	0.91132	-0.4399	-0.111283	Ntm
13:43709704-43711145	13	0.0103717	0.911328	-0.588967	0.0520231	Rnf182
16:96365507-96366952	14	0.00197421	0.91135	-0.532833	-0.00972143	Wrb
11:58588673-58589384	8	0.00355792	0.911507	0.389667	0.172088	Olfr315
14:64559587-64560553	9	0.000208998	0.911536	-1.00583	-0.0808185	Sox7
2:181449677-181450467	9	0.0485466	0.911631	0.443467	-0.102385	Oprl1
2:69043475-69043980	6	0.0330223	0.911659	-0.3224	-0.113222	Spc25
19:42107570-42108190	7	0.00214876	0.91184	-1.0158	-0.204962	Ubtd1
5:76762030-76763030	11	0.000302453	0.91185	0.601133	0.235842	Nmu
4:125936750-125937140	5	0.0342513	0.911897	-0.312067	-0.0944267	Trappc3
14:70561744-70562269	6	0.0463685	0.911943	-0.5567	-0.320794	Pdlim2
X:156578120-156579181	8	0.00325254	0.91198	-0.466867	-0.00917083	Pdha1
10:78818211-78819201	11	0.00269832	0.912	-0.623333	0.0424455	Vmn2r82
7:123176622-123177825	12	0.023133	0.912061	-0.944167	-0.2967	Sox6
10:42299218-42299896	8	0.00296161	0.912104	-0.620133	-0.226604	Nr2e1
9:31088147-31088949	9	0.000554715	0.912156	-0.502033	-0.00259259	Prdm10
7:149024795-149025710	10	0.000580095	0.912256	0.583733	-0.0205367	Muc5b
1:122169996-122170611	7	0.00689464	0.912307	0.297367	0.0709857	Steap3
7:111685378-111685663	4	0.00739343	0.912342	0.3435	0.193792	Trim30e-ps1
6:113444497-113445097	7	0.0126723	0.9125	-0.2995	-0.0709286	Prrt3
6:125280810-125281490	7	0.00127146	0.912514	0.3256	0.0369333	Scnn1a
19:4399641-4399941	4	0.0120295	0.912602	0.3725	0.176842	Kdm2a
13:56649146-56650546	15	4.99077e-06	0.912715	-0.617333	0.0495044	Lect2
2:150190020-150191112	9	0.00516918	0.912895	0.642567	0.167744	3300002I08Rik
1:184884295-184885585	14	5.62076e-05	0.912896	-0.6834	-0.184474	Tlr5
7:115765029-115765324	4	0.0379215	0.912999	0.561733	0.148583	Olfr507
1:134921198-134921813	7	0.022294	0.913051	-0.750333	-0.118638	Mdm4
7:82452535-82452845	4	0.0112232	0.913058	0.3578	0.0109167	Sv2b
6:124837491-124838198	8	0.00125671	0.913113	-0.5822	-0.094525	Cd4
6:135203637-135204952	14	0.000102754	0.913132	0.672433	-0.182217	Gsg1
8:107746249-107747371	10	2.28181e-05	0.913142	0.628767	-0.08025	D230025D16Rik
8:22465982-22468058	16	6.28458e-05	0.913271	0.585067	0.206358	Defa29
10:127211794-127213929	11	0.0280125	0.913308	-0.552667	-0.153252	Rdh9
8:72312196-72313176	11	0.000524684	0.913322	0.5614	0.230621	Atp13a1
19:53977570-53978452	10	9.71784e-10	0.91336	-0.4999	-0.259737	Pdcd4
16:28447419-28448199	9	0.00201821	0.913385	-1.02693	-0.293522	Fgf12
6:42423184-42423664	6	0.0391112	0.913439	0.464633	0.231989	Olfr457
9:18791919-18793121	13	2.501e-05	0.91347	0.591167	0.213823	Olfr834
19:18788062-18788447	5	0.0147715	0.913628	-0.395467	-0.101233	D030056L22Rik
19:46423188-46423773	7	0.0488353	0.913732	-1.55183	-0.346581	Mir146b
2:94081192-94081793	7	0.00039526	0.913775	-0.585767	-0.286567	Mir129-2
X:160198545-160199145	7	0.0237536	0.913898	-0.519033	-0.165467	Rnf138rt1
10:78415006-78415806	9	0.0233728	0.913931	0.639433	0.314693	Olfr8
9:72538653-72540075	15	9.3454e-06	0.913982	0.549767	0.183002	Nedd4
17:27774522-27775122	5	0.0268215	0.91401	-0.2504	-0.101273	Rps10
7:132634332-132634836	6	0.0137822	0.914067	-0.809033	-0.108633	Nsmce1
14:69914835-69915225	5	0.0132704	0.914069	-0.426767	-0.216267	Synb
17:86656922-86657547	7	0.0165116	0.914223	-0.7512	-0.309067	Prkce
2:25177152-25177447	4	0.029126	0.914234	-0.490767	-0.077375	Grin1
13:47215250-47215660	5	0.0251544	0.914253	-0.289	-0.17138	Rnf144b
6:72138909-72139509	7	0.00085528	0.914341	-0.7855	-0.209681	Atoh8
7:4817084-4817469	5	0.0388727	0.914348	-0.391433	-0.208513	Isoc2b
9:21892379-21892769	5	9.72577e-07	0.914351	-0.820133	-0.242873	Ecsit
5:34979038-34979643	7	0.0161025	0.914356	-0.409467	-0.206333	Mfsd10
7:31064916-31065521	7	8.61806e-07	0.914407	-0.608567	-0.114052	Wdr62
9:76395270-76396546	13	3.887e-07	0.914488	-0.796567	0.0173974	Fam83b
1:192922203-192922983	9	0.000131609	0.914537	-0.7362	-0.191311	Batf3
17:35293102-35293699	7	0.0376805	0.914621	-1.03473	-0.366071	Prrc2a
2:151301168-151301548	5	0.0116924	0.914669	0.599933	0.310233	4921509C19Rik
1:132914555-132915146	7	0.0336482	0.914762	-0.6608	-0.182052	Il10
3:141647303-141648125	9	0.0320541	0.914767	-0.5758	-0.0102852	Bmpr1b
18:4921976-4922292	4	0.0449535	0.914798	-0.330067	-0.216358	Svil
7:104886029-104887220	13	0.000217856	0.914849	-1.1537	-0.201577	Aqp11
12:36771592-36771977	5	0.00902279	0.914935	-0.4124	-0.0654267	Tspan13
13:61141240-61142220	11	5.32609e-12	0.91494	0.598667	0.1697	Ctsq
X:7365925-7366870	10	0.0270939	0.914972	-0.6173	0.0878867	Gripap1
13:20182265-20183457	13	3.45554e-18	0.915014	-0.595033	-0.250203	Elmo1
1:131170044-131170329	4	0.0447233	0.915018	-0.520333	-0.220083	Thsd7b
10:59342669-59343064	5	0.013457	0.915113	-0.562767	-0.205147	Dnajb12
15:98172833-98173853	11	0.00386971	0.915121	-0.868367	-0.107755	Olfr284
18:39649858-39650343	6	0.0297708	0.915137	-0.214867	-0.115806	Nr3c1
12:102324099-102324853	8	0.00624847	0.915146	0.576367	0.191454	Ppp4r3a
11:87284305-87284935	7	4.14788e-05	0.915163	-0.918067	-0.266129	Tex14
11:23532905-23533695	9	0.00511885	0.915231	-0.500467	-0.0303407	0610010F05Rik
17:34118617-34119117	6	0.0219942	0.915272	-0.567367	-0.0797389	AA388235
17:33857801-33858516	8	0.0027431	0.915303	0.561	0.191233	March2
2:20441046-20441730	7	0.0271822	0.91535	-0.6882	-0.167967	Etl4
11:116442018-116443484	13	2.10872e-05	0.915359	-0.7858	-0.248703	Ube2o
13:74632229-74633733	14	0.00166945	0.915428	0.714967	0.280157	Zfp825
6:34930083-34930863	9	0.00137939	0.915461	0.596667	0.0421037	Slc23a4
17:25851181-25851781	7	0.0344505	0.915505	-0.585867	-0.165433	Gng13
4:94827707-94828397	8	0.000265476	0.915521	0.397467	-0.0598458	Jun
8:73253763-73254368	7	0.191325	0.915559	-1.4445	-0.553886	Pde4c
4:3112078-3112636	4	4.54357e-05	0.915615	0.724967	0.141592	Vmn1r3
8:97219405-97219920	6	0.00774561	0.91566	-0.661533	-0.146961	Pllp
X:109008044-109009131	12	5.10815e-05	0.915673	-0.4964	-0.158022	Hdx
5:29704213-29705403	13	7.84231e-09	0.915748	-0.534233	-0.170287	Lmbr1
4:48055706-48056306	7	5.87182e-05	0.915799	-0.4687	-0.101186	Nr4a3
10:129719397-129720232	9	0.000136102	0.91581	0.488367	0.1804	Neurod4
5:113513039-113513414	5	0.0151719	0.915865	0.343433	0.167353	2900026A02Rik
16:96455895-96457108	9	0.000443453	0.915939	-0.497867	0.0443296	B3galt5
3:78952086-78952686	7	0.0125574	0.915958	0.3339	-0.0358476	Rapgef2
11:99250955-99252061	12	0.00184074	0.916031	0.795367	0.252964	Krt10
2:73729970-73730255	4	0.00663323	0.916048	-1.1525	-0.332958	Atf2
10:128424147-128425134	10	0.000593425	0.9163	0.8016	0.0389	Olfr9
X:9150390-9151115	8	0.0149511	0.916364	0.3657	0.0829375	H2al1o
6:94650972-94651591	7	0.027338	0.916449	-0.568033	-0.061419	Lrig1
1:89516201-89517576	15	8.8096e-08	0.916509	-0.958433	-0.336033	Inpp5d
8:41508447-41508737	4	0.0376915	0.916553	-0.3514	-0.1045	Zdhhc2
1:94481950-94483580	17	1.05779e-05	0.916565	-0.448967	-0.12591	Olfr1412
5:144134511-144135106	7	0.0242071	0.916592	-0.294933	-0.0949762	Grid2ip
8:24165809-24166499	8	0.00943974	0.916607	-0.431367	-0.235317	Ank1
15:72920928-72921528	7	0.00468876	0.916629	-0.584967	-0.181876	Chrac1
11:74460117-74460935	7	0.0023419	0.916639	-0.347933	-0.13521	Cluh
16:18066362-18066962	7	6.53705e-05	0.916664	-0.403467	-0.0409238	Prodh
12:80309287-80310567	14	1.28416e-08	0.916911	-0.543933	-0.0221452	Rdh12
17:34988517-34989317	9	0.0162042	0.916913	-0.553067	-0.229193	Nelfe
6:85105155-85105460	4	0.0391309	0.916928	0.4215	0.0420917	Spr
6:11859879-11860369	6	0.0201072	0.91699	0.527633	0.223628	Ndufa4
1:74586652-74587400	6	0.0166535	0.917009	-0.7139	-0.0613222	Usp37
19:55315085-55315975	10	2.05278e-05	0.917079	0.671367	0.101453	Gucy2g
11:50795262-50796462	13	0.000233199	0.917201	-0.5477	0.0661128	Olfr1377
X:131906052-131907412	9	0.00086735	0.917367	0.556933	0.28153	Gm5128
9:109527855-109528245	5	0.00503105	0.917417	0.647033	0.15978	Fbxw24
13:65018731-65019436	8	0.00519349	0.917476	-0.5228	-0.129579	Spata31
5:67489009-67490529	13	0.000136921	0.917636	-0.390967	-0.0773308	Phox2b
7:106397289-106397984	8	2.18248e-07	0.917689	-0.4886	-0.256971	Mogat2
11:115167258-115169098	19	0.000279127	0.917738	-0.683667	-0.28146	Otop2
7:29573211-29574211	11	0.00427299	0.917805	-0.6797	-0.321861	Sirt2
19:34622240-34623369	9	0.00237199	0.917904	0.655233	0.139493	Ifit2
9:14546993-14548109	11	0.000460478	0.917905	-0.712867	0.0494333	Piwil4
9:106528786-106529651	9	0.00536071	0.917944	0.361467	-0.0301296	Iqcf6
11:87408820-87409520	8	0.029769	0.917963	-0.581233	-0.235408	Mtmr4
17:33171710-33172345	7	0.00992465	0.918118	0.313867	0.1357	Zfp763
14:45117071-45118289	8	0.000988312	0.918138	-0.313267	-0.0966833	BC061237
4:139384553-139384840	4	0.0269258	0.918159	-0.296733	-0.180217	Pax7
3:159499700-159500558	9	0.0198476	0.918305	0.3918	0.183752	Wls
7:54264710-54264995	4	0.0419727	0.918311	-0.370867	0.003575	Spty2d1
16:45653497-45654314	9	0.0463655	0.918329	-1.159	-0.354689	BC016579
4:155045368-155046292	8	0.000122605	0.918335	-0.548033	-0.0932792	Mib2
7:148843458-148844082	7	0.0354059	0.918463	0.391733	0.0204095	Muc6
1:37592381-37592771	5	0.0346639	0.918631	-0.3301	-0.0519	Mgat4a
15:84276311-84276891	7	0.00483615	0.918695	0.4161	-0.0553952	Shisal1
8:106968955-106969535	7	0.0221962	0.918755	0.537633	0.0624143	Terb1
17:10528078-10528658	7	0.00291349	0.918838	-0.5183	-0.0686905	Cahm
19:45121208-45122803	17	1.58138e-09	0.918856	-0.650267	-0.178871	Sfxn3
X:160854772-160855407	7	0.0287299	0.918938	0.3776	0.0442524	Piga
3:97216096-97216696	7	0.0270864	0.919053	0.298067	0.157424	Olfr1402
6:30409682-30410362	8	0.00154481	0.919093	-0.370433	-0.0705583	Klhdc10
11:110260576-110261161	6	0.00793282	0.919142	0.4574	0.146706	Map2k6
12:102146033-102146613	7	0.000437066	0.919174	-0.772633	-0.197862	Gpr68
6:122900838-122901553	8	0.0212489	0.91923	0.6029	0.049125	Clec4a3
6:122257835-122258325	6	0.0329888	0.919241	0.299	0.141161	M6pr
18:67934681-67935176	6	0.0212324	0.919244	-0.6951	-0.198161	Seh1l
1:78813439-78813899	5	0.0382886	0.919303	0.591167	0.254267	Kcne4
10:79611823-79612511	8	0.016251	0.919329	-0.388167	-0.21925	Midn
2:154429594-154430194	7	0.0372517	0.919406	-0.497933	-0.0341238	Pxmp4
1:166238920-166240512	14	1.3504e-06	0.919456	-0.608467	-0.0462524	Nme7
3:84467174-84468009	9	0.00102841	0.919486	-0.496167	-0.100193	Arfip1
17:24134348-24135583	13	3.19008e-05	0.919486	-0.529433	-0.15461	Prss22
5:98610063-98610768	8	0.0188125	0.9195	-0.762033	-0.168767	Prdm8
6:141575149-141576119	9	0.0016092	0.919514	0.6354	0.142878	Slco1b2
15:97832192-97832787	7	1.36511e-05	0.919535	-0.766133	-0.24401	Col2a1
9:94567367-94568237	9	0.00180902	0.919551	0.327867	-0.0743963	Slc9a9
1:36604812-36606433	17	0.000226028	0.919552	-0.7765	-0.0467294	Sema4c
18:34740821-34741637	7	0.00233199	0.919635	0.3159	0.0368952	4933408B17Rik
17:34783517-34784802	13	8.736e-08	0.919656	0.821133	-0.0645641	Atf6b
5:125747642-125748237	7	0.00239275	0.919663	0.540267	-0.145838	Scarb1
17:95147576-95148578	9	0.00410551	0.919669	0.742233	0.310711	Mettl4
1:140515757-140516142	5	0.0442681	0.919727	-0.275467	-0.103287	Nek7
4:138180537-138181358	9	0.0176112	0.919864	0.312467	0.0111148	Vwa5b1
9:25058221-25058657	5	0.0378801	0.919961	0.2984	0.179753	Sept7
4:140854211-140854923	6	0.0218973	0.919999	-0.7975	-0.306639	Epha2
11:120343047-120343562	6	0.0225263	0.920017	-0.2628	-0.141883	Hgs
19:41103457-41104485	11	1.06755e-05	0.920133	-0.580533	-0.0616424	Dntt
3:87800804-87801423	7	0.000662825	0.920138	-0.528533	-0.0117429	Bcan
10:96077873-96078173	4	0.038037	0.920267	-0.2237	-0.130442	Btg1
11:116485011-116485616	7	6.4213e-05	0.920321	-0.7508	-0.204181	Rhbdf2
12:120074984-120075579	7	9.07719e-09	0.920364	-0.763567	-0.196538	Sp8
17:3314149-3314650	6	0.0108102	0.92041	0.2936	0.0481722	Scaf8
15:78374653-78375464	9	0.00753385	0.920471	-0.791333	-0.363748	Sstr3
3:93629286-93629981	6	0.0319576	0.920475	-0.707333	0.0118833	Tdpoz3
2:181102274-181103014	8	0.000333699	0.920535	-0.604933	-0.18565	Zgpat
7:147279709-147279984	4	0.0327208	0.920576	-0.605733	-0.220325	Prap1
15:71560771-71561171	5	0.0413062	0.920578	0.3287	0.1195	Fam135b
4:140954476-140954976	6	0.032315	0.920586	-0.512733	-0.256333	Clcnka
5:126012737-126013317	7	0.0019987	0.920603	-0.673	-0.183757	Tmem132b
4:63002660-63003055	5	0.0394247	0.920608	-0.2773	-0.0586	Orm1
4:149493142-149493548	5	0.0330929	0.920662	-0.465467	-0.1711	Slc2a5
10:111520474-111521136	7	1.18669e-06	0.920806	0.464567	0.184524	Glipr1l2
19:10914091-10914476	5	0.00073386	0.920911	0.450067	0.02356	Slc15a3
10:45191162-45191972	9	0.0100442	0.920927	0.356933	0.215285	Lin28b
8:55159949-55160884	10	5.35133e-05	0.920976	0.545033	0.04483	Vegfc
17:35402735-35403445	6	0.00834371	0.921055	-0.355	-0.181967	LOC547349
11:20443187-20443917	8	0.00211943	0.921072	-0.534467	-0.209525	Sertad2
5:122590229-122591029	7	0.0154599	0.921084	0.462967	0.0442095	Ccdc63
7:133991008-133991731	8	0.0159775	0.921184	-0.3472	-0.151292	Doc2a
7:93836233-93837569	14	0.00160024	0.921198	0.553333	0.28954	Olfr292
4:133071965-133072624	6	0.041332	0.921208	0.411933	0.00459444	Kdf1
X:96235045-96235943	10	0.00152821	0.921282	0.503567	0.137873	Stard8
X:160467676-160468902	12	0.00560378	0.921392	0.5355	0.148083	Car5b
3:63656426-63657221	9	0.0198946	0.921417	0.338267	0.112078	Plch1
2:26241931-26242311	5	0.00484485	0.921459	0.4091	0.0458	Entr1
1:175874024-175875524	8	0.000213146	0.921572	0.816933	0.0356708	Ifi203
8:85858526-85859146	5	0.00250252	0.921601	-0.3335	-0.121053	Elmod2
7:52243843-52244566	5	4.4366e-05	0.92175	-0.430833	-0.05648	Bcl2l12
1:95341533-95342027	6	0.0391662	0.921817	-0.488667	-0.0196	Hdlbp
15:55136367-55137138	6	0.00839804	0.921885	0.4926	0.122044	Col14a1
2:19831223-19831723	6	0.0156201	0.921902	-0.316	-0.0791889	Etl4
10:60848184-60849029	9	0.0220788	0.921929	-0.432667	-0.12267	Pald1
2:113057001-113057576	6	0.0437988	0.922051	-0.5039	-0.183172	Ryr3
11:59779225-59779725	6	0.0292844	0.922074	-0.4572	-0.159994	Rasd1
14:41884008-41885218	10	0.000288229	0.922091	-0.802567	-0.175323	Dydc1
2:88937942-88938844	10	0.00934238	0.922109	0.389433	0.11454	Olfr1220
16:34572672-34574217	14	7.7509e-18	0.922172	-0.8654	-0.233693	Kalrn
7:111162020-111162745	8	0.0176882	0.922186	0.7965	0.237967	Olfr639
5:130845140-130846055	10	0.000183141	0.922214	0.488133	0.115607	Caln1
14:66629580-66630936	13	0.000154794	0.922225	-0.715133	0.0126256	Gulo
5:45908507-45909107	7	0.00344622	0.922229	0.368833	0.0976905	Med28
2:104252314-104253448	12	0.00418182	0.922232	-0.668567	-0.226858	D430041D05Rik
3:126648612-126649206	7	0.0157348	0.922251	-0.508367	-0.181062	Ank2
14:104868812-104870122	14	1.15704e-05	0.922252	-0.989233	-0.16844	Pou4f1
3:100491084-100492303	13	1.72065e-06	0.922283	0.634833	0.238956	Man1a2
7:64768037-64768312	4	0.0288454	0.922287	0.365	0.103858	Gabra5
19:42161141-42161421	4	0.0390792	0.922477	-0.383833	-0.0994417	Morn4
8:22329489-22330521	10	0.000681572	0.922591	0.4957	0.0249133	Defa31
8:94889279-94889799	6	0.036721	0.92262	-0.341333	-0.139556	Irx5
2:119419861-119420476	7	0.0029167	0.922798	-0.446	-0.00481905	1700020I14Rik
16:17486840-17487536	8	0.0405118	0.922837	0.571067	0.0655208	Crkl
17:33083583-33084083	6	0.0288227	0.922983	-1.03043	-0.220056	Cyp4f13
17:6426320-6426645	4	0.0205694	0.923129	0.3604	0.0886083	Dynlt1a
1:90202296-90202951	7	0.0166876	0.923169	-0.387333	-0.205143	Trpm8
5:144655242-144656330	11	0.000177801	0.923236	-0.647133	-0.173103	Eif2ak1
7:109056250-109057734	15	0.000204882	0.923258	-0.4186	-0.108204	Lamtor1
11:68213054-68213460	5	0.0182671	0.923304	-0.322233	-0.114	Ntn1
17:80011828-80012378	6	0.0292342	0.923315	0.341033	0.0331444	Rmdn2
4:61811142-61811862	8	0.0106646	0.923336	0.9614	0.379783	Mup21
3:81877531-81879146	17	0.000242453	0.923358	-0.3888	-0.138529	Gucy1b1
7:134364294-134364859	5	0.0426276	0.923381	0.435233	0.195967	Sept1
6:72546590-72546950	4	0.0413185	0.923396	-0.693967	-0.227167	Elmod3
X:99382981-99383895	9	0.0239338	0.923436	-0.3773	-0.0973519	Rps4x
9:14307451-14307731	4	0.044286	0.9235	0.214933	0.145017	Cwc15
3:88288450-88289050	7	0.526861	0.92351	-0.597	-0.398348	Lmna
2:32003723-32004233	6	0.00515957	0.923563	-0.745667	-0.0916611	Prrc2b
5:113716085-113716665	7	0.00453576	0.923616	0.633667	-0.0409476	Sgsm1
1:30929957-30930863	10	0.00428086	0.923639	-0.666533	-0.09381	Phf3
2:69629957-69630410	4	0.0114194	0.923662	0.519933	0.269058	Phospho2
11:68504537-68506153	17	8.90738e-13	0.923755	-1.3144	-0.313061	Myh10
7:51922083-51922726	7	0.0249479	0.923774	0.545967	0.00797143	Myh14
X:106389169-106390749	10	0.0373182	0.923822	0.574667	0.21967	Gm6377
X:35533881-35534471	7	0.0130598	0.923925	-0.842267	-0.258086	Zbtb33
14:52897582-52898227	6	0.0258616	0.924008	0.3951	0.146917	Rab2b
12:112683681-112684271	7	6.25636e-08	0.924062	-0.5722	-0.1298	Tnfaip2
19:43600803-43601503	7	0.0306194	0.924323	-0.312467	-0.12931	Got1
2:78709471-78710112	7	0.00171832	0.92434	-0.6195	-0.166938	Ube2e3
9:86775240-86776050	9	0.0128088	0.924391	-0.429033	-0.107144	Snap91
5:115015300-115015815	6	0.00114436	0.9244	-0.773567	-0.243167	Fam222a
4:124614503-124615253	8	0.0235693	0.924417	0.456733	0.223213	9930104L06Rik
7:29593264-29593569	4	0.0449404	0.924418	-0.335933	-0.201333	Hnrnpl
16:26580499-26581199	8	0.0222907	0.924438	-0.661433	-0.197408	Il1rap
9:110744053-110744896	7	0.00216685	0.924442	-0.525333	0.0223048	Prss45
11:112645122-112646017	8	0.0166785	0.924468	0.520633	-0.0563583	Sox9
11:44331952-44333154	13	0.00334003	0.924542	-0.764833	-0.148472	Rnf145
1:6431161-6431751	7	0.0155756	0.924606	-0.855367	-0.225176	St18
5:106877112-106877714	7	0.0156981	0.924637	0.391667	0.0938571	Barhl2
9:108685787-108686390	7	0.002133	0.924818	-0.473267	-0.153781	Ip6k2
12:73768144-73768754	7	0.0124397	0.92486	0.4101	-0.0546095	Dhrs7
6:72499224-72500124	10	4.6207e-05	0.924878	-0.590967	-0.18146	Capg
11:52127508-52128108	7	0.0189756	0.92488	-0.582333	0.0119762	Tcf7
16:63856683-63857368	8	0.0025868	0.924918	0.611533	0.0343042	Epha3
1:175912251-175914144	18	0.000217595	0.925011	0.672033	0.183919	Ifi202b
1:167093112-167093859	8	0.00839909	0.925014	0.6336	0.0759833	Tbx19
2:164481561-164482263	8	0.00108499	0.925045	-0.525033	-0.201667	Wfdc10
4:132756035-132756645	7	0.00518005	0.925107	-0.530467	-0.281881	Wasf2
17:34512433-34513083	5	0.0414622	0.925128	-0.3695	-0.0998933	Notch4
5:107354574-107355169	7	0.01779	0.925138	-0.442933	-0.176967	Hfm1
18:37117678-37118568	9	0.0130468	0.925267	0.501867	0.281415	Pcdha2
1:75371442-75372152	8	0.0224088	0.925281	-0.615567	-0.284804	Speg
18:37883074-37883709	7	0.00621961	0.925324	0.661167	-0.0269048	Pcdhga7
5:114541972-114542747	8	0.0109737	0.925436	-0.474567	-0.160029	Svop
9:60369474-60370074	7	0.0102807	0.92546	-0.658167	-0.16691	Thsd4
7:93319902-93321619	18	1.05289e-05	0.925525	0.6049	0.301952	Vmn2r75
7:46843784-46844380	7	2.48931e-05	0.925555	-0.420167	-0.0995	Gm2058
1:72272316-72272971	6	0.000943657	0.925588	-0.772533	-0.210433	Mreg
11:106873692-106874302	7	0.0133254	0.925765	-0.492067	-0.130381	Kpna2
15:34235875-34237161	14	6.1414e-06	0.925779	-0.5347	-0.158876	Matn2
11:118860692-118861376	8	9.99542e-06	0.925819	0.7256	0.04885	Enpp7
6:51329513-51330108	7	0.095286	0.92583	0.308333	0.0226952	Nfe2l3
2:32596803-32597404	7	0.0039072	0.925866	-0.5308	-0.236181	Sh2d3c
11:50745825-50746544	8	0.0321387	0.925897	-0.642933	-0.0342917	Zfp354b
8:73026911-73027503	7	1.24753e-11	0.925915	-0.6253	-0.205976	Crlf1
1:40738403-40739218	9	0.000365948	0.925939	-0.5408	-0.0562407	Slc9a2
2:119982162-119983172	11	0.00154648	0.925952	0.685633	0.235591	Ehd4
7:134028018-134028604	7	0.00689852	0.925974	-0.5227	-0.131729	Taok2
11:62570161-62570766	7	0.030494	0.925992	-0.984367	-0.244862	Zfp286
1:172837551-172838251	8	0.0176838	0.926021	0.274933	-0.0041125	Fcrlb
4:147964686-147965170	6	0.0232123	0.926032	-0.305233	-0.0925111	Srm
10:80342059-80342874	9	0.0125978	0.926033	-0.682733	-0.320852	Tmprss9
9:62829428-62830456	10	0.00740941	0.926068	-0.415033	0.00371	Pias1
17:57217196-57218816	15	0.000101089	0.926169	-0.611033	-0.22744	Dennd1c
2:118854410-118855710	14	1.28173e-05	0.926248	0.8038	-0.0658524	Ccdc32
2:19579967-19580675	8	6.67347e-05	0.926313	-0.781933	-0.258042	Otud1
3:107959882-107960738	8	0.013809	0.926397	0.3592	0.00236667	Gpr61
13:51942412-51943167	9	0.0140062	0.92645	-0.470167	-0.231493	Gadd45g
17:24868907-24869997	12	0.00392432	0.9265	-0.864767	-0.136208	Rpl3l
6:87485396-87486183	7	0.000569141	0.926515	-0.595533	-0.214271	Arhgap25
6:51562457-51563137	8	1.28413e-05	0.926546	-0.324433	-0.0495042	Snx10
X:7478958-7479238	4	0.0032039	0.926559	-0.296633	-0.0727417	Timm17b
8:108217564-108218178	7	4.15337e-06	0.926573	-0.4617	-0.175876	Carmil2
X:103335701-103336590	10	0.0111699	0.926621	0.3727	-0.0475733	Tlr13
6:52107583-52108023	5	0.0326519	0.926634	-0.3468	-0.114687	Hoxa1
10:127705800-127706295	6	0.0384799	0.926639	0.6545	0.0145278	Apof
5:149366024-149367283	12	3.30528e-06	0.926698	-1.2749	-0.309431	Ubl3
9:58007820-58008315	6	0.0340578	0.926719	-0.600533	-0.293178	Islr
18:78794724-78795334	7	0.0187719	0.926725	0.6528	0.178457	Slc14a2
10:79151823-79152473	7	0.0177205	0.926786	-0.910367	-0.480738	Gzmm
14:51575646-51576476	9	0.00568097	0.926817	-0.663833	-0.236052	Pnp2
X:35023398-35024709	9	8.60648e-05	0.926841	-0.392633	-0.0231148	Rhox4f
18:60908108-60908721	7	0.00629211	0.926877	-0.795167	-0.216557	Ndst1
6:65726417-65726902	6	0.0215384	0.926913	0.3473	0.214206	Prdm5
X:98579867-98580447	7	0.00711552	0.926931	0.554867	-0.108676	Gjb1
3:90501848-90502544	7	0.0158752	0.926952	0.511233	0.148129	S100a9
5:53944064-53944634	6	0.0016808	0.927035	0.318067	0.223311	Rbpj
1:121085952-121086533	7	0.000185461	0.927068	-0.495133	-0.201038	Gli2
11:107655042-107656444	15	2.38725e-12	0.927083	-0.4868	-0.244571	Cacng4
19:45217825-45218405	7	1.7331e-05	0.92717	-0.5727	-0.1041	Tlx1
8:73899753-73900253	6	0.000757334	0.927188	-0.432167	-0.0888056	Nr2f6
7:20204681-20205346	7	1.98453e-05	0.92742	-0.572167	-0.265829	Relb
2:136215111-136216571	15	6.96293e-09	0.927485	0.512267	0.186871	Pak7
19:43690805-43691396	7	1.20158e-05	0.927505	-0.586067	-0.215938	Nkx2-3
14:47012261-47013033	8	0.00498406	0.927521	-0.606667	-0.0419208	Bmp4
11:70223214-70223909	8	0.00906602	0.927538	-0.571967	-0.136467	Pelp1
10:23070894-23072269	12	0.0016603	0.927546	0.481033	0.0606389	Eya4
5:117864003-117865488	14	1.06991e-09	0.927584	-1.51897	-0.366736	Ksr2
X:71893563-71893863	4	0.0455014	0.927608	0.3189	-0.0131333	Gm5640
3:86978109-86978714	7	8.76276e-08	0.927641	-0.358633	-0.191548	Kirrel
3:8664520-8665205	8	1.24855e-05	0.927719	-0.462933	-0.186554	Hey1
19:36193596-36194016	5	0.0139312	0.927807	0.246533	0.0417933	Ankrd1
11:75235389-75235809	5	0.0287315	0.927885	-0.5332	-0.100453	Serpinf1
4:142801802-142802202	5	0.0079465	0.927923	-0.300567	-0.109153	Prdm2
2:128641904-128642403	6	0.0215205	0.927991	0.644667	0.168822	Tmem87b
6:149138396-149138696	4	0.0439337	0.928003	0.363633	0.0791583	Amn1
1:167391610-167392025	5	0.00286024	0.928054	-0.395267	-0.12344	Mpc2
17:53681002-53681657	5	0.0317109	0.928067	0.547833	0.14056	Pp2d1
14:65059290-65059881	7	0.000183897	0.928104	-0.4653	-0.0808476	Msra
16:48411807-48412789	11	5.53141e-12	0.928125	0.5127	0.180818	Gm5485
X:132330476-132331076	7	0.000526924	0.928168	-0.428833	-0.142238	Gprasp1
10:116587602-116588467	8	0.011552	0.928182	-0.288067	0.0149083	Frs2
9:4260343-4260943	7	0.0144711	0.92841	-0.4869	-0.3326	Aasdhppt
4:126231459-126232141	8	0.0216749	0.928413	-0.3625	0.0846542	Clspn
3:130809008-130809608	7	5.96532e-06	0.928418	-0.7281	-0.198033	Lef1
3:89260279-89261575	12	0.0122197	0.928427	-0.5613	-0.0692222	Pmvk
4:154822725-154823285	6	0.000933253	0.92844	-0.589867	-0.0290278	Cfap74
3:94495609-94496194	6	0.0311767	0.928443	-0.473367	-0.0347111	Selenbp2
8:122301600-122303125	16	2.1961e-08	0.928531	-0.841333	-0.256229	Tldc1
2:28771250-28771830	7	0.00499762	0.928626	-0.9406	-0.195376	Barhl1
13:73602272-73602778	6	0.0337184	0.928626	0.2688	0.11165	Lpcat1
3:92153110-92153904	9	0.000310533	0.928631	-0.632333	0.0140741	Sprr2e
5:25212972-25214504	14	1.31121e-06	0.928642	0.784767	0.148507	Xrcc2
4:108520529-108521249	8	0.0129133	0.928661	-0.4686	-0.04215	Txndc12
12:3959825-3960525	8	0.0115991	0.928667	-0.627167	-0.343958	Pomc
11:57985360-57985860	6	0.0227907	0.928676	0.414967	0.136172	Mrpl22
2:35993332-35995096	17	7.16265e-05	0.928702	0.5936	0.103939	Mrrf
4:62140915-62141314	5	0.0312499	0.928723	-0.551967	-0.05464	Bspry
9:35077658-35078263	7	0.024298	0.928738	-0.390967	-0.127367	Rpusd4
9:92349324-92350369	11	0.0213213	0.928818	0.511667	0.178055	Plscr4
6:88791214-88791704	6	0.00452785	0.928857	-0.583767	-0.11865	Abtb1
X:133494442-133495323	8	0.00880378	0.928976	0.4003	0.0742458	Tmsb15l
1:169323206-169324801	17	3.81042e-05	0.929	0.792033	0.136506	Mgst3
4:151573476-151573776	4	0.027949	0.929062	0.524867	-0.0184333	Acot7
X:130515606-130515886	4	0.0255663	0.929063	0.280433	0.0002	Sytl4
17:37187520-37188136	7	0.146635	0.929073	0.621833	-0.0707762	Gabbr1
2:122293236-122293616	5	0.0218321	0.929258	-0.297133	-0.159447	Bambi-ps1
16:13730858-13731563	8	0.0292652	0.92928	-0.389433	0.0571292	Pla2g10
8:108021654-108022827	9	0.0130965	0.929356	-0.695333	-0.231496	Zdhhc1
4:140921199-140922074	10	0.000731376	0.929374	-0.8414	-0.324113	Fam131c
2:5764818-5765774	9	0.0136468	0.929393	0.457767	0.179359	Cdc123
13:23338167-23339952	18	1.86397e-07	0.929445	-0.5844	0.0538278	Vmn1r223
19:47127045-47128270	11	0.000390068	0.929451	0.5172	0.00197273	Pcgf6
6:142521669-142522627	9	0.00745154	0.929463	0.384733	0.0511444	Kcnj8
10:42311180-42311781	7	0.00395104	0.929486	-0.604367	-0.055119	Nr2e1
13:101557587-101558391	7	0.0241798	0.929496	-0.378167	-0.0373619	Ccnb1
7:93023712-93025637	20	5.25579e-14	0.929528	0.822733	0.352177	Vmn2r73
7:28292707-28293322	7	4.09563e-05	0.929594	-0.610533	-0.186095	Prx
1:9532975-9533576	7	0.0306132	0.929613	0.395767	0.179981	Rrs1
7:26100948-26102153	9	1.0561e-05	0.929622	-0.570533	-0.0792111	Tmem145
5:122398321-122399006	8	0.000375275	0.929666	-0.7281	0.004925	Cux2
9:44946026-44947836	12	0.0237838	0.9297	-0.389033	-0.0594139	Scn4b
X:93153757-93155062	13	0.00799552	0.929762	-0.6859	-0.250969	Las1l
9:123935965-123937365	15	0.000110157	0.929768	0.862833	0.3103	Ccr3
4:118110909-118111358	5	0.0191939	0.929792	-0.3638	-0.13036	Cdc20
7:115357279-115358922	17	0.000121934	0.9298	0.623633	0.271345	Olfr487
14:65962315-65962895	7	0.000699491	0.929817	-0.8909	-0.160481	Zfp395
7:115247054-115247564	6	0.0402979	0.929918	-0.402167	0.0411722	Olfr483
6:114688128-114688773	7	0.0137212	0.930041	-0.454733	-0.270129	Atg7
1:194660700-194661285	7	0.0250038	0.930052	-0.352633	-0.116905	Sertad4
18:46625033-46625633	7	1.51537e-05	0.930111	-0.817233	-0.130605	Mospd4
5:53171516-53172636	12	0.00777208	0.930201	0.4705	0.00941389	Zcchc4
17:35476318-35477140	9	0.00485963	0.930225	0.709	0.256396	Ddx39b
19:47806187-47806887	8	0.0366856	0.93024	-0.6447	-0.119858	Sfr1
10:79255382-79256222	9	0.00941471	0.930389	-0.729233	-0.217459	Palm
14:55332867-55333967	12	1.01612e-05	0.930398	0.8396	-0.0438639	Cebpe
2:34963310-34964005	8	0.0147189	0.930403	0.604233	0.0825333	Cntrl
6:123805612-123806092	5	0.0495198	0.930416	-0.219533	0.0905667	Vmn2r25
12:103518619-103519499	10	0.000146207	0.930432	-0.497467	0.0322433	Rin3
2:156535689-156536314	4	0.569772	0.930566	-0.572567	-0.33595	Dlgap4
15:102757457-102758037	7	0.00177979	0.930576	-0.4484	-0.156286	Hoxc13
X:163649325-163650020	8	0.0343671	0.930587	-0.411933	-0.060925	Tmsb4x
19:6425066-6426758	18	0.00250805	0.930596	-0.552633	-0.226174	Nrxn2
17:47027059-47027699	7	0.0128066	0.930602	-0.591067	-0.253186	Tbcc
9:8896896-8897576	8	0.00370436	0.930674	0.3447	0.174225	Pgr
4:155320000-155321026	11	0.000151586	0.930685	0.609667	-0.0458606	Ube2j2
1:36652421-36653056	7	0.00292627	0.930694	-0.375733	-0.0823762	Fam178b
3:97416000-97417055	11	0.00046324	0.930713	-0.8411	-0.069597	Chd1l
15:78902710-78903564	8	0.00628472	0.930752	0.4153	0.204875	Eif3l
8:67543295-67543944	7	0.0424931	0.930764	0.3504	-0.0283476	Trim61
19:41556580-41558121	14	2.53551e-05	0.930779	-1.10387	-0.315114	Lcor
2:68495458-68496658	10	8.50052e-05	0.930866	0.458633	0.24913	4932414N04Rik
9:66361651-66362966	14	0.00246785	0.930873	0.559667	-0.146202	Fbxl22
5:144119053-144119353	4	0.0450026	0.931015	-0.5279	-0.004175	Grid2ip
4:140847349-140847954	7	0.000503131	0.931031	0.8915	0.124233	Epha2
X:5662380-5663434	11	8.65324e-05	0.931079	1.12497	0.343079	AU022751
10:92916027-92916807	9	0.000340977	0.931081	-0.5012	-0.107126	Lta4h
3:72862934-72863789	9	0.00333008	0.931104	-0.3805	0.0869852	Slitrk3
4:46000570-46001055	6	0.0258151	0.931132	0.7524	0.195089	Tdrd7
17:15673304-15673916	7	0.0145598	0.931239	0.410133	-0.00027619	Prdm9
10:80085682-80086164	6	0.00818321	0.931248	-0.525667	-0.236628	Csnk1g2
18:60931342-60932467	10	0.00983865	0.931272	-0.635467	-0.0697667	Rps14
6:55967024-55968236	13	4.25033e-08	0.931303	0.501867	-0.0679436	Ppp1r17
11:72128027-72128634	7	0.0402768	0.93132	-0.299733	-0.0110286	Fbxo39
10:126508224-126510172	13	0.000372008	0.931399	0.400867	0.0888872	Tspan31
2:127368436-127370042	16	1.10196e-05	0.931424	-0.583533	-0.256425	Prom2
10:70621644-70622159	6	0.00169213	0.931468	-0.599033	-0.109606	Bicc1
18:10707271-10709586	23	7.87173e-05	0.931488	0.778033	0.166265	Abhd3
16:18246027-18246637	7	0.0178244	0.931562	0.2917	0.0898429	Ranbp1
2:151855036-151855626	7	0.00946165	0.931596	-0.454	-0.141248	Slc52a3
17:86084272-86084872	7	1.3429e-08	0.931612	-0.5539	-0.201786	Six2
6:85978591-85979206	7	0.00240595	0.931623	-0.441333	-0.185481	Add2
9:65476410-65476925	6	0.0241382	0.931704	-0.630367	0.0527278	Rbpms2
3:75750481-75751136	5	0.670095	0.93172	-0.667367	-0.48248	Golim4
17:32927244-32928167	8	0.0126739	0.931732	0.498	0.174275	Zfp871
4:43058344-43059697	11	4.93718e-07	0.931733	-0.6067	-0.263833	Fam214b
1:167774921-167775617	8	4.2737e-07	0.93176	-0.6519	-0.216571	Cd247
1:42743584-42743909	4	0.0292272	0.931763	-0.254667	-0.13705	Pantr1
14:45836646-45837194	5	0.0354567	0.931769	0.2962	0.17472	Txndc16
19:44808873-44809459	7	0.00134855	0.931828	-0.907733	-0.183548	Pax2
17:29574021-29574618	7	0.0168429	0.931909	-0.9285	-0.292981	Pim1
6:28930939-28931544	7	0.00109907	0.93193	-0.698833	-0.18859	Mir129-1
6:87994713-87995324	7	0.106753	0.931937	0.334967	0.0445095	Rab7
11:87256180-87256796	7	0.0161236	0.931943	-1.27953	-0.295933	Tex14
13:54722706-54723796	12	5.57319e-05	0.931951	-0.817667	-0.215275	Faf2
4:106136194-106136804	7	0.0217885	0.932043	-0.868	-0.248224	Pcsk9
7:30092752-30094737	14	7.19957e-08	0.93209	-1.02637	-0.3189	Dpf1
5:110526477-110527106	5	0.0155631	0.932095	-0.573867	-0.0491133	Plcxd1
12:106841143-106842988	18	0.00439528	0.932109	-1.12843	-0.202639	Bdkrb1
1:34591404-34592084	8	0.0223559	0.932123	0.507267	0.0573708	Cfc1
9:83725360-83725635	4	0.025788	0.93213	0.6288	0.0646333	Ttk
14:47990577-47991185	7	0.00152838	0.932272	-0.338233	0.0744524	Lgals3
7:91753543-91753933	5	0.0492421	0.932287	0.390333	0.14798	Fah
9:78172887-78173387	6	0.00155742	0.93235	-0.268167	-0.178283	Omt2b
12:45322736-45323236	6	0.00411734	0.932354	0.578067	0.0464167	Pnpla8
4:46153613-46154185	6	0.0336184	0.932381	0.228167	0.165344	Ncbp1
3:93983194-93983649	4	0.0339102	0.932386	-0.493933	-0.0481083	Gm10696
1:88051564-88052024	5	0.0333805	0.932402	-0.664267	-0.2263	Armc9
9:89804538-89804948	5	0.0354631	0.932424	-0.482433	-0.102687	Rasgrf1
5:109487806-109488921	11	0.00560564	0.93254	0.774933	0.315273	Vmn2r11
14:52656686-52657909	13	0.00350162	0.932568	-0.660933	-0.040941	Olfr221
17:33061503-33062088	7	0.000193645	0.932571	-0.3843	-0.0594429	Cyp4f13
17:56410927-56414132	33	6.77203e-13	0.932654	-1.03047	-0.266051	Ticam1
7:31238716-31239306	7	0.000202209	0.932764	-0.416467	-0.0860095	Kirrel2
19:45230149-45230834	8	7.57778e-06	0.93277	-0.5372	-0.180796	Tlx1
9:37062587-37063097	6	0.0303988	0.932841	-0.361733	0.0149278	Slc37a2
2:153833920-153834725	9	6.48845e-07	0.932849	0.518033	0.0901815	Bpifa2
1:94869815-94870410	7	0.00526327	0.932876	0.414267	0.0249095	Gpr35
3:65778366-65779066	8	9.1584e-05	0.932893	-0.627733	-0.0546	Ccnl1
5:89888189-89888800	7	0.0411856	0.932911	0.507567	0.0940667	Gc
17:85885780-85886379	7	2.21004e-05	0.932933	0.478	0.172448	Camkmt
7:148314323-148315498	11	0.000286876	0.932973	-0.696267	-0.0995424	Ptdss2
14:75681221-75683094	17	0.00869136	0.933028	0.535667	0.193182	Cpb2
2:58176497-58176799	4	0.0444765	0.933031	-0.387	-0.1274	Acvr1c
11:72304395-72304965	6	0.0209124	0.93317	0.3485	-0.0239167	Spns2
2:25033341-25034166	9	0.000809001	0.933193	-0.4783	-0.266219	Nrarp
6:122824695-122825235	6	0.000928655	0.93321	-0.4315	-0.151317	Necap1
4:114761250-114762045	9	0.00447549	0.93321	-0.805333	-0.124033	Pdzk1ip1
13:83860527-83860952	5	0.0337415	0.93331	-0.3328	-0.1763	C130071C03Rik
10:101975293-101975593	4	0.0465215	0.933324	0.507267	0.0681083	Rassf9
7:87488359-87488759	5	0.0382768	0.933375	-0.4287	-0.212407	Hddc3
11:76479627-76480247	7	3.70038e-09	0.933392	-0.257033	-0.0665905	Bhlha9
7:9349395-9350265	6	0.0170897	0.933397	-0.6679	-0.161517	Vmn2r47
2:84726127-84727895	18	0.00158741	0.933446	1.0234	-0.166467	Rtn4rl2
2:130230165-130231066	8	0.00779307	0.933454	-0.492633	-0.0208958	1700020A23Rik
8:97188969-97190803	11	0.0273591	0.93348	-0.665767	-0.0303818	Arl2bp
8:23732281-23733300	6	0.00733603	0.933508	-0.537333	-0.14615	Dkk4
11:105151006-105151501	6	0.0399744	0.933521	-0.573833	-0.258828	Mrc2
8:109555235-109555615	5	0.0387953	0.933573	-0.397367	-0.132647	Vps4a
17:89601501-89602926	15	0.000415794	0.933599	0.911233	0.04424	Fshr
12:81210829-81211414	7	0.15513	0.933612	-0.912533	-0.308705	Zfp36l1
18:31963566-31964156	7	0.00174599	0.933654	-0.676167	-0.0533476	Wdr33
15:59848643-59849706	10	0.000127511	0.933731	0.5794	0.151963	4933412E24Rik
17:34077232-34077722	6	0.0281081	0.933736	-0.5486	-0.0663111	Pfdn6
2:77654149-77655357	13	2.52063e-06	0.933764	-0.595967	-0.1965	Zfp385b
9:36648306-36648801	6	0.00312629	0.933841	0.440567	0.0577389	Fez1
11:105039890-105040755	9	0.0123621	0.933894	-0.3501	-0.032137	1700052K11Rik
19:46128093-46128493	5	0.0191318	0.933958	0.6939	0.270267	Pprc1
5:118621516-118622131	7	3.45308e-06	0.933965	-1.16503	-0.204952	Hrk
2:170252610-170254555	18	3.4055e-06	0.933977	0.609433	-0.057837	Bcas1
7:107190649-107191064	5	0.0449767	0.934015	0.313133	0.07502	Chrdl2
10:78709661-78710382	8	0.0251161	0.934017	0.486167	0.226692	Vmn2r81
11:95376922-95378823	20	3.21282e-08	0.934034	-0.7503	-0.301088	Nxph3
10:129934496-129937311	27	7.34688e-10	0.934039	0.8559	0.323532	Vmn2r87
15:100468363-100468948	7	0.0236597	0.934077	-0.435267	-0.249676	Smagp
3:94111506-94112096	7	0.0347689	0.93409	0.604667	0.175567	Them4
1:145583819-145584349	6	0.0277995	0.934121	0.369633	0.0665667	Glrx2
2:23089716-23090411	8	0.00534762	0.934282	-0.4728	0.0126375	4931423N10Rik
8:108489201-108490001	9	0.000865672	0.934401	-0.8107	-0.209211	Slc12a4
5:65361582-65361999	5	0.0162328	0.934466	-0.2758	-0.1157	Fam114a1
10:61057862-61058282	5	0.00290291	0.934511	-0.5723	-0.18272	Npffr1
1:172908416-172909133	8	0.0253714	0.934619	0.7289	0.0417875	Fcgr2b
9:117163645-117163940	4	0.0386725	0.934645	0.3226	-0.00720833	Rbms3
6:120613550-120614430	10	0.0182814	0.934711	0.5607	0.0535033	Cecr2
X:97048515-97049205	8	0.00117893	0.934732	-0.4936	-0.130062	Tmem28
7:19810791-19811802	9	0.00339245	0.934832	-0.596767	-0.122752	Gpr4
9:51772947-51774502	16	4.99929e-06	0.9349	1.0889	0.276471	Fdx1
5:31553121-31554731	17	8.75989e-05	0.934912	-0.960933	-0.3652	Nrbp1
9:110891501-110892381	10	0.00885729	0.934944	-0.242967	-0.0529367	Rtp3
8:74216589-74217574	11	0.00438873	0.93496	-0.670633	-0.311391	B3gnt3
X:86656723-86657863	12	0.0175831	0.934972	0.4076	0.191303	Pet2
2:29199411-29201628	15	5.13381e-10	0.935012	0.604833	0.189102	Med27
12:89513249-89515001	11	0.000478984	0.935089	-0.663133	-0.0917455	Gm5662
9:120477695-120478375	8	9.23431e-05	0.935097	-0.3397	-0.120333	Entpd3
13:12891756-12892186	5	0.0118158	0.935102	-0.594367	-0.212887	Prl2c3
11:85654615-85655768	9	4.79871e-07	0.935145	-0.579233	-0.066863	Tbx2
19:9060817-9061966	11	0.00645887	0.935173	0.426667	0.181958	Ahnak
5:102907453-102908254	9	0.0108826	0.935173	-0.475967	-0.0242852	Arhgap24
14:104923940-104924744	9	0.00164845	0.935197	0.527833	0.134174	Rnf219
2:92885556-92886568	11	0.000269817	0.935198	-0.617633	-0.178627	Prdm11
5:109106366-109107528	11	7.38487e-06	0.935217	-1.23327	-0.282291	Idua
10:128255883-128256388	6	0.0426894	0.935239	0.425267	0.0471444	Dnajc14
17:23923996-23924686	8	0.0257464	0.935248	0.304767	0.0615083	Flywch2
X:163507587-163507984	5	0.00423309	0.935267	-0.3747	-0.000406667	Gm8817
6:29415738-29417195	12	5.05348e-06	0.935279	-0.5685	0.003625	Atp6v1f
13:21805351-21806766	15	0.00020667	0.93532	-0.8032	0.00628889	Hist1h2bl
19:46833142-46833662	6	0.0337311	0.935401	-0.344167	-0.179428	Cnnm2
1:17589044-17589845	9	0.00282335	0.935426	1.05523	0.320078	Pi15
17:35018428-35019233	9	0.00120895	0.935462	-0.852067	-0.306778	C2
8:121969986-121970706	8	0.0175141	0.935473	-0.852367	-0.0749583	Osgin1
3:153569890-153570505	7	0.0282585	0.935488	-0.4338	-0.0713476	Rabggtb
2:126318653-126319588	10	0.0134722	0.93549	0.494533	0.0643833	Atp8b4
4:43416508-43416908	5	0.0226729	0.935544	0.283767	0.05614	Rusc2
4:120783867-120784786	8	0.0143746	0.935571	0.758167	0.225704	Tmco2
6:100783496-100784313	9	0.000334038	0.935627	-0.605067	-0.137804	Ppp4r2
8:98475618-98476295	7	0.0295375	0.935627	-0.747467	-0.265433
13:21807976-21809443	13	0.00060044	0.935663	-0.529833	0.0126128	Hist1h2ai
7:113102942-113103637	8	0.00743213	0.935707	0.5382	0.175229	Gvin1
X:70667185-70667805	7	0.133698	0.935856	-0.626833	-0.399214	Zfp92
19:41623742-41624863	12	0.00252659	0.935857	0.572633	0.145139	Lcor
2:124948877-124949498	7	2.57128e-05	0.935864	-0.682067	-0.131457	Myef2
X:131712749-131714096	10	0.0104785	0.935907	0.5496	0.178777	Gm15023
8:129118380-129118775	5	0.0252005	0.935982	-0.3396	-0.0536733	Irf2bp2
X:141920853-141921553	8	0.0109295	0.935983	-0.6416	-0.255208	Amot
18:11429737-11430257	6	0.00872077	0.936046	-0.602733	-0.16425	Gata6
2:155644512-155645102	7	0.000268903	0.93605	0.313133	-0.0924	BC029722
12:8951891-8953057	12	0.00663156	0.936104	-0.663133	-0.1009	Matn3
5:24256452-24257078	7	0.0151602	0.936153	0.529967	-0.0842238	Crygn
18:37655691-37656506	9	0.0133705	0.936159	0.490833	0.156941	Gm37013
7:128175047-128175543	6	0.0169864	0.936165	-0.337067	-0.0594389	Mettl9
4:147412955-147413440	6	0.0272776	0.936177	-0.495467	-0.244333	Mthfr
2:36790694-36791784	12	0.00620121	0.936181	0.4357	0.187669	Olfr356
18:3506964-3508054	12	0.00331605	0.936205	0.6443	-0.0928028	Bambi
13:95746056-95746944	10	1.52283e-06	0.936225	-0.879833	0.06585	Wdr41
6:17256331-17257047	8	0.025933	0.936269	-0.759667	-0.222862	Cav1
12:11156441-11157041	7	0.0219172	0.936294	-0.3437	-0.109795	Kcns3
6:91106146-91107536	15	1.46995e-05	0.93633	-1.0942	-0.315673	Hdac11
14:41961785-41962390	7	0.0367435	0.93633	0.409167	0.104157	Mbl1
7:51219195-51220030	8	5.65971e-05	0.936358	-0.470933	-0.0510417	Klk1b1
9:43906988-43907523	5	0.0202959	0.936384	-0.3084	-0.0494067	Rnf26
9:27598847-27599566	8	0.00128111	0.936452	0.352333	-0.103283	Opcml
18:37168065-37169600	16	0.000220852	0.936489	0.662567	0.217067	Pcdha8
9:120398788-120399573	9	0.000488681	0.936503	-1.0145	-0.207515	Eif1b
1:65970137-65973151	30	0.000114062	0.936505	0.659067	0.157448	Crygf
11:100216628-100217038	5	0.0166379	0.936507	0.67	0.00252667	Hap1
15:81063253-81064764	15	2.99931e-05	0.936634	-0.621233	-0.230927	Mchr1
5:124331736-124332771	9	0.0118154	0.936668	-0.601933	-0.189778	Hcar1
16:84831337-84832017	8	0.0288345	0.936747	-0.5619	0.0398083	Atp5j
4:47489475-47490185	8	0.00176862	0.936759	0.372867	-0.0038	Sec61b
18:31606546-31607146	7	0.0286674	0.936766	-1.0592	-0.312933	Syt4
16:58619016-58619991	10	0.00201467	0.936766	0.725633	-0.0577667	Gm813
14:22649490-22650290	8	0.0286534	0.936848	-0.636467	-0.175046	Vdac2
9:34983856-34984378	6	0.0350219	0.93687	0.4617	0.0649167	Dcps
13:43460565-43461160	7	1.76982e-06	0.936941	-0.7419	-0.249086	Sirt5
11:97392930-97393510	7	3.02384e-06	0.93696	-0.687067	-0.102505	Srcin1
3:123393490-123394170	8	1.65082e-06	0.937002	-0.9169	-0.281408	Ndst3
3:137530118-137530715	7	0.021716	0.937002	-0.5735	-0.170119	Dnajb14
6:127061014-127061674	7	0.0272559	0.937005	0.305167	0.0682476	Tigar
5:110604087-110604587	6	0.0326161	0.937036	-0.544	-0.00531111	Golga3
9:21327781-21328381	5	0.0195663	0.937052	-0.465567	-0.115487	AB124611
3:90498896-90500173	14	1.19942e-05	0.937061	-0.639167	-0.156798	S100a9
2:25426120-25426656	5	0.0229382	0.937062	0.427833	0.0498533	Mamdc4
11:6292192-6292782	7	0.0206219	0.937202	0.409767	0.0191905	Zmiz2
8:26713052-26713468	5	0.00456239	0.937202	-0.6734	-0.156513	Nsd3
4:111389658-111390403	8	0.00153872	0.937271	0.563733	0.0431792	Spata6
16:58637783-58640158	23	1.32335e-10	0.937279	-0.636733	0.14481	E330017A01Rik
11:62463476-62464280	8	0.00626385	0.93728	-0.524367	0.00589167	Mmgt2
16:55895681-55896414	7	0.020947	0.937311	-0.481533	-0.138352	Nxpe3
17:36948420-36949856	15	4.49166e-06	0.93734	-0.644833	-0.0590267	H2-M10.6
3:87647816-87648592	8	0.0106247	0.937411	0.451467	-0.00621667	Sh2d2a
9:78243401-78244101	8	1.07001e-14	0.937412	-0.6858	-0.218504	Ddx43
X:7271370-7272871	13	0.000197511	0.937413	-0.6019	0.00196154	Gpkow
6:50405456-50406076	7	0.0185316	0.937493	0.4298	-0.0396619	Osbpl3
8:97844191-97844791	7	0.000820751	0.937563	-0.5932	-0.181757	Tepp
2:164478732-164479611	10	0.000277568	0.937582	-0.426633	-0.110837	Wfdc9
10:20066791-20068363	16	9.65684e-08	0.937597	-0.5713	-0.00597083	Mtfr2
2:131371651-131371931	4	0.0087632	0.937661	-0.658267	-0.142417	Adra1d
17:6267539-6267931	5	0.00558357	0.937674	-0.8211	-0.20566	Tmem181a
10:127326280-127327287	9	0.00218301	0.937677	-0.4469	-0.0102852	Rdh7
8:46023302-46023618	4	0.0108871	0.937713	-0.321533	-0.0260583	Fat1
9:21969047-21969726	8	8.57552e-07	0.937722	0.396433	0.0266875	Pigyl
15:98730349-98731044	7	0.0199185	0.93776	-0.523967	-0.298405	Dhh
19:38555378-38555983	7	7.87006e-05	0.937825	-0.6202	-0.231919	Plce1
18:37130638-37131023	5	0.042648	0.937846	0.435933	0.120927	Pcdha2
2:167903847-167904337	6	0.00798459	0.937869	-0.506533	-0.0246833	Pard6b
19:6497417-6498590	12	0.000688388	0.937883	-0.640033	-0.271772	Nrxn2
6:41987875-41988970	12	2.27217e-05	0.9379	0.763467	0.233608	Sva
13:72761363-72761973	7	0.00387813	0.937949	0.4251	0.0612286	Gm20554
2:122590695-122591315	7	5.65839e-05	0.937954	-0.377633	-0.159743	Sqor
1:158487707-158489627	18	3.20742e-13	0.937977	-0.774733	-0.127085	Abl2
2:86575084-86576683	13	0.000269469	0.938025	0.647833	0.173072	Olfr1089
1:40735609-40735899	4	0.0275606	0.938052	0.4338	0.219825	Slc9a2
6:116597759-116598059	4	0.0453273	0.938058	-0.461233	-0.015825	Rassf4
9:121769606-121769996	5	0.0323027	0.938074	0.570367	0.1931	Higd1a
11:33580191-33580796	7	0.000919845	0.93808	0.4398	0.106552	Kcnip1
X:132673740-132674246	6	0.00288689	0.938155	-1.01377	-0.226161	Bex4
6:48923987-48924282	4	0.0394801	0.938212	0.319767	0.106742	Doxl2
8:28555185-28555800	7	0.0334694	0.938243	-0.4796	-0.0694333	Poteg
14:27001026-27001831	9	0.000193522	0.938277	-0.885867	-0.226167	Plac9a
8:73992571-73993782	13	2.11628e-08	0.938345	-1.10323	-0.204223	Dda1
5:37630506-37631086	6	0.0193835	0.938383	-0.304133	-0.0231333	Crmp1
15:98662760-98664896	22	1.67294e-09	0.938442	-1.11543	-0.240794	Kmt2d
8:119466947-119467671	8	0.024412	0.938444	-0.525133	0.0202208	Atmin
3:113093481-113094816	13	0.010185	0.938462	0.633633	0.275777	Amy2a4
19:4169728-4170118	5	0.0201217	0.938471	-0.3509	-0.129073	Carns1
8:49928629-49928950	4	0.0166647	0.93848	-0.484467	-0.188458	Tenm3
4:22414378-22415718	14	4.41662e-08	0.938549	-0.743567	-0.248305	Pou3f2
6:146528225-146529239	9	0.000196279	0.938558	0.560367	0.162263	Fgfr1op2
1:5906521-5907011	6	0.000797071	0.938567	-0.6883	-0.178728	Npbwr1
15:83262561-83263656	12	0.000405435	0.938611	0.5742	0.0508444	Pacsin2
10:68995287-68996382	11	0.00173699	0.938637	-0.4032	-0.215961	Ank3
15:10927529-10928342	9	0.0156841	0.938692	0.483733	0.0837556	Amacr
7:52983108-52984119	11	0.00456744	0.938706	-1.0958	-0.448876	Fam83e
2:127659701-127660491	9	0.000352802	0.93875	-0.463433	-0.113833	Bub1
18:53711768-53712458	8	0.00238067	0.938774	-0.4158	-0.105392	Prdm6
6:125095462-125096057	7	0.00720838	0.93885	-0.654033	-0.203329	Iffo1
7:50606531-50607131	7	0.0336824	0.938949	-0.802133	-0.433519	Siglecf
X:7259192-7259834	5	0.00213586	0.938979	-0.452133	0.00979333	Magix
2:164860556-164861051	6	0.0434181	0.939111	0.304367	0.0921278	Ncoa5
7:6389675-6390125	5	0.0412985	0.939218	0.386333	0.0508533	Olfr1344
11:87261574-87262186	7	0.027798	0.939269	-1.18333	-0.272395	Tex14
X:92639419-92639719	4	0.0266825	0.939298	0.337467	0.17495	Amer1
9:66359246-66359851	7	1.84435e-05	0.939351	-0.399167	-0.0752286	Fbxl22
19:10500643-10501283	7	0.00806782	0.939367	-0.4028	-0.203424	Syt7
10:81033383-81034011	7	5.76294e-06	0.939375	-0.5561	-0.184757	Tle2
14:73726933-73728250	14	0.00274089	0.939396	0.608	0.0770738	Rb1
4:100741546-100742343	9	0.0273815	0.939423	-0.539967	-0.192344	Raver2
13:23898664-23899564	10	0.0123184	0.93944	0.389167	0.0929833	Slc17a2
4:151512420-151513340	10	0.00167217	0.939454	-0.7784	-0.05256	Espn
17:33206991-33207527	6	0.0351955	0.939495	0.500633	0.106394	4921501E09Rik
[truncated: 18,565 more rows]

## Sheet: 2B low Pb
coord	no.cpgs	minfdr	Stouffer	maxbetafc	meanbetafc	mapped.gene
15:73526358-73526668	4	0.0252897	0.988117	-1.8282	-1.08991	Gpr20
5:26397335-26397645	4	0.0421811	0.988117	-0.8419	-0.820733	Gm10471
7:6083700-6084000	4	0.0250216	0.988117	-1.07497	-0.777317	Zfp787
2:152880160-152880455	4	0.0266522	0.988117	-1.31753	-0.770358	Xkr7
13:97240389-97240694	4	0.0112802	0.988117	0.9536	0.7077	Ankdd1b
14:55251097-55251412	4	0.0395357	0.988117	-1.17957	-0.68835	Cdh24
X:131908209-131908497	4	0.0270197	0.988117	0.651967	0.6058	Gm5128
7:9964385-9964976	4	0.00842352	0.988117	1.1138	0.588625	Vmn2r41
15:76284915-76285210	4	0.041134	0.988117	-0.783267	-0.563017	Bop1
18:42213790-42214100	4	0.00461669	0.988117	0.757833	0.5628	Sh3rf2
13:120251387-120251697	4	0.044447	0.988117	-0.708633	-0.55155	4833420G17Rik
15:74813043-74813348	4	0.0232259	0.988117	-0.802933	-0.529992	Ly6i
3:104588991-104589316	4	0.00865918	0.988117	0.587267	0.4512	Ppm1j
10:82416917-82417237	4	0.0467712	0.988117	-0.644033	-0.4271	Chst11
8:73279284-73279574	4	0.0409142	0.988117	-0.657833	-0.38215	Rab3a
7:35840846-35841166	4	0.0146766	0.988117	0.6293	0.372933	Cebpg
5:146998589-146998904	4	0.0265142	0.988117	0.5323	0.348717	1700001J03Rik
11:45794173-45794453	4	0.0323887	0.988117	-0.4336	-0.3453	Sox30
7:108526967-108527272	4	0.0211423	0.988117	-0.568	-0.337417	Arap1
8:72661815-72662115	4	0.0312037	0.988117	-0.3332	-0.298575	Rfxank
6:87933940-87934395	4	0.0167719	0.988117	-0.3296	-0.293842	Gm5577
17:34398634-34398934	4	0.0332601	0.988117	-0.2997	-0.271058	Notch4
11:94103125-94103445	4	0.0110326	0.988117	0.3541	0.265225	Wfikkn2
11:80668946-80669231	4	0.00967344	0.988117	-0.361533	-0.182492	Spaca3
11:54251504-54251824	4	0.0368792	0.988117	0.373733	0.156558	Fnip1
5:136023451-136023836	4	0.0405972	0.988117	0.385233	0.142367	Hip1
3:64091716-64092006	4	0.032245	0.988117	-0.429667	-0.1398	Vmn2r3
13:93964842-93965127	4	0.0351177	0.988117	-0.253267	-0.131683	Tent2
2:156835187-156835726	4	0.000130138	0.988117	-0.323667	-0.116075	Soga1
4:154781192-154781487	4	0.046679	0.988117	-0.752367	-0.104233	Cfap74
19:12965749-12966069	4	0.041483	0.988117	0.345933	-0.0966083	Olfr1446
2:83652495-83652775	4	0.0429958	0.988117	0.319267	0.0406833	Fam171b
13:105077540-105077963	4	0.0272894	0.988117	-0.4728	-0.0352417	Adamts6
5:32001963-32002262	4	0.0375924	0.988117	-0.3432	-0.0297667	Babam2
19:36450620-36450915	4	0.0297746	0.988117	-0.419833	-0.0186583	Pcgf5
2:70314103-70314383	4	0.0385796	0.98813	0.394367	0.271933	Sp5
17:34942272-34942612	4	0.031169	0.98813	0.558567	0.25325	C4a
6:114871054-114871339	4	0.0455114	0.98813	0.432833	0.177133	Vgll4
9:65435857-65436162	4	0.0224902	0.98813	0.3087	0.032825	Pif1
8:123650435-123650760	4	0.0323207	0.988144	0.414767	0.135425	Foxl1
2:167758093-167758413	4	0.0442843	0.988154	-0.826833	-0.407817	Ptpn1
7:150661473-150661753	4	0.012544	0.988166	-0.344633	-0.151725	Slc22a18
17:12965206-12965531	4	0.032382	0.988198	-0.256333	-0.120917	Airn
11:58762851-58763151	4	0.0215636	0.988252	-0.3047	-0.00393333	Hist3h2ba
2:155598219-155598706	4	0.0287076	0.988253	0.415133	0.045725	Mmp24
7:121399958-121400258	4	0.0383009	0.988254	-0.272467	-0.0145333	Copb1
19:47993252-47993553	4	0.0454563	0.98826	0.2336	0.2153
17:24767893-24768234	4	0.0241475	0.98826	0.358167	0.0119333	Tsc2
11:98522711-98523049	4	0.0140131	0.988275	-0.312033	-0.249142	Gsdma
14:87816729-87817029	4	0.0441808	0.98829	-0.414433	-0.185667	Tdrd3
19:45309006-45309311	4	0.0404993	0.988295	-0.331633	-0.0391667	Lbx1
13:29949942-29950242	4	0.0167797	0.988309	0.312667	0.068575	Cdkal1
6:30586266-30586561	4	0.0242264	0.988331	-0.2824	-0.1263	Cpa1
3:107747129-107747469	4	0.0374661	0.988334	-0.3569	-0.115383	Gstm6
15:3948289-3948589	4	0.0291483	0.988347	0.411367	0.101425	AW549877
2:93708535-93708830	4	0.0164029	0.988385	0.198067	0.0955333	Accsl
17:35496383-35496678	4	0.0359179	0.988391	-0.517233	-0.383275	Ddx39b
17:26227999-26228314	4	0.0387903	0.988391	0.3558	0.282808	Nme4
5:139624643-139624963	4	0.0295917	0.988474	0.3859	0.1375	Dnaaf5
2:167013564-167013869	4	0.0407411	0.988478	-0.5038	-0.314025	Kcnb1
19:11541909-11542224	4	0.0435654	0.988496	0.286467	0.1322	Ms4a6c
10:6474034-6474335	4	0.0424416	0.988505	0.692967	0.484208	Plekhg1
11:4155451-4155781	4	0.0356069	0.988521	0.3599	-0.0149083	Lif
3:97734459-97734759	4	0.0185691	0.988574	-0.598467	-0.412325	Gm5544
12:88442751-88443051	4	0.0109721	0.988638	-0.784867	-0.204533	Ngb
19:7315338-7315623	4	0.0227947	0.988738	0.364433	0.176042	Naa40
7:105851505-105851810	4	0.0392662	0.988747	0.504433	-0.0781417	Thap12
7:3850945-3851730	4	0.00438097	0.988749	0.8581	0.0321833	Pira1
4:3946683-3947013	4	0.0388751	0.988757	-0.767267	-0.447467	Sdr16c5
5:87853283-87853573	4	0.0301213	0.988824	0.427633	0.345275	Ugt2b38
5:149863882-149864294	4	0.0166754	0.988834	-0.379167	-0.179792	Hmgb1
18:37878995-37879340	4	0.0338427	0.988843	-0.284367	-0.0986083	Pcdhga7
8:49761710-49762027	4	0.0383306	0.988887	0.3858	0.247608	Tenm3
7:9638173-9638763	4	0.0122038	0.988913	0.795567	0.568575	Vmn2r45
4:145335438-145335733	4	0.024311	0.988927	0.4726	0.265942	Gm13238
2:143858763-143859073	4	0.0408816	0.988937	0.4083	0.20815	Banf2
19:11765097-11765385	4	0.0443705	0.988946	0.593133	0.345217	Oosp1
1:151808197-151808477	4	0.0428028	0.98899	0.245667	0.200908	Pla2g4a
7:19586468-19586753	4	0.0448224	0.989005	-0.4534	-0.208617	Mypop
7:148640103-148640405	4	0.0382249	0.98903	-0.467	-0.299733	Pnpla2
7:148412133-148412429	4	0.0242612	0.98903	0.3584	0.018825	Phrf1
X:35184112-35184427	4	0.0372959	0.989088	0.938067	0.516808	Rhox7a
17:37517916-37518216	4	0.0420612	0.989101	-0.355667	0.0714417	Olfr105-ps
11:120925565-120925855	4	0.0330116	0.989115	-0.3121	-0.236142	Sectm1b
4:15873082-15873487	4	0.0391053	0.989183	-0.208533	-0.0910167	Decr1
10:75713623-75713923	4	0.0310858	0.989199	0.2444	0.107808	S100b
15:102977038-102977338	4	0.018522	0.989235	-0.317267	-0.157342	Smug1
6:55125049-55125439	4	0.0363326	0.989289	-0.422167	-0.27675	Inmt
11:74335880-74336165	4	0.0401264	0.989322	0.4482	0.069025	Rap1gap2
12:85379312-85379597	4	0.0382882	0.989409	0.306867	0.142142	Acot4
17:7529481-7529776	4	0.0433754	0.989504	-0.807233	-0.55565
6:83728372-83728687	4	0.0188776	0.989536	-0.436833	-0.19155	Tex261
4:115798656-115799226	4	0.0220548	0.989588	-0.351933	0.03155	Rad54l
9:64948858-64949143	4	0.037299	0.989637	-0.492333	-0.273292	Igdcc4
9:102619397-102619677	4	0.0332189	0.989681	0.304767	0.00261667	Amotl2
7:31608072-31608367	4	0.0035106	0.989733	0.5824	0.166033	Ffar2
9:44098497-44098837	4	0.0349842	0.989763	0.303933	0.0168167	Abcg4
4:140567031-140567311	4	0.0118397	0.989789	0.376933	0.0505	Mfap2
14:51769076-51769356	4	0.0305216	0.989967	0.2493	0.019325	Rnase1
4:62817714-62818109	4	0.0167402	0.99	-0.420567	-0.317917	Ambp
2:111378879-111379159	4	0.046622	0.990004	0.505467	0.0859667	Olfr1294
4:149523444-149523734	4	0.0254883	0.990084	0.2523	0.134433	Slc2a7
13:21497231-21497511	4	0.0298582	0.990102	1.1921	0.298042	Zkscan3
2:25095935-25096235	4	0.0433542	0.990109	0.4161	0.07545	Cysrt1
16:16981436-16981716	4	0.0396969	0.990183	-0.3392	-0.0188667	Mapk1
10:81022735-81023030	4	0.0157187	0.990195	0.443367	0.191133	Aes
3:84753973-84754299	4	0.0316545	0.990311	0.379767	0.254742	Arfip1
19:12995259-12995559	4	0.0435562	0.990388	-0.360667	-0.230817	Olfr1448
8:73285083-73285403	4	0.0434085	0.990419	-0.403933	0.0725583	Mpv17l2
15:57867312-57867798	4	0.0390588	0.990478	0.415667	0.259133	9130401M01Rik
4:8166469-8166749	4	0.0347442	0.990485	0.303633	0.0742333	Car8
3:88940927-88941217	4	0.0250701	0.990536	0.418867	0.234792	Pklr
4:40803289-40803569	4	0.0341516	0.990594	0.313567	0.0770333	B4galt1
11:74007848-74008163	4	0.0390885	0.990628	0.268133	0.0151333	Olfr403
19:42123802-42124257	4	0.00686951	0.990661	0.164667	0.0709833	Hoga1
X:7499896-7500196	4	0.0437059	0.990724	-0.483733	-0.276825	Pcsk1n
2:89563093-89563378	4	0.030839	0.990727	0.412267	0.167742	Olfr1252
17:86567229-86567532	4	0.0429594	0.990736	0.445333	0.335592	Prkce
15:98749896-98750211	4	0.0387763	0.990756	-0.757433	-0.24045	Lmbr1l
4:154334397-154334717	4	0.0429919	0.990843	0.445667	0.293608	Hes5
3:137002384-137002969	4	0.0260048	0.990894	0.3408	0.0198	Emcn
3:95865003-95865298	4	0.00698488	0.990925	0.3453	0.2181	Vps45
6:42766811-42767086	4	0.0351429	0.990937	0.473167	0.1781	Olfr450
8:14888944-14889239	4	0.0062533	0.990978	0.414733	0.159267	Cln8
15:85886966-85887266	4	0.0389623	0.99099	-0.513467	-0.109408	Gramd4
8:124109103-124109403	4	0.0358354	0.991114	0.222967	-0.0135667	Map1lc3b
4:104551587-104551877	4	0.0369864	0.991268	-0.299567	-0.048625	C8a
4:154974680-154974965	4	0.0387195	0.991324	-0.497867	-0.160192	Slc35e2
7:91237669-91237949	4	0.0256966	0.991354	0.271533	-0.0591	Cemip
5:149866398-149866728	4	0.039273	0.991358	-0.361733	-0.0354667	Hmgb1
4:137417952-137418257	4	0.0364571	0.991433	0.495133	0.309467	Ece1
X:133652515-133652814	4	0.028792	0.991452	0.450767	0.005575	Esx1
16:97683790-97684080	4	0.0227673	0.991456	-0.1703	-0.0580083	Mx1
19:40479453-40479748	4	0.0401763	0.991527	0.3207	-0.063575	Sorbs1
18:67501478-67501763	4	0.0395965	0.991587	-0.370267	-0.0561917	B430212C06Rik
18:25330042-25330332	4	0.0186551	0.99163	-0.7536	-0.237933	AW554918
8:90186586-90186894	4	0.00860888	0.991641	-0.321767	-0.235417	Zfp423
1:178738437-178738740	4	0.0387502	0.991667	-0.439533	-0.198142	Cep170
10:80120386-80120666	4	0.0387272	0.991692	-0.7925	-0.249333	Btbd2
4:95224576-95224881	4	0.0329782	0.991693	-0.3894	-0.1678	Fggy
5:114099678-114100008	4	0.0322682	0.99171	0.4633	0.235567	Cmklr1
11:101141854-101142149	4	0.0277211	0.991717	-0.400167	-0.246342	Cntd1
9:114887865-114888180	4	0.0259397	0.99174	-0.422033	-0.184108	Osbpl10
16:19410596-19411000	4	0.00501562	0.991772	0.296567	-0.063025	Olfr165
2:114029734-114030039	4	0.0353621	0.991852	0.391033	-0.0152833	Zfp770
9:72773127-72773437	4	0.0376943	0.991942	-0.568733	-0.295958	Pygo1
15:84750916-84751221	4	0.0154886	0.992021	0.307567	0.115342	Nup50
9:38255970-38256270	4	0.0287509	0.99207	0.4791	0.117692	Olfr902
4:135700453-135700773	4	0.0208911	0.992188	0.2428	0.128892	Id3
11:75281370-75281665	4	0.0373236	0.992233	0.275833	0.134325	Tlcd2
4:133073163-133073443	4	0.0318886	0.992287	-0.249567	-0.0937167	Kdf1
7:148600703-148600993	4	0.0459297	0.9923	0.318467	0.0934667	Gatd1
8:85384805-85385115	4	0.0402656	0.992315	-0.3341	-0.0961417	Rnf150
1:82721235-82721536	4	0.0391353	0.99236	0.744	0.185317	Mff
4:118382404-118382724	4	0.0232423	0.992388	-0.4117	-0.164508	Olfr1341
12:104187490-104187769	4	0.0191894	0.99241	1.1607	0.443425	Unc79
4:133896351-133896651	4	0.0405839	0.992422	0.2373	0.109825	Slc30a2
15:76182499-76182779	4	0.043783	0.992429	-0.298267	-0.13815	Maf1
11:46621376-46621706	4	0.00906419	0.992516	-0.444667	-0.22925	Timd4
2:130402445-130402771	4	0.0149033	0.992597	-0.7973	-0.0692417	Oxt
13:67962175-67962605	4	0.0156684	0.992615	-0.4441	-0.320317	BC048507
17:35259979-35260299	4	0.0429936	0.992685	-0.594933	0.047325	Gpank1
18:42560836-42561121	4	0.0195916	0.992691	0.4462	0.107817	Pou4f3
6:122438580-122438870	4	0.0289277	0.992701	-0.339633	-0.0598667	Rimklb
2:139996205-139996500	4	0.0388997	0.992718	0.261433	0.085325	Ndufaf5
8:44612763-44613053	4	0.0188048	0.992728	0.456467	0.247858	Adam26b
14:58691012-58691312	4	0.0407085	0.992753	-0.312133	-0.201258	Fgf9
15:85033498-85033848	4	0.0220445	0.992758	-0.707167	-0.280317	Fbln1
2:119056073-119056371	4	0.0344617	0.992787	0.3478	0.0337167	Ppp1r14d
17:17980813-17981113	4	0.00558415	0.992803	0.6489	0.190058	Has1
6:115791026-115791356	4	0.0207568	0.992805	-0.269533	-0.123292	Mbd4
12:71551202-71551490	4	0.022269	0.992976	-0.396133	-0.246158	Tmx1
6:100513430-100513730	4	0.0191342	0.992995	0.4747	0.11165	Shq1
2:28774522-28774807	4	0.0203989	0.99308	-0.8042	-0.349875	Barhl1
11:51912029-51912324	4	0.040485	0.993167	-0.298933	-0.1464	Ppp2ca
6:57353100-57353405	4	0.0351806	0.993193	0.369467	0.1599	Vmn1r19
2:69506741-69507016	4	0.0386775	0.993204	-0.312667	-0.0844583	Bbs5
2:121242163-121242468	4	0.00946986	0.993208	-0.3582	-0.0018	Pdia3
11:51981258-51981538	4	0.0226987	0.993241	0.649367	0.32415	Olfr1372-ps1
5:27372993-27373273	4	0.0156746	0.993317	-0.426833	-0.267367	Dpp6
11:23206894-23207206	4	0.00655405	0.993318	-0.474233	-0.282492	Usp34
7:73834569-73834859	4	0.0394584	0.993421	-0.223233	-0.0101333	Lins1
2:34628014-34628304	4	0.046932	0.993434	0.480467	0.267758	Hspa5
15:78872654-78872954	4	0.0397961	0.993446	-0.4714	-0.1712	Gcat
1:75274964-75275244	4	0.047642	0.993466	-0.3305	-0.114467	Resp18
5:113783374-113783674	4	0.0187002	0.993494	0.480367	0.272658	Aym1
X:69205820-69206100	4	0.0403913	0.9935	-0.2851	-0.109117	Prrg3
13:3146691-3147036	4	0.0397347	0.993647	0.4467	0.21665	Speer6-ps1
5:90113575-90113850	4	0.0132179	0.993698	0.543333	0.323217	Adamts3
18:56865435-56865745	4	0.0374711	0.993712	0.276467	0.060075	Lmnb1
13:43011670-43011990	4	0.0134226	0.993736	-0.366467	-0.233417	Phactr1
11:29450250-29450585	4	0.0442345	0.99375	0.647567	0.208267	Clhc1
10:42305928-42306213	4	0.0271318	0.993782	-0.2279	-0.100908	Nr2e1
9:106558237-106558554	4	0.0164151	0.993808	0.387367	0.153758	Grm2
7:53966509-53966818	4	0.0346954	0.993845	-0.338967	-0.229892	Saal1
10:8608251-8608761	4	0.0223252	0.993872	0.314667	0.103942	Sash1
6:149139069-149139379	4	0.0415155	0.993925	0.301933	-0.0237333	Amn1
8:48618552-48618862	4	0.0396793	0.99393	-0.306467	-0.074675	Trappc11
2:156963409-156963909	4	0.000135485	0.993932	-0.363233	-0.096175	Samhd1
10:79769128-79769428	4	0.0477363	0.993981	-0.922167	-0.526867	Apc2
2:25023278-25023573	4	0.0277113	0.993984	-1.0355	-0.559867	Nrarp
5:92708164-92708494	4	0.0320074	0.994003	-0.404733	-0.198383	Naaa
11:64789698-64790103	4	0.00461785	0.994031	-0.487333	-0.201858	Elac2
8:108042989-108043289	4	0.0259649	0.994083	0.4434	0.0768917	Hsd11b2
11:73012373-73012658	4	0.0404344	0.994083	0.4054	0.168383	Ctns
2:94277588-94277873	4	0.00560097	0.99409	-0.3311	0.0124333	Api5
16:18623945-18624260	4	0.035549	0.994103	0.8054	0.166658	Sept5
1:92500168-92500482	4	0.0443153	0.994113	0.491067	0.008	Cops8
5:115015300-115015600	4	0.0178153	0.994114	0.611167	0.00139167	Fam222a
4:57580405-57580695	4	0.0368373	0.99414	0.3222	-0.0345333	Palm2
17:36015608-36016058	4	0.0279328	0.99417	-0.371933	-0.153692	Dhx16
X:154039296-154039586	4	0.0253986	0.994182	-0.351667	-0.116675	Mbtps2
9:20534163-20534494	4	0.0383507	0.994239	-0.6999	-0.279367	Olfm2
4:154524563-154524863	4	0.0446996	0.994253	-0.441833	-0.079725	Ski
X:166424766-166425184	5	0.0144196	0.99426	-1.3077	-1.08845	Mid1
18:37903302-37903722	5	0.0363282	0.99426	-1.337	-0.9949	Pcdhga9
8:3495801-3496181	5	0.0426756	0.99426	-1.1877	-0.928073	Zfp358
1:63411615-63412020	5	0.0232975	0.99426	-1.44993	-0.878373	Zdbf2
4:141034258-141034673	5	0.0130298	0.99426	-1.51023	-0.858847	Spen
4:139590216-139590606	5	0.0464609	0.99426	-0.9972	-0.81452	Igsf21
7:144389998-144390388	5	0.0369421	0.99426	-1.63683	-0.81252	Ebf3
10:74454183-74454583	5	0.04893	0.99426	-1.0759	-0.71104	Rsph14
10:84221676-84222096	5	0.0459775	0.99426	-0.938133	-0.689067	Rfx4
X:73211651-73212056	5	0.0457024	0.99426	-1.05217	-0.60146	Pls3
5:122302527-122302917	5	0.0261974	0.99426	-0.738833	-0.5513	Pheta1
8:73438210-73438605	5	0.0154823	0.99426	-0.666633	-0.535407	Map1s
19:9633655-9634110	5	0.030238	0.99426	-0.953367	-0.524153	Incenp
12:110272142-110272542	5	0.0169578	0.99426	-0.937033	-0.51826	Begain
3:88175845-88176598	5	0.00102278	0.99426	0.657667	0.477973	Bglap3
10:23072192-23072609	5	0.0366763	0.99426	-0.6835	-0.475827	Eya4
8:73219728-73220138	5	0.0186275	0.99426	-0.624167	-0.464347	Jund
7:17492410-17492810	5	0.0250968	0.99426	-0.7042	-0.4616	Ptgir
14:21519369-21519780	5	0.0109412	0.99426	-0.708367	-0.441733	6230400D17Rik
13:99406562-99406952	5	0.00431706	0.99426	-0.517433	-0.386253	Tmem174
2:164239857-164240257	5	0.0168825	0.99426	-0.5007	-0.383973	Rbpjl
16:18427390-18427795	5	0.0292078	0.99426	-0.422367	-0.327973	Txnrd2
9:87152840-87153250	5	0.0115211	0.99426	0.443733	0.311233	Cep162
13:67499963-67500363	5	0.0160097	0.99426	0.4788	0.270587	Zfp429
5:91503731-91504130	5	0.041094	0.99426	0.618867	0.223073	Ereg
19:4927662-4928052	5	0.0268963	0.99426	0.335967	0.14594	Dpp3
2:71204894-71205274	5	0.011369	0.99426	-1.206	-0.121833	Slc25a12
1:94369620-94370000	5	0.0308846	0.99426	0.325167	0.0626933	Ndufa10
19:11903285-11903680	5	0.0261546	0.994262	-0.411933	-0.216153	Olfr1417
7:20282098-20282488	5	0.0259987	0.994266	-1.18847	-0.884687	Apoe
6:48394421-48394848	5	0.027624	0.994266	-0.479333	-0.391333	Zfp467
3:104667504-104667909	5	0.0407753	0.994266	0.3995	0.29016	Capza1
15:25346064-25346474	5	0.0104042	0.994266	-0.289033	-0.246413	Gm5468
11:52127508-52127908	5	0.0346663	0.994266	0.747033	0.154753	Tcf7
9:108592960-108593295	4	0.0388514	0.994272	-0.269133	-0.168733	Prkar2a
16:64848953-64849374	5	0.00592282	0.994273	-0.576933	-0.0950533	Cggbp1
1:4797913-4798213	4	0.0346125	0.994292	0.268733	-0.0574583	Lypla1
17:46766747-46767167	5	0.0374537	0.994295	-0.7928	-0.391693	Ptk7
17:56618382-56618807	5	0.00609802	0.994298	-1.95577	-0.5133	Ptprs
11:83258312-83258702	5	0.031169	0.994301	-0.9694	-0.543513	Mmp28
5:88353643-88353923	4	0.0449647	0.994304	0.3524	0.0654833	Csn3
11:3272663-3273244	4	0.016522	0.99431	0.452433	0.100325	Limk2
19:12466074-12466392	4	0.042932	0.994314	-0.258567	0.07575	Olfr1440
7:149486446-149486918	5	0.0329568	0.994319	-0.824333	-0.33036	Krtap5-4
15:102751910-102752210	4	0.0333144	0.99432	-0.344533	0.0406083	Hoxc13
6:43163954-43164354	5	0.026922	0.994335	0.5933	-0.00734667	Olfr434
1:34734745-34735060	4	0.0397827	0.994343	-0.442167	-0.154942	AA619741
6:45007119-45007499	5	0.0430914	0.994375	-0.3321	-0.21988	Cntnap2
7:126937251-126937658	5	0.0317868	0.994387	0.7458	0.336607	Eri2
6:30255945-30256240	4	0.0397061	0.994391	0.313033	0.0632917	Ube2h
6:59156795-59157080	4	0.0282632	0.994405	0.3255	0.2056	Tigd2
9:32015147-32015427	4	0.0342302	0.994408	0.541167	0.112158	Arhgap32
5:139468896-139469276	5	0.0100203	0.994442	0.441867	-0.0261467	Pdgfa
3:15334546-15334941	5	0.023974	0.994444	0.8273	0.330813	Gm9733
15:5064384-5064795	5	0.0366981	0.99445	0.389367	-0.0929733	Rpl37
1:193219957-193220405	5	0.010398	0.994452	1.1251	0.277153	Ppp2r5a
X:132227908-132228193	4	0.0414006	0.994458	0.492133	0.0005	Tcp11x2
11:93857098-93857508	5	0.0292258	0.994461	-0.5245	-0.255613	Spag9
15:98088813-98089243	5	0.026637	0.994469	0.5621	0.184233	H1fnt
3:92019479-92019914	5	0.0308662	0.99448	0.492333	0.30658	Sprr2a1
X:49520968-49521368	4	0.012554	0.994501	-0.422967	-0.275825	Gpc4
5:118292064-118292374	4	0.0289396	0.994505	0.388567	-0.0664083	Nos1
10:59464356-59464887	4	0.0205557	0.994545	-0.830833	-0.604792	Anapc16
14:56742092-56742397	4	0.0469117	0.994566	-0.4015	-0.0825333	Gzme
7:106881298-106881598	4	0.0447671	0.99458	-0.1685	-0.0657667	Olfr520
18:42210427-42210707	4	0.028488	0.994596	-0.292333	-0.171267	Sh3rf2
17:49751559-49751859	4	0.0157196	0.994598	0.327567	0.188142	Kif6
17:86089388-86089788	5	0.0384536	0.994614	-0.728367	-0.274813	Six2
9:51571018-51571418	5	0.0394532	0.99462	-0.6366	-0.00893333	Arhgap20
5:145966361-145966761	5	0.0131214	0.99463	-0.372367	-0.202353	Zkscan5
5:121310642-121310942	4	0.0352379	0.994643	-0.343333	-0.216758	Oas1h
2:14148101-14148511	5	0.0203431	0.994648	0.3049	0.221033	Mrc1
17:18222458-18222738	4	0.012057	0.99466	0.602233	0.251992	Vmn2r91
15:91029839-91030234	5	0.0441869	0.994665	-1.24987	-0.78112	Abcd2
2:153985384-153985684	4	0.0268151	0.994683	-0.3006	0.0138	Bpifa5
16:35982002-35982483	5	0.026207	0.994685	0.440033	-0.07364	Kpna1
7:19409545-19409830	4	0.00411076	0.994686	0.288367	-0.00224167	Psg17
9:105297561-105297856	4	0.0325325	0.994687	0.283233	-0.03665	Aste1
10:127161431-127161816	5	0.0335001	0.99469	-0.356133	-0.0837733	Tac2
11:58451030-58451410	5	0.0176023	0.994695	0.2925	0.0704	Trim58
7:35098022-35098412	5	0.0425566	0.994699	-0.447933	-0.22692	4931406P16Rik
5:138421694-138422104	5	0.0337971	0.994711	0.5313	0.26738	Azgp1
8:26059737-26060159	5	0.0243262	0.994728	0.509933	0.129047	Adam9
4:133524769-133525079	4	0.044944	0.994757	-0.279333	-0.10355	Dhdds
11:60023734-60024119	5	0.0279258	0.994781	0.250067	0.10012	Srebf1
17:35656145-35656525	4	0.0279961	0.994831	-0.505133	-0.209892	Cchcr1
4:87452491-87452780	4	0.0393994	0.994831	-0.255233	0.0353667	Mllt3
13:54690702-54691007	4	0.0352336	0.994839	0.316467	0.0888833	Nop16
1:93245311-93245741	5	0.016723	0.99484	0.340367	0.07644	Espnl
2:90108466-90108846	5	0.0359627	0.994851	0.3085	0.237447	Olfr1271
8:12430997-12431307	4	0.00890791	0.994918	-0.328733	-0.233942	Sox1ot
9:77765393-77765803	5	0.0427743	0.99492	0.2962	0.137913	Elovl5
3:89225127-89225443	4	0.0365081	0.994924	-0.3549	-0.220325	Shc1
7:52349246-52349579	4	0.0385344	0.994938	-0.471167	0.0204	Fcgrt
18:61714900-61715305	5	0.0394888	0.994943	0.300233	0.26594	Csnk1a1
8:114217527-114217843	4	0.00271173	0.994955	-0.409	-0.249525	Ctrb1
2:90955934-90956349	5	0.0333178	0.994961	-1.17247	-0.615393	Spi1
1:167124649-167124949	4	0.03648	0.99497	0.496367	0.276958	Sft2d2
10:60149354-60149754	5	0.0269008	0.994994	-0.382733	0.0353133	Cdh23
11:88713023-88713303	4	0.0292625	0.995007	0.634967	0.0709333	Akap1
8:94984619-94984919	4	0.020986	0.995014	0.394633	0.106175	Irx5
19:4163252-4163642	5	0.0334904	0.995018	0.373467	0.0557267	Rps6kb2
1:95758227-95758612	5	0.0155448	0.995028	0.478667	0.21394	D2hgdh
7:28965092-28965398	4	0.00347523	0.995036	-0.5928	-0.126908	Dyrk1b
13:8952344-8952814	5	0.0139119	0.995046	-0.306167	-0.12792	Idi2
15:57910102-57910407	4	0.0316872	0.995085	-0.382967	-0.128908	9130401M01Rik
13:38294050-38294455	5	0.0333416	0.995096	-0.3799	-0.14016	Snrnp48
2:154384851-154385156	4	0.0432687	0.995096	-0.299033	-0.0261917	E2f1
3:90527915-90528320	4	0.0353694	0.995108	-0.5055	-0.176942	Pglyrp4
X:148664882-148665187	4	0.0284143	0.995129	-0.528267	-0.274175	Kdm5c
2:91552544-91552944	5	0.0377097	0.995139	0.6997	0.346193	Harbi1
16:8511345-8511660	4	0.0392973	0.995149	0.492933	-0.00343333	Abat
1:92947073-92947483	5	0.00328145	0.995162	0.503433	0.27952	Lrrfip1
1:94377763-94378103	4	0.0399763	0.995163	0.3168	-0.0387417	Olfr1416
9:54511888-54512293	5	0.0366252	0.995166	0.232467	0.0523533	Acsbg1
10:127325017-127325460	5	0.0208026	0.995182	-0.732167	-0.39006	Rdh7
10:43985209-43985604	5	0.00759154	0.995186	0.596267	0.0940133	Atg5
4:11412590-11412969	5	0.0392055	0.995191	-0.289633	-0.21498	Virma
1:146624465-146624930	5	0.0347646	0.995198	0.299833	-0.02392	Rgs18
2:36307424-36307829	5	0.0343801	0.995211	0.3755	0.301433	Olfr340
18:60755527-60755927	5	0.0319035	0.995212	-0.405333	-0.196487	Synpo
15:75901025-75901320	4	0.0434398	0.995215	-0.546433	-0.335717	Puf60
10:129510980-129511360	5	0.0293922	0.995234	0.316333	-0.0475733	Olfr822
10:28866498-28866883	5	0.0123999	0.995237	-0.388933	0.0381	Soga3
1:89699802-89700112	4	0.0433087	0.995238	-0.370867	-0.0841167	Sag
12:105314517-105314837	4	0.0397957	0.995238	0.244233	0.0309917	Serpina4-ps1
X:71497241-71497621	5	0.0158172	0.99524	-0.315067	-0.226193	Emd
2:126611054-126611344	4	0.0411098	0.995283	-0.437233	-0.12685	Usp50
1:24593346-24593761	5	0.00695658	0.995296	0.5047	0.0565133	Col19a1
10:75049171-75049586	5	0.00701049	0.995297	-0.589967	-0.279567	Ggt1
7:34153592-34154142	5	0.0349798	0.995326	0.755567	0.460393	Scgb2b20
13:62914102-62914490	5	0.0321342	0.995334	-0.2584	-0.22574	Fbp2
7:106976206-106976491	4	0.0129255	0.995335	-0.2736	-0.110433	Neu3
3:17694464-17694869	5	0.0290889	0.995343	-0.5649	-0.369507	Mir124-2hg
15:85456288-85456588	4	0.0208418	0.995382	-0.5373	-0.228642	Wnt7b
11:98264242-98264642	5	0.0251843	0.995402	0.694467	0.29712	Pgap3
18:24147940-24148325	5	0.0399498	0.995405	-0.362233	-0.160853	Zfp35
4:88087317-88087770	5	0.00897687	0.995414	0.400167	-0.0879467	Hacd4
10:4521258-4521638	5	0.0422262	0.995426	0.332867	-0.0107267	Rgs17
12:105990663-105991068	5	0.0400198	0.995469	-0.3889	0.113167	Dicer1
17:7230207-7230617	5	0.0285554	0.995479	-1.2494	-0.43376	Rnaset2b
7:123139781-123140076	4	0.0432578	0.995494	0.168633	0.03955	Sox6
17:47275611-47276031	5	0.0322144	0.995501	-0.2639	-0.202033	Trerf1
8:108416105-108416505	5	0.0235775	0.995508	-0.337567	-0.1725	Edc4
6:118431801-118432198	4	0.00167993	0.995509	0.315433	0.114342	Zfp9
1:133640351-133640646	4	0.0390697	0.995511	-0.3131	0.00588333	Slc26a9
9:110744053-110744353	4	0.0358325	0.995527	0.5396	0.0986	Prss45
8:74998996-74999306	4	0.0365376	0.995529	0.422867	0.0932	Cherp
2:25718975-25719438	5	0.025176	0.995538	-0.4509	-0.123507	Kcnt1
X:13045071-13045486	5	0.0220806	0.995544	-0.743967	-0.428767	Nyx
12:85377642-85378027	5	0.022158	0.995551	0.5378	0.232213	Acot4
2:152338750-152339060	4	0.0408262	0.995573	-0.251367	0.0609417	Defb26
11:100181357-100181752	5	0.0402202	0.995594	0.604667	0.253687	Eif1
9:89106287-89106669	5	0.0326889	0.995596	0.450933	0.3374	Mthfs
9:37175453-37175848	5	0.0163195	0.995604	-0.5609	-0.0208	Hepacam
14:17082535-17082940	5	0.0335972	0.995605	0.343167	0.05032	Ngly1
3:129037502-129037877	5	0.0367194	0.995609	0.414467	-0.0426067	Enpep
6:83605594-83605974	5	0.0433387	0.995616	-0.464267	-0.0476333	Clec4f
2:87149250-87149635	5	0.0238601	0.995618	0.463267	0.01292	Olfr1118
4:127005629-127005934	4	0.00427097	0.995625	-0.5016	-0.280892	Gjb3
10:90644374-90644666	4	0.0472839	0.995637	0.6041	0.0888583	Tmpo
2:25092109-25092409	4	0.0418505	0.995649	-1.24217	-0.70195	Rnf224
8:48799499-48799909	5	0.0369792	0.995653	-0.319133	0.0158	Cdkn2aip
11:62543727-62544112	5	0.017539	0.995667	-0.333233	0.0272533	Zfp287
12:83270919-83271334	5	0.00798958	0.995713	0.3181	0.05476	Sipa1l1
12:103995570-103995965	5	0.0333341	0.995713	1.01543	0.350787	Gon7
7:135388893-135389183	4	0.0385313	0.995724	0.2637	0.112567	Armc5
1:97563814-97564229	5	0.0365677	0.995724	-0.682633	-0.21338	St8sia4
5:101102938-101103348	5	0.0312649	0.995729	-0.3428	-0.142593	Coq2
6:116581608-116581923	4	0.0210986	0.995729	-0.5853	-0.315783	Rassf4
5:72048820-72049125	4	0.0217653	0.995731	0.4335	-0.0696833	Gabra4
X:160201895-160202190	4	0.0117798	0.995762	-0.192267	-0.134958	Rnf138rt1
4:115745725-115746010	4	0.0434904	0.995765	-0.276467	-0.186483	Uqcrh
1:75163921-75164216	4	0.0396999	0.995766	-0.266533	-0.00486667	Zfand2b
19:10907054-10907434	5	0.0196252	0.995788	-0.297167	0.0421733	Cd6
11:4020408-4020703	4	0.0403322	0.995802	-0.654067	-0.208917	Sec14l2
2:118556737-118557037	4	0.0096509	0.995806	-0.344533	-0.195525	Plcb2
2:84828757-84829037	4	0.0157895	0.995825	0.430033	0.133183	Prg3
5:135058971-135059271	4	0.0025881	0.995841	0.3912	0.055025	Rfc2
2:86285421-86285821	5	0.0160544	0.995845	0.653867	0.380053	Olfr1065
11:49093166-49093471	4	0.0420832	0.995846	0.330733	0.0764	Olfr1393
18:35865408-35865730	4	0.0208428	0.995848	-0.4404	-0.259783	Dnajc18
11:114912239-114912534	4	0.0267114	0.995852	-0.468733	-0.1393	Cd300e
12:104681633-104682143	5	0.0257048	0.995856	-0.549133	-0.31248	Ifi27l2a
11:86900260-86900540	4	0.0332807	0.99587	-0.5823	-0.0472833	Smg8
4:65266417-65266717	4	0.041371	0.995875	0.4034	0.000725	Trim32
2:92274687-92274987	4	0.0400729	0.995879	0.470833	0.185467	Cry2
8:108505066-108505568	5	0.0281618	0.995886	-0.299567	-0.11584	Dpep3
6:40059976-40060386	5	0.0223239	0.995926	-0.3962	-0.198493	Tmem178b
12:77866066-77866471	5	0.0333186	0.995927	0.443133	0.268807	Churc1
4:11180669-11181069	5	0.0280956	0.99593	0.3263	0.0888267	Ints8
8:96558837-96559137	4	0.0313536	0.995934	0.2153	0.0739083	Nudt21
1:172817342-172817812	4	0.0216719	0.995942	-0.426233	-0.157825	Dusp12
1:89101106-89101421	4	0.0401924	0.995954	-0.926	-0.0161833	Chrng
X:39502167-39502457	4	0.0431878	0.995958	-0.234867	-0.145908	Stag2
11:82856628-82856923	4	0.0210353	0.995971	0.3906	0.148367	Slfn10-ps
16:17207567-17207977	4	0.022733	0.995983	0.4574	0.1661	Rimbp3
16:91547749-91548049	4	0.0117165	0.995986	0.379933	0.106	Ifngr2
1:168058303-168058713	5	0.0353075	0.996008	0.514533	0.321347	Dusp27
8:124859732-124860032	4	0.00474458	0.996014	-0.304467	-0.0912667	Zfpm1
11:72775016-72775396	5	0.0166442	0.996015	1.3299	0.41212	Atp2a3
10:74500073-74500519	5	0.0118497	0.996021	-0.9524	-0.384713	Rab36
11:40569073-40569450	5	0.0365177	0.996022	0.348367	0.0523533	Ccng1
6:29641297-29641622	4	0.0280479	0.99604	-0.268033	-0.134433	Tspan33
5:35450831-35451244	5	0.0140563	0.99604	-0.452367	-0.00946	Lrpap1
1:165333051-165333341	4	0.0250669	0.996054	0.3297	0.0817917	Gorab
7:148638167-148638916	5	0.000694617	0.996059	-0.227067	-0.0316333	Rplp2
3:129884058-129884438	5	0.0364861	0.996062	-0.226633	0.0286067	Col25a1
5:108491819-108492224	5	0.023835	0.996065	-0.273533	-0.14384	Mtf2
18:24866198-24866508	4	0.0286007	0.996066	-0.406633	-0.246933	Fhod3
5:38874689-38875119	5	0.0292701	0.996072	-0.442567	-0.213007	Slc2a9
7:20189401-20189681	4	0.0481227	0.996081	-0.3846	-0.0583333	Clasrp
10:7511114-7511537	5	0.0305614	0.996081	-0.509	-0.0598933	Ppil4
5:138526594-138526999	5	0.0380908	0.996084	0.475633	0.0877733	Zkscan1
14:58283778-58284158	5	0.032726	0.9961	0.6115	-0.04858	Lats2
6:78373079-78373469	5	0.04314	0.996105	-0.3526	-0.0154933	Reg1
7:20301239-20301550	4	0.0463714	0.996107	0.299533	0.155892	Nectin2
17:41072860-41073240	5	0.0249747	0.996115	-0.299033	-0.0743	Mut
17:36052928-36053310	5	0.0366535	0.996117	0.578233	0.183973	Mrps18b
1:195101441-195101836	5	0.0340156	0.996117	0.3768	0.15056	Lamb3
5:115140925-115141205	4	0.0374972	0.996119	-0.310733	-0.153025	Gltp
6:29560640-29561266	5	0.0127151	0.996119	0.2031	-0.0108867	Tnpo3
12:24111659-24112259	5	0.0267456	0.996122	-0.6889	-0.258313	2410018L13Rik
6:47704492-47705251	4	0.000550983	0.996126	0.640667	0.0177667	Rn4.5s
6:134870804-134871194	5	0.0237662	0.996129	-0.271633	0.01072	Cdkn1b
5:136291039-136291439	5	0.0223494	0.996139	-0.398133	-0.246053	Srrm3
1:182176629-182177009	5	0.0354105	0.996144	0.486667	0.12794	Psen2
9:15432366-15432676	4	0.0427437	0.996145	0.316	0.13275	Deup1
19:7495768-7496153	5	0.0181644	0.99616	-0.341233	-0.133913	2700081O15Rik
12:66176730-66177130	5	0.0257733	0.996178	0.2516	0.0652333	Fancm
13:14132179-14132579	5	0.0349806	0.996186	0.473	0.20238	Tbce
4:43888825-43889136	4	0.0435809	0.996194	-0.326733	-0.10255	Reck
6:48631633-48631938	4	0.0163877	0.996211	-0.444733	-0.1729	Gimap4
4:62187059-62187545	5	0.0271886	0.996214	-0.403267	-0.200333	4933430I17Rik
2:164230192-164230602	5	0.0308465	0.99622	0.3685	0.203647	Rbpjl
9:95652759-95653159	5	0.040056	0.996223	-0.342467	0.02014	Pls1
15:57967625-57968025	5	0.0293882	0.996231	-0.4677	-0.262353	Atad2
9:15297828-15298148	4	0.0107294	0.996246	-0.296033	-0.193975	Smco4
18:78010754-78011049	4	0.0289617	0.996246	-0.812433	-0.295008	Atp5a1
10:81326850-81327155	4	0.0209403	0.996271	0.6774	0.200425	Zfp781
3:87946577-87946972	5	0.0380052	0.996281	-0.322933	-0.0938067	Mef2d
10:127937476-127937761	4	0.0450222	0.996285	-0.266933	-0.1483	Myl6b
5:123634529-123634949	5	0.02834	0.996308	-0.258	-0.0513133	Hpd
11:97395782-97396087	4	0.0186786	0.996312	0.380667	-0.0535167	Srcin1
4:145593815-145594225	5	0.0178595	0.996333	0.503367	0.1719	Zfp992
7:107662672-107662962	4	0.0415858	0.996343	0.25	0.060975	Dnajb13
11:73332616-73333108	5	0.0218593	0.996352	0.2867	0.0555533	Olfr382
1:12980486-12980786	4	0.00812994	0.99636	0.7605	0.438375	Slco5a1
11:53381294-53381574	4	0.010844	0.996373	0.475067	0.237467	Kif3a
17:46692664-46693061	5	0.0386228	0.996389	-0.395033	-0.101953	Srf
14:31834743-31835163	5	0.0320959	0.996394	-0.456633	-0.155733	Pbrm1
17:33978494-33979054	5	0.0240847	0.996401	-0.304	-0.0827733	Cd320
11:106175104-106175539	5	0.0143112	0.99641	1.51237	0.30658	Cd79b
17:29272370-29272700	4	0.0258844	0.996412	0.6546	0.270608	Rab44
8:115091097-115091382	4	0.0350322	0.996425	-0.586367	-0.1828	Cntnap4
16:15084856-15085156	4	0.0470967	0.996429	-0.334833	-0.088175	Efcab1
11:100625226-100625751	5	0.023494	0.99643	-0.3164	-0.21954	Hcrt
2:167247111-167247511	5	0.0403	0.996445	-0.244833	0.0686067	Slc9a8
7:97130462-97130844	5	0.0401826	0.996445	0.3455	0.0795	Eed
1:194599406-194600173	5	0.0303124	0.996461	0.554767	0.24046	Hhat
19:6015328-6015618	4	0.0344318	0.996478	0.5535	0.258017	Capn1
14:70926435-70926815	5	0.00633287	0.996493	-1.00923	-0.49506	Sftpc
8:81345306-81345721	5	0.0297042	0.996502	-0.375967	-0.05466	Lsm6
4:53837482-53837797	4	0.031907	0.996505	0.508733	0.23175	Tmem38b
10:80666181-80666581	5	0.0358217	0.996519	-0.4917	-0.291813	Atcayos
14:41706057-41706447	5	0.036876	0.996521	0.4093	0.209533	Sh2d4b
15:33620148-33620548	5	0.0195554	0.996522	0.423933	0.0443467	Tspyl5
10:126780113-126780398	4	0.0212418	0.996532	-0.326167	-0.101358	Gli1
2:26434888-26435268	5	0.0276001	0.996548	0.2553	-0.0245533	Egfl7
19:55393038-55393333	4	0.029435	0.996553	-0.412933	-0.195383	Vti1a
1:152166933-152167211	4	0.00602197	0.996556	-0.565967	-0.124633	Pdc
6:29229378-29229663	4	0.0222387	0.996556	-0.617767	-0.268483	Fam71f2
7:37483550-37483835	4	0.0147106	0.996559	0.2597	0.0544333	Tshz3
7:147078801-147079186	5	0.0343269	0.996564	0.3608	0.250733	Kndc1
4:123364138-123364553	5	0.0246705	0.996578	-0.365333	-0.22438	Macf1
12:66068286-66068591	4	0.0314591	0.996579	0.882233	0.319033	Togaram1
14:35015247-35015532	4	0.0378989	0.996596	0.5287	0.294267	Gprin2
8:108223896-108224216	4	0.0447783	0.996601	-0.262	-0.0639333	Acd
6:53237847-53238247	5	0.0118643	0.996608	0.287367	0.10432
7:134729867-134730297	5	0.036021	0.996618	-0.184333	-0.09448	Ccdc189
10:12780660-12781052	5	0.0469643	0.996623	-0.607667	-0.0990333	Plagl1
17:46566155-46566575	5	0.00954439	0.996636	-0.3473	-0.11818	Crip3
X:9828274-9828674	5	0.0348788	0.996641	0.3979	0.2079	Otc
1:170361664-170361998	4	0.0129901	0.996667	0.435167	-0.0156667	Pbx1
6:124585373-124585763	5	0.0425306	0.996699	0.350033	0.10692	C1s2
17:91494679-91495079	5	0.0134812	0.996702	-0.323233	-0.0903333	Nrxn1
9:50921167-50921505	4	0.00065919	0.996706	-0.3372	0.0305083	Btg4
18:36906755-36907152	5	0.00694364	0.99671	0.344367	0.0867067	Ik
7:117202979-117203399	5	0.0342245	0.996712	-0.3867	-0.276913	Zfp143
16:75591300-75591640	4	0.0379389	0.996717	-0.305867	-0.172867	Rbm11
4:141000931-141001251	4	0.0405092	0.99672	-0.534	-0.263342	Zbtb17
5:32759453-32759753	4	0.0304923	0.996721	0.364933	0.09255	Ppp1cb
13:33414336-33414636	4	0.0113566	0.996728	0.6887	0.318008	Serpinb9f
19:3284387-3284787	5	0.0331914	0.996749	0.4033	0.0656067	Mrpl21
1:69153622-69154075	5	0.00458833	0.996751	0.3413	-0.0551067	Erbb4
6:126116247-126116642	5	0.0413387	0.996755	0.456467	0.12684	Ntf3
11:106163645-106164157	5	0.0258029	0.996756	-0.376333	-0.252907	Gh
4:96221649-96222074	5	0.0364301	0.996762	-0.3761	-0.230967	Cyp2j6
10:129453327-129453712	5	0.0359172	0.996775	-0.433133	-0.105613	Olfr820
15:98617723-98618173	5	0.0333556	0.996775	-0.3933	-0.227487	Wnt1
13:72103676-72104076	5	0.034315	0.996776	0.5337	0.285687	Irx1
7:20264424-20265119	5	0.000895301	0.996792	0.495	0.143487	Apoc2
6:64679840-64680231	5	0.0244742	0.996804	-0.4084	0.0443067	Atoh1
7:3566018-3566338	4	0.0222805	0.996809	-0.323067	-0.199442	Oscar
13:24371934-24372319	5	0.0391011	0.996811	-0.496667	-0.201367	Carmil1
13:89882093-89882404	4	0.0334343	0.996817	-0.4241	0.0216917	Vcan
12:32342298-32342578	4	0.006019	0.996827	-0.463367	-0.192867	Cog5
14:50682060-50682475	5	0.0342285	0.996833	-0.821367	-0.34	Olfr726
14:57397562-57397884	4	0.0434592	0.996836	0.193467	0.0156167	Pspc1
8:28404078-28404463	5	0.0369054	0.996845	0.3278	0.15188	Gm9731
7:73254853-73255163	4	0.0357532	0.996859	-0.442733	-0.131308	Chsy1
2:152240815-152241130	4	0.0431447	0.996869	0.2875	0.0934667	Zcchc3
6:21933971-21934353	5	0.0381204	0.996871	0.6305	-0.0216933	Cped1
X:20643493-20643778	4	0.0198669	0.99688	-0.4175	-0.0498833	Spaca5
2:179840945-179841676	5	0.021098	0.996887	-0.879767	-0.292073	Hrh3
18:35278880-35279280	5	0.0195359	0.996891	0.307733	0.0443933	Ctnna1
9:16306273-16306653	5	0.0325747	0.996896	0.6511	0.275713	Fat3
13:101422637-101423530	5	0.00624626	0.996936	-0.541733	-0.127007	Taf9
2:124943011-124943311	4	0.0336266	0.996941	-0.283367	-0.041825	Myef2
17:37078484-37078864	5	0.042017	0.996947	-0.472633	-0.26126	Rnf39
7:20474860-20475370	5	0.0266351	0.996949	-0.243033	-0.0912933	Ceacam19
18:21120053-21120363	4	0.0314249	0.99695	-0.364833	-0.197958	Rnf125
5:45193521-45193831	4	0.0260148	0.996952	0.2662	0.0214083	Ldb2
14:101600650-101600950	4	0.0368838	0.99696	-0.3052	-0.0995167	Prr30
X:70230630-70231040	5	0.0370873	0.996961	-0.248567	-0.117413	Zfp185
7:52873439-52873724	4	0.030082	0.996963	0.509	0.253758	Fut1
5:138703819-138704199	5	0.027178	0.996979	0.403767	0.2656	BC037034
3:89003908-89004198	4	0.00253984	0.996991	0.392533	0.248975	Gba
6:42904856-42905266	5	0.031458	0.997014	-0.606767	-0.219633	Olfr444
4:10800203-10800522	4	0.0337233	0.997024	0.482067	0.150675	2610301B20Rik
4:124704328-124704643	4	0.0139235	0.997051	0.453433	0.164042	Gnl2
7:112786094-112786404	4	0.0175623	0.997051	-0.414733	-0.128583	Arfip2
17:3395992-3396417	4	0.0244552	0.997053	-0.319	-0.160875	Tiam2
5:118619237-118619562	4	0.0415983	0.997075	-0.4673	-0.280417	Hrk
4:125699777-125700067	4	0.0452013	0.997077	0.320667	0.163267	Csf3r
5:145963281-145963884	5	0.0186952	0.997085	0.3115	-0.0796867	Zkscan14
15:5092145-5092525	5	0.0240511	0.997094	0.257167	0.0391267	Prkaa1
11:60283180-60283580	5	0.00427226	0.997105	-0.337133	-0.0943467	Myo15
11:61668820-61669210	5	0.0269585	0.997111	0.212233	0.161267	Ulk2
2:36379984-36380374	5	0.0338174	0.997122	0.391133	0.118647	Olfr342
8:108492122-108492720	5	0.0212057	0.997123	0.470767	0.0611867	Slc12a4
2:26865464-26865754	4	0.0355028	0.997128	0.341533	0.0588417	Cacfd1
2:118708889-118709174	4	0.0316172	0.997131	0.438233	0.255642	Ivd
2:26528789-26529159	4	0.0368807	0.997131	-0.3934	-0.156042	Lcn4
1:13363631-13364029	5	0.0332941	0.997135	-0.401733	-0.21646	Ncoa2
8:25710089-25710384	4	0.0431067	0.997136	-0.3701	-0.0981333	Adam18
6:145334056-145334336	4	0.0486152	0.99716	0.261867	-0.0122167	Lmntd1
4:118427303-118427723	5	0.0316291	0.997184	0.272367	-0.00499333	Olfr1338
X:131498865-131499355	6	0.0363356	0.997189	-1.19963	-0.950117	Nxf2
1:138112214-138112694	6	0.0227133	0.997189	-1.46763	-0.937728	Inava
8:122291898-122292383	6	0.0248017	0.997189	-1.1799	-0.905361	Tldc1
15:99611076-99611571	6	0.0357096	0.997189	-1.34697	-0.815706	Lima1
12:85112590-85113110	6	0.0171795	0.997189	-0.978267	-0.777389	Papln
2:152341049-152341539	6	0.0243577	0.997189	0.958567	0.772294	Defb28
6:149301959-149302461	6	0.0225807	0.997189	-1.4902	-0.752878	Resf1
6:6548021-6548511	6	0.037229	0.997189	-0.931167	-0.731256	Sem1
3:86350929-86351434	6	0.0332075	0.997189	-1.42363	-0.678739	Lrba
19:25484414-25484934	6	0.0359842	0.997189	-1.0932	-0.611544	Kank1
12:84961651-84962247	6	0.00142436	0.997189	-0.9404	-0.603928	Rbm25
10:89512378-89512903	6	0.028633	0.997189	-0.785833	-0.57545	Anks1b
7:50930412-50930902	6	0.0400969	0.997189	-1.2448	-0.566461	Ctu1
7:148127271-148127791	6	0.0209595	0.997189	1.12683	0.366383	Pgghg
3:93764506-93765126	6	0.017471	0.997189	0.4829	0.349878	Tdpoz5
13:101602400-101602896	6	0.0181239	0.997189	0.424533	0.290594	Slc30a5
X:159327795-159328473	6	0.0100143	0.997189	0.3779	-0.170778	Syap1
3:95862369-95862881	6	0.0261819	0.997189	0.455033	0.0580167	Vps45
8:63461369-63461870	6	0.012245	0.997189	-0.423567	-0.0168444	Clcn3
3:8327120-8327640	6	0.0432839	0.997192	-1.0915	-0.6703	Gm6194
13:23853411-23853921	6	0.0270518	0.997192	0.342067	0.283639	Hist1h3a
6:53017856-53018354	6	0.0136197	0.997192	-0.398467	-0.277228	Jazf1
9:21227596-21228103	6	0.0225834	0.997192	-0.504	-0.245606	Dnm2
7:133630721-133631231	6	0.0274896	0.997197	-1.554	-0.306433	Tufm
18:6764258-6764673	5	0.0375672	0.997197	0.380567	0.04944	Rab18
14:26862717-26863280	6	0.0220287	0.997205	-0.582	0.106089	Plac9a
11:92960952-92961462	6	0.00619408	0.997212	-0.497867	-0.0162833	Car10
17:37026459-37026874	4	0.037655	0.997213	0.272933	0.0455583	Trim40
5:115725335-115725720	5	0.00273189	0.997221	-0.251367	-0.163973	Rnf10
1:36160470-36160960	6	0.0320275	0.997221	-0.896967	-0.676622	Hs6st1
5:3805636-3806051	5	0.0123117	0.997229	0.2595	-0.00234667	Krit1
7:31845193-31845608	5	0.00372923	0.997229	0.331733	-0.0838733	Lgi4
1:31233658-31233978	4	0.0135468	0.99723	0.415	0.0917667	4931428L18Rik
11:3308798-3309204	5	0.0433888	0.99723	0.3316	0.23074	Limk2
2:142904566-142904891	4	0.00799362	0.997233	-0.2924	-0.188392	Otor
9:86591031-86591311	4	0.0439196	0.997234	0.5732	0.012775	Me1
5:122734898-122735398	6	0.00534847	0.997239	0.320567	0.226889	Pptc7
1:122500072-122500567	6	0.0377097	0.99724	-0.274167	0.0815167	En1
3:88381035-88381953	5	0.00184881	0.997242	0.4759	0.0259667	Ssr2
5:35396777-35397272	6	0.0128591	0.997242	0.346733	-0.0416944	Dok7
7:145589123-145589543	5	0.0369841	0.997243	-0.275467	-0.01826	Tcerg1l
1:9785257-9785894	6	0.0162201	0.99725	0.782033	0.477922	Sgk3
13:27675262-27675652	5	0.0304923	0.997253	-0.4791	-0.153967	Prl8a1
11:29924611-29925012	5	0.037624	0.997258	0.575667	0.283227	Eml6
X:132275812-132276197	5	0.0121719	0.99726	-0.454467	-0.194287	Gprasp1
1:167222957-167223367	5	0.0422574	0.997261	-0.275467	-0.18536	Gpr161
11:102665597-102666130	5	0.00678379	0.997263	-0.4494	-0.145967	Gjc1
3:61166254-61166649	5	0.0350178	0.997271	-0.302033	-0.0943867	Rap2b
5:134707978-134708403	5	0.00980235	0.997273	-0.340233	0.03494	Ncf1
4:43416508-43416908	5	0.0079071	0.99728	0.3555	0.04726	Rusc2
6:71442821-71443211	5	0.0101581	0.997281	0.407033	0.170827	Rnf103
12:71554320-71554854	6	0.0122607	0.997284	0.503633	0.191244	Tmx1
17:37635499-37635794	4	0.0414529	0.997289	0.356267	0.173533	Olfr110
18:46686813-46687189	5	0.0309088	0.997302	0.260667	-0.0326667	Fem1c
6:29164454-29164850	5	0.0367499	0.997308	-0.284767	-0.0743867	Impdh1
9:114293763-114294316	6	0.322975	0.997312	-0.608033	-0.384644	Crtap
17:24641968-24642468	6	0.0141269	0.997335	-1.0032	-0.606239	Caskin1
6:82891524-82891924	5	0.032474	0.997338	0.392133	0.12678	Sema4f
2:168094024-168094519	6	0.0204334	0.997341	-1.57853	-0.502011	Kcng1
6:95068191-95068614	5	0.00218835	0.997349	0.467567	0.0387467	Kbtbd8
5:139821497-139821902	5	0.0322949	0.99735	0.3861	0.315013	Cox19
4:43441671-43441976	4	0.0374207	0.997368	0.355767	-0.0363917	Fam166b
14:55548649-55549049	5	0.0176624	0.997372	0.398933	0.163833	Il25
13:101372726-101373007	4	0.0406771	0.997373	-0.296067	-0.102675	Marveld2
6:113646978-113647458	6	0.0333607	0.997376	-0.364167	-0.120978	Tatdn2
17:15511613-15512028	5	0.0221879	0.997381	-0.329333	-0.165647	Dll1
6:24480170-24480580	5	0.0367516	0.99739	0.733367	0.13744	Asb15
9:39909570-39909880	4	0.0392837	0.997393	-0.4928	-0.0637167	Olfr984
7:26157387-26157702	4	0.00128373	0.997395	-0.5812	-0.142792	Cnfn
3:113062204-113063284	5	0.00579335	0.997398	0.6364	0.34902	Amy2a5
12:55820307-55820807	6	0.00326833	0.997399	-1.02607	-0.488967	Eapp
15:102748616-102749108	6	0.0223436	0.997401	0.505267	0.113111	Hoxc13
10:55948966-55949462	5	0.025031	0.997411	0.288833	0.0472067	Tbc1d32
5:87569325-87569845	6	0.0147055	0.997411	0.5474	0.308556	Ugt2b5
9:43047598-43048109	6	0.0281181	0.997415	0.467167	0.265444	Oaf
8:123632991-123633623	6	0.0131463	0.997422	-0.482933	-0.289761	Mthfsd
10:119915748-119916227	5	0.0324216	0.997425	-0.448567	-0.0299533	Hmga2
8:127421173-127421453	4	0.042735	0.997429	0.330733	0.0165333	Exoc8
8:112512284-112512774	5	0.0263529	0.997431	0.622533	0.142993	Tat
13:20087334-20087987	6	0.00783708	0.997432	-0.968033	-0.667661	Elmo1
8:46023302-46023618	4	0.0190659	0.997438	0.421067	0.0322417	Fat1
15:98312383-98312923	6	0.00273247	0.997438	-0.313533	-0.166461	Lalba
19:34548755-34549275	6	0.00704416	0.997438	0.322933	0.0759667	Ch25h
11:73330166-73330616	5	0.0321352	0.997454	-0.2789	-0.08258	Olfr382
9:123895046-123895456	5	0.0328	0.997457	0.469033	0.0982333	Ccr1l1
12:20926623-20927013	4	0.0416039	0.997458	-0.699533	-0.2526	1700030C10Rik
X:130440275-130440660	5	0.0227918	0.997463	-0.2609	0.0258733	Srpx2
12:114393974-114394494	6	0.0256905	0.997464	0.3272	0.224533	Tedc1
4:155266225-155266745	6	0.0395529	0.997468	-0.528933	-0.0407722	Acap3
5:7344627-7345007	5	0.0168185	0.997481	-1.2151	-0.27782	Zfp804b
6:85978591-85978906	4	0.0112949	0.997485	-0.3751	-0.0951	Add2
6:28374957-28375342	5	0.0368962	0.997488	0.579433	0.274387	Gcc1
10:78215068-78215373	4	0.0412553	0.997491	-0.3606	-0.04705	Ccdc105
7:138508120-138508505	5	0.0310168	0.997494	-0.297067	-0.110753	2310057M21Rik
1:13657215-13657640	5	0.0343	0.997495	-0.3474	-0.0178	Xkr9
7:149719230-149719735	6	0.0244595	0.997506	-1.04423	-0.413472	Mrpl23
15:37160044-37160544	6	0.015828	0.99751	0.326133	-0.0483889	Grhl2
19:12577247-12577537	4	0.00501281	0.997513	-0.501533	-0.219667	Dtx4
15:73343165-73343660	6	0.0130621	0.997513	-0.504667	0.0195333	Dennd3
9:106270652-106271131	6	0.0310087	0.99752	-0.363433	-0.1437	Dusp7
17:27250343-27250848	6	0.0206707	0.997529	-1.03177	-0.572283	Itpr3
14:70237883-70238288	5	0.0392399	0.997536	-0.2762	-0.0933133	Pebp4
2:157104446-157104927	6	0.0342422	0.99754	1.10963	0.217983	Mroh8
16:32643740-32644268	6	0.0304289	0.997546	-0.406367	-0.175772	Tnk2
18:46889859-46890305	5	0.040575	0.99755	-0.439567	0.0866533	Atg12
16:18775804-18776224	5	0.03157	0.997554	0.374367	0.100567	Cldn5
11:36757298-36757683	5	0.0355321	0.997556	-0.340833	-0.117713	Tenm2
11:32167699-32168181	6	0.0272578	0.997557	-0.340333	-0.163578	Nprl3
4:136986892-136987472	6	0.0204408	0.99756	-0.9414	-0.579711	Cela3b
3:92730631-92731116	6	0.0224221	0.99756	0.3891	0.217861	Lce3a
1:174487185-174487690	6	0.0219649	0.997566	0.3236	0.0179167	Vsig8
17:24592251-24592628	4	0.0359389	0.997567	0.441433	0.165808	E4f1
12:114101557-114101847	4	0.0261709	0.997576	0.278033	0.101842	Gpr132
13:53475161-53475611	5	0.0184708	0.99758	-0.412133	-0.116687	Sptlc1
10:4708019-4708459	5	0.0224298	0.997586	0.393367	0.0879333	Vip
1:108692563-108693065	6	0.0259663	0.997588	0.4911	0.120078	Vps4b
15:100296585-100297085	6	0.00690187	0.997592	0.517333	0.238822	Letmd1
15:98492990-98493505	6	0.034441	0.997594	0.398033	0.153139	Ddx23
11:98054804-98055359	5	0.0236936	0.997601	0.5409	-0.01174	Med1
12:29332089-29332635	5	0.0220108	0.997605	0.630333	0.0576133	Rnaseh1
5:65325124-65325461	4	0.033764	0.997608	-0.3167	-0.181758	Tlr1
14:70165293-70165798	6	0.019285	0.99761	-0.392733	0.0378778	Tnfrsf10b
3:105489753-105490172	5	0.0325154	0.997611	0.308967	0.0876667	Ddx20
15:101722721-101723116	5	0.0376879	0.997611	-0.437533	-0.279607	Krt76
14:56192092-56192641	5	0.0191766	0.997614	0.676567	0.06188	Fitm1
2:85989385-85989775	5	0.00786614	0.997626	0.406133	0.0689133	Olfr1040
4:106290477-106291151	6	0.0197398	0.997628	0.417667	0.187972	Lexm
17:59130065-59130560	6	7.98424e-05	0.997633	0.737733	0.0761056	Pdzph1
4:48598250-48598750	6	0.0156528	0.997636	-0.294733	-0.14585	Tmeff1
4:155574209-155574734	6	0.0267487	0.997638	1.02927	0.473122	Isg15
X:148776310-148776795	6	0.00183251	0.997645	0.5209	-0.0476611	Tspyl2
17:70318368-70318888	6	0.0335205	0.997648	-0.3433	-0.104956	Dlgap1
5:116081681-116082166	6	0.026329	0.997652	-0.467067	-0.166622	Rab35
17:37289965-37290843	5	0.00968274	0.997657	0.328067	0.01262	Olfr93
7:10427781-10428517	6	0.0111067	0.997657	0.664567	0.349256	Vmn2r47
2:144381671-144382161	6	0.0250629	0.997662	-0.486233	-0.282511	Sec23b
14:36905248-36905840	5	0.000143516	0.997666	0.4983	0.22756	4930474N05Rik
11:45759447-45759732	4	0.0413388	0.997666	-0.122567	-0.064975	Lsm11
4:155366602-155367132	6	0.0289359	0.997666	0.341133	0.125756	B3galt6
11:58791903-58792288	5	0.0365365	0.997671	0.312733	0.0514933	Trim11
13:99660369-99660764	5	0.0470886	0.997674	-0.526567	-0.20556	Tnpo1
19:12037976-12038291	4	0.0443815	0.997685	-0.545733	-0.161242	Osbp
12:17695927-17696322	5	0.0269749	0.997693	-0.534867	-0.30058	Hpcal1
12:3981544-3981967	5	0.0236034	0.997703	0.373233	0.21888	Efr3b
5:91946565-91946965	5	0.0378538	0.997708	0.371533	0.110007	Parm1
7:148479528-148480015	6	0.0202602	0.997726	-0.544667	-0.00898333	Drd4
6:132653536-132653941	5	0.0103671	0.997728	-0.440967	-0.0870133	Tas2r121
13:21871707-21871997	4	0.016625	0.997729	-0.2712	-0.00205	Hist1h1b
1:92808725-92809545	6	0.0160926	0.997737	-0.267867	-0.151717	Mlph
16:26463573-26463963	5	0.00319599	0.99775	0.762	0.314027	Cldn16
17:32672901-32673311	5	0.0370335	0.997757	0.317233	0.0667933	Cyp4f16
18:81706870-81707190	4	0.00633652	0.997757	0.667	0.235325	Sall3
9:67605410-67605839	5	0.0291349	0.997758	0.872933	0.249707	C2cd4b
17:45614239-45614724	6	0.0392541	0.997759	-0.415767	-0.0445611	Spats1
4:86260308-86260793	6	0.000612333	0.997767	0.357267	0.162739	Haus6
8:19892506-19893001	6	0.0347035	0.997779	-0.825367	-0.524844	6820431F20Rik
2:13412784-13413184	5	0.0190886	0.997779	0.430733	0.242033	Cubn
2:87802329-87802809	6	0.00988486	0.997784	-0.441	-0.0056	Olfr1157
1:163002991-163003721	6	2.78447e-06	0.997787	-0.5427	-0.214611	Cenpl
9:38468375-38468911	6	0.0268855	0.99779	-0.4437	-0.1805	Olfr916
4:34702789-34703184	5	0.0249499	0.997791	0.450033	0.104413	Gm136
2:126961299-126961865	5	0.0243781	0.997794	0.384667	0.148813	Ncaph
9:98801994-98802279	4	0.0387419	0.997799	-0.259233	-0.077125	7420426K07Rik
2:130522519-130523024	6	0.00591619	0.997799	-0.5455	-0.184461	Slc4a11
1:174306974-174307454	6	0.0155284	0.9978	0.591367	0.192994	Pigm
1:22814339-22814729	5	0.0220615	0.997806	0.4097	0.103987	Rims1
7:110964173-110964453	4	0.0314412	0.997808	-0.4367	-0.152583	Hbb-b1
16:3839343-3839648	4	0.011625	0.997813	0.401333	0.2018	Olfr15
14:25111871-25112171	4	0.0406771	0.997822	0.3887	0.00541667	E330034G19Rik
7:73850759-73851738	5	0.00741845	0.997827	0.2859	0.03618	Lins1
19:45139935-45140320	5	0.00873569	0.997832	-0.376867	-0.102573	Sfxn3
12:88607148-88607433	4	0.0348928	0.997837	0.4856	0.123242	Vipas39
13:31711853-31712353	6	0.0168584	0.997842	-1.69073	-0.489806	1700018A04Rik
7:151358488-151358978	6	0.012948	0.997849	-0.3627	-0.251644	Shank2
8:114045220-114045700	6	0.0371527	0.997853	1.45827	0.270717	Wdr59
7:34523588-34523993	5	0.0332075	0.99786	-0.795567	-0.28012	Scgb2b24
6:146988557-146988982	4	0.0137214	0.997872	-0.217067	-0.0156667	Mrps35
19:46383281-46383781	6	0.0440429	0.997874	-0.747833	-0.334544	Nfkb2
18:23959685-23960149	5	0.0214832	0.997874	0.2556	0.08514	Mapre2
10:122422893-122423280	5	0.0407026	0.997874	-0.3929	-0.197053	Mirlet7i
3:104856921-104857291	4	0.0260968	0.997875	-0.3504	-0.187833	Cttnbp2nl
15:75576481-75576982	6	0.0155104	0.997878	-0.241667	-0.0058	Mafa
3:99968086-99968481	5	0.0421647	0.997881	0.358767	-0.0475533	Gdap2
6:128738637-128739052	5	0.0299085	0.997885	0.425033	0.14986	Klrb1b
11:65601076-65601563	6	0.028091	0.997891	-0.397	-0.160078	Map2k4
X:148236139-148236414	4	0.0397039	0.997915	0.429633	0.032175	Huwe1
2:144379386-144379826	5	0.0258385	0.997921	-0.432833	-0.110747	Sec23b
4:88928153-88928653	6	0.0274047	0.997928	0.346033	-0.0570056	Cdkn2a
3:92796356-92796861	6	0.0425813	0.99793	1.05263	0.286011	Lce3f
2:88844924-88845309	5	0.0368811	0.99794	-0.257633	-0.00225333	Olfr1215
16:20623877-20624259	4	0.0249652	0.997946	0.411433	0.118733	Ece2
9:64102038-64102423	5	0.0395153	0.997953	-0.434567	-0.0464667	Map2k1
17:22497474-22497974	6	0.0256439	0.997955	0.3217	0.145672	Zfp944
14:27812904-27813404	6	0.0326267	0.997957	0.396467	-0.0216444	Hesx1
X:153853883-153854438	6	0.0161608	0.997958	-0.3714	-0.157111	Phex
5:23291693-23292293	6	0.0186763	0.99796	-0.437067	0.0202889	Rint1
7:120534645-120535045	5	0.0442475	0.99796	-0.4399	-0.12864	Pth
10:60935793-60936173	5	0.00617505	0.997964	-0.440833	-0.155173	Lrrc20
6:124706866-124707286	5	0.0346667	0.997965	0.286767	-0.0314267	Atn1
X:71001931-71002251	4	0.036578	0.997969	-0.700233	-0.240433	Plxnb3
8:96693993-96694298	4	0.0344743	0.99797	-0.290333	-0.142167	Mt2
10:33345534-33345939	5	0.0419309	0.997972	0.324267	0.00212667	Clvs2
14:122873967-122874457	6	0.0295121	0.997978	0.842233	0.233906	Zic2
1:164498039-164498514	4	0.0286667	0.997994	0.5261	0.0366667	Vamp4
X:7507165-7507556	5	0.0326332	0.997995	-0.422333	-0.15514	Hdac6
6:142333625-142334055	5	0.0193489	0.997997	-0.387533	-0.0232333	Recql
7:86612698-86613082	5	0.0334078	0.998003	-0.3615	-0.2232	Polg
6:50211972-50212457	6	0.0291912	0.998016	0.456333	0.0223333	Gsdme
13:81850778-81851073	4	0.0417024	0.998017	0.283	0.073225	Mblac2
X:92640810-92641372	6	0.0317952	0.998018	-0.2781	-0.186922	Amer1
11:23567946-23568516	6	0.0232114	0.998038	0.330667	-0.000455556	Pus10
7:120382059-120382629	6	0.0220404	0.998038	-0.476967	-0.224389	Arntl
16:92058398-92058803	5	0.0358772	0.998043	0.381967	0.16906	Slc5a3
2:30657110-30657500	5	0.0480068	0.998055	-0.312133	-0.0580267	1700001O22Rik
19:56533189-56533469	4	0.0343481	0.998055	-0.400033	0.0141333	Plekhs1
9:7270589-7271094	6	0.0340734	0.998055	0.4638	-0.0329278	Mmp13
13:58486122-58486512	5	0.0413136	0.998058	0.513	0.05612	2210016F16Rik
6:39523714-39524229	6	0.0278986	0.998059	0.6329	0.0483833	Adck2
3:107680565-107680855	4	0.0250473	0.998065	0.369233	0.0932417	Eps8l3
7:28117929-28118449	6	0.0319262	0.998066	0.4894	0.0888167	Ltbp4
17:27991287-27991777	5	0.0204381	0.998066	-0.387967	-0.00478667	Uhrf1bp1
9:110003397-110003882	6	0.029251	0.99807	0.285033	0.0501	Dhx30
14:58693695-58694205	6	0.00552621	0.998077	0.545833	0.0784889	Fgf9
4:59930335-59930825	6	0.00251291	0.99808	0.439767	0.000138889	Slc46a2
3:32334590-32335070	6	0.0301635	0.998082	0.309967	0.000944444	Pik3ca
18:66164618-66165003	5	0.0348632	0.998083	0.372733	0.0829267	Lman1
2:44716424-44716824	5	0.00119877	0.998086	-0.4663	-0.0522333	Gtdc1
18:35722301-35722678	5	0.0372945	0.998092	0.202333	0.00182667	Matr3
17:30760945-30761425	6	0.00773014	0.998093	0.994267	0.25165	Dnah8
5:124357171-124357671	6	0.0300261	0.998101	-0.284467	0.104333	Denr
2:86991576-86992096	6	0.025648	0.998102	-0.303267	0.0461333	Olfr1111
9:88851034-88851529	6	0.0318493	0.99811	0.5313	0.313978	Bcl2a1a
1:16083103-16083513	5	0.00947645	0.998113	-0.361467	-0.14534	Rpl7
X:68618076-68618671	6	0.0325979	0.998113	-0.366233	-0.240217	Mtmr1
1:158331198-158331483	4	0.0348382	0.998117	0.1746	0.113358	Axdnd1
3:108524502-108524982	6	0.0325453	0.998124	0.472767	0.190722	Gpsm2
10:90633450-90633847	5	0.0175353	0.99813	0.550367	0.0540533	Tmpo
7:147020260-147020780	6	0.0202489	0.998137	0.341733	0.00539444	Adgra1
X:100360437-100360925	6	0.0433636	0.998148	-0.402167	-0.127378	4930519F16Rik
4:149078169-149078664	6	0.00562155	0.998148	-0.5807	-0.354578	Pik3cd
17:84102602-84103133	6	0.000162007	0.998151	-0.243567	-0.139494	Mta3
7:111199318-111199898	6	0.0381455	0.998152	-0.421167	-0.0570889	Olfr642
9:19281977-19282367	5	0.0333055	0.998166	0.3186	0.169387	Olfr850
15:76366412-76366837	5	0.0043398	0.99817	-1.24677	-0.241313	Fbxl6
7:28338608-28339128	6	0.0208929	0.998171	0.422267	0.118461	2310022A10Rik
11:6294193-6294608	5	0.0308903	0.998176	-0.489833	-0.297073	Zmiz2
19:29771077-29771490	4	0.0429815	0.998176	0.2933	-0.0115083	Mlana
19:6531075-6531573	6	0.0219768	0.99818	-0.5633	-0.260322	Nrxn2
2:172194454-172194759	4	0.0146112	0.998184	0.3928	0.229267	Aurka
8:3499134-3499534	5	0.0296051	0.998199	-0.3564	-0.0156667	Mcoln1
12:82882678-82883158	6	0.0256598	0.998203	0.585567	0.125356	Map3k9
3:59068050-59068541	6	0.0353624	0.998208	-0.459867	-0.0705778	Med12l
4:111087359-111087854	6	0.0250294	0.998216	-0.395367	0.0514833	Agbl4
2:173946274-173946759	6	0.0153584	0.998218	-0.800667	-0.453467	Npepl1
2:154959498-154959904	5	0.0402151	0.998219	-0.3419	-0.17232	Itch
7:117129026-117129521	6	0.0060931	0.998222	-1.0497	-0.321083	Tmem41b
7:29049955-29050670	6	0.0281899	0.998222	0.412067	0.0421778	Eid2
7:134364294-134364859	5	0.0194373	0.998224	0.339533	0.0523667	Sept1
1:156572732-156573271	6	0.0262532	0.998236	-0.372433	-0.244739	Cacna1e
3:83648058-83648448	5	0.00110967	0.998247	-0.639967	-0.23348	Tlr2
13:66108473-66109008	6	0.000387346	0.99825	-1.06643	-0.694222	Gm10324
9:42705616-42706019	5	0.0463734	0.99825	0.2697	0.09346	Grik4
5:114184351-114184861	5	0.0209994	0.99825	-0.5374	-0.174793	Ficd
10:77321776-77322081	4	0.0234897	0.998256	-0.395267	-0.0634667	Gm3285
2:18591128-18591538	5	0.00329946	0.998257	-0.422167	-0.00774667	Commd3
10:129203441-129203931	6	0.0237878	0.998264	-0.473767	0.0128278	Olfr808
7:12429469-12429790	4	0.0439584	0.998264	-0.302767	-0.0526083	Vmn1r74
7:105987643-105988023	5	0.0306134	0.998268	0.3243	0.0580067	Wnt11
7:108012512-108012897	5	0.0348899	0.99827	-0.544467	-0.305567	Relt
5:121640666-121641190	6	0.00317713	0.99827	0.413167	-0.0309444	Ptpn11
X:89846401-89846796	4	0.00346938	0.998274	-0.6012	-0.152142	Mageb18
14:57746482-57746991	6	0.00787218	0.998275	0.5774	0.207844	Gjb6
17:37120343-37120997	5	0.0227937	0.998276	-0.242233	-0.0135667	2410137M14Rik
X:7274615-7274920	4	0.0047823	0.998277	-0.365133	-0.0569833	Gpkow
4:62140915-62141314	5	0.0200106	0.998284	-0.4444	-0.202853	Bspry
X:130811160-130811639	6	0.0268701	0.998295	0.487033	0.0267667	Trmt2b
18:74936404-74936902	6	0.0395045	0.998296	0.529467	0.199189	Scarna17
4:58953585-58953865	4	0.0104494	0.998297	0.311767	0.044775	Zkscan16
2:163483111-163483401	4	0.0406999	0.998311	0.2545	0.150142	Pkig
11:96875111-96875611	6	0.00574246	0.99832	0.2714	-0.0346444	Sp6
9:57382428-57382988	6	0.0270317	0.998321	-0.3915	-0.142361	Cox5a
12:120087500-120088010	6	0.0304304	0.998324	0.482833	0.0786722	Sp8
7:3289562-3290063	6	0.0222286	0.998333	0.4476	0.208817	Myadm
2:91097234-91097634	5	0.0352693	0.998335	0.3285	0.105613	Pacsin3
6:52152290-52152790	6	0.0333152	0.998335	0.508033	0.23615	Hoxaas3
2:144418367-144418782	5	0.0042193	0.998336	0.254333	-0.0321933	Smim26
3:62141308-62141808	6	0.0355197	0.998336	0.483767	0.00205	Arhgef26
7:87379266-87379739	5	0.0236162	0.998339	-0.255633	-0.00642	Gdpgp1
18:63853872-63854462	4	0.0290247	0.998344	0.878833	0.190067	Txnl1
7:146374633-146375133	6	0.00269465	0.998346	0.424767	0.0572778	Stk32c
19:56468659-56469079	5	0.0304615	0.998348	-0.3472	-0.154053	Casp7
1:134287840-134288340	6	0.0261335	0.998353	-0.446733	-0.317144	Tmcc2
4:9194475-9194975	6	0.0249185	0.998353	0.535333	0.208639	Clvs1
17:37095695-37096197	6	0.0331501	0.998354	-0.319867	-0.0858167	Znrd1as
4:148831204-148831689	6	0.0361896	0.998356	-1.12607	-0.657522	Rbp7
15:98766660-98767014	4	0.0199514	0.998363	-0.319667	-0.163242	Tuba1b
5:24109806-24110206	5	0.036199	0.998364	-0.5314	-0.15304	Smarcd3
9:108359903-108360238	4	0.0104501	0.998366	0.289833	0.0859833	Klhdc8b
6:89988545-89988945	5	0.0258242	0.998367	-0.362267	0.089	Vmn1r48
7:134385081-134385751	6	0.0237774	0.998368	0.401333	0.134261	Zfp553
7:3570313-3570693	5	0.0183524	0.998368	0.270367	-0.01648	Ndufa3
2:118591055-118591335	4	0.0340478	0.998369	-0.181133	-0.1103	Ccdc9b
8:47380001-47380496	6	0.0328082	0.998369	0.422667	0.0163278	Helt
9:38137419-38137824	5	0.0173265	0.998372	-0.305033	0.0201067	Olfr25
17:57218566-57219194	6	0.0164099	0.998375	-0.413867	-0.232211	Tubb4a
5:75473152-75473552	5	0.033512	0.998375	0.309133	0.0334467	Gsx2
12:28029200-28029500	4	0.0372959	0.998379	-0.430133	-0.203492	Sox11
4:19497033-19497425	5	0.0348107	0.998388	0.385667	0.0314067	Cpne3
X:163702009-163702529	6	0.0208682	0.998388	-0.555333	-0.237956	Tlr8
7:148461970-148462370	5	0.0179266	0.998388	0.405533	0.0864267	Cdhr5
13:107726262-107726757	6	0.0226639	0.998392	0.2772	0.0456167	Ipo11
16:88878051-88878547	6	0.0230454	0.998394	0.447467	0.0635667	Krtap19-3
1:13579306-13579819	6	0.0292974	0.998399	-0.311367	0.0680222	Tram1
2:65965463-65965748	4	0.0255832	0.9984	-0.416033	-0.0477	Galnt3
19:5040111-5040492	5	0.0390783	0.9984	-0.4737	-0.0523467	B4gat1
7:6519789-6520290	6	0.00213057	0.998402	-0.305433	-0.0235056	Olfr1350
19:37279400-37280175	6	0.00965106	0.998403	0.476967	0.138028	Cpeb3
2:32611231-32611553	4	0.0389227	0.998406	-0.3654	-0.137442	Sh2d3c
1:128726469-128726874	5	0.0201589	0.998407	-0.324733	-0.01938	Nckap5
16:13255822-13256317	6	0.0257571	0.998409	0.372	0.148211	Mkl2
3:122624370-122624675	4	0.0453743	0.99841	0.322733	0.126842	1810037I17Rik
1:168342502-168342912	5	0.0119031	0.998411	0.6854	0.0139067	Pogk
17:37092673-37093173	6	0.00935868	0.998417	0.470233	-0.10995	Znrd1
13:22416943-22417378	5	0.0412317	0.998419	-0.3632	-0.0500467	Vmn1r197
7:16858240-16858620	5	0.0299444	0.998421	0.4751	0.158347	Inafm1
8:19245389-19245901	6	0.0232136	0.998427	0.3267	0.04585	Defb5
6:36470299-36470574	4	0.0350089	0.998427	0.4728	0.05995	Chrm2
2:53051763-53052537	4	0.0264754	0.998429	0.4163	0.278383	Arl6ip6
12:114115588-114115911	4	0.0231002	0.998437	0.485167	0.320733	Gpr132
7:123648147-123648537	5	0.0326281	0.99844	-0.542367	-0.30194	Nucb2
16:58760561-58760851	4	0.0125311	0.998442	-0.434733	-0.06215	Olfr172
18:48204001-48204496	6	0.0216785	0.998443	0.470433	0.208194	Eno1b
7:115510873-115511198	4	0.0400928	0.998445	0.550533	0.0921333	Olfr494
5:44372921-44373411	6	0.042969	0.998446	-0.3258	-0.0836889	Fgfbp1
3:90035908-90036203	4	0.00244277	0.99845	0.212533	-0.021275	Jtb
4:117171363-117171743	5	0.0333505	0.998451	-0.288367	0.00268667	Rnf220
10:119640686-119641521	6	0.014122	0.998451	0.800967	0.225244	Irak3
9:67687838-67688344	6	0.0269081	0.998455	-0.390733	-0.0644167	Vps13c
8:113785371-113786061	6	0.0111906	0.998455	-0.3131	-0.0460889	Glg1
11:96639647-96640371	6	0.0193232	0.998457	-0.468667	-0.0898	Snx11
4:106293609-106294399	6	0.0147606	0.998459	0.3707	-0.13095	Ttc22
11:69979220-69979615	5	0.0453756	0.998459	-0.822267	-0.330353	Clec10a
17:34685570-34685945	5	0.0428182	0.998463	-0.2873	-0.0315867	Notch4
11:4750539-4751054	6	0.0128453	0.998466	-0.323467	-0.136111	Nf2
8:125775338-125775838	6	0.0374476	0.998472	0.2996	0.224256	Vps9d1
11:121382976-121383553	6	0.0249786	0.998472	0.356933	-0.0928222	Tbcd
7:105510408-105510833	5	0.0303481	0.998474	-0.3373	-0.08628	Tsku
X:10062578-10062972	5	0.0423174	0.998474	-0.376533	-0.140713	Tspan7
9:108167824-108168497	6	0.0165065	0.998474	0.297067	0.0825056	Dag1
11:73858045-73858545	6	0.0155358	0.998477	-0.502967	-0.04495	Olfr139
14:64608235-64608740	6	0.0248932	0.998477	0.820033	0.307222	4930578I06Rik
2:123915944-123916419	6	0.0410882	0.99848	0.4382	-0.0014	Sema6d
5:105725278-105725658	5	0.00662284	0.998481	-0.616867	-0.265753	Gbp10
X:137199990-137200275	4	0.0311582	0.998483	-0.4215	-0.1926	Mid2
X:47365243-47365764	6	0.0243899	0.998498	-0.502067	-0.168022	Olfr1323
1:90967249-90967749	6	0.00642337	0.9985	-0.3696	-0.0835667	Sh3bp4
6:38867035-38867549	6	0.0134637	0.998504	-0.644467	-0.269722	Tbxas1
4:151470811-151471316	6	0.0286756	0.998517	-0.9708	-0.470772	Plekhg5
5:29705729-29706139	5	0.0302519	0.998526	0.4938	0.13264	Lmbr1
1:94997355-94998105	6	0.00847343	0.998526	0.3369	0.0833167	Kif1a
16:29576471-29577036	6	0.00141523	0.998528	0.426567	0.125144	Opa1
X:156025304-156025998	6	0.0287439	0.998532	-0.4128	-0.149044	Bclaf3
6:3954191-3954676	6	0.0323243	0.998536	0.3364	0.0365	Gng11
15:11835328-11835808	6	0.0256355	0.998542	0.3649	0.0545444	Npr3
6:119912965-119913355	5	0.0272969	0.998543	0.3647	0.19796	Wnk1
4:139377367-139377772	5	0.033927	0.998554	0.332133	0.0904933	Pax7
2:174290587-174290987	5	0.027711	0.998561	0.262367	0.0733533	Prelid3b
18:37168290-37168680	5	0.031992	0.998563	0.471067	0.13084	Pcdha8
2:164412988-164413388	5	0.0319693	0.998565	-0.301567	-0.166173	Eppin
7:109726854-109727274	5	0.0270512	0.998565	0.5724	0.324093	Olfr550
10:98376960-98377355	5	0.0308394	0.998566	-0.334567	-0.139727	Atp2b1
6:32537526-32538026	6	0.0250505	0.998567	0.3432	-0.0725167	Plxna4
1:166051044-166051464	5	0.0418464	0.998572	0.2154	0.0711533	Selp
13:84362220-84362605	5	0.0304309	0.998577	-0.4498	-0.15812	Tmem161b
11:90279185-90279670	6	0.00854862	0.998577	0.575367	-0.121094	Hlf
15:75510187-75510737	6	0.0272895	0.998584	-0.237067	-0.0573667	Top1mt
14:60244862-60245162	4	0.0360378	0.998586	-0.233333	-0.0712083	Shisa2
3:92244086-92244381	4	0.0365707	0.998591	-0.258133	-0.0116167	Sprr1b
3:27883571-27883971	5	0.0159928	0.998593	0.3819	0.247593	Pld1
12:112683681-112684071	5	0.00866415	0.998595	-0.4705	-0.0812267	Tnfaip2
10:82329584-82330064	6	0.0197719	0.998598	-0.721733	-0.43265	Eid3
14:52502422-52503104	6	0.016309	0.998598	-0.243133	-0.0219722	Mettl17
13:21571018-21571428	5	0.0344701	0.998604	0.453967	0.195927	Zkscan4
5:144518792-144519402	7	1.94479e-05	0.998609	-2.02143	-1.35971	D130017N08Rik
17:33786586-33787176	7	0.00393908	0.998609	-1.64583	-1.27026	Hnrnpm
4:140070819-140071414	7	0.00288894	0.998609	-1.6338	-1.23902	Arhgef10l
17:55621674-55622269	7	8.69312e-05	0.998609	-1.59623	-1.23885	St6gal2
5:143648141-143648731	7	0.00651322	0.998609	-1.57443	-1.22649	Fbxl18
11:117151535-117152140	7	0.0038783	0.998609	-1.836	-1.17416	Sept9
8:122394008-122394603	7	7.0451e-08	0.998609	-1.5386	-1.15287	Klhl36
9:106128271-106128866	7	0.0013175	0.998609	-1.41537	-1.1372	Tlr9
7:13846303-13846898	7	3.30873e-05	0.998609	-1.46713	-1.1102	Zswim9
8:49313840-49314435	7	0.000340689	0.998609	-1.74453	-1.08007	Tenm3
9:122075544-122076124	7	0.0182867	0.998609	-1.60323	-1.0698	Snrk
13:56988766-56989366	7	0.0265751	0.998609	-1.5012	-1.06285	Trpc7
19:43501705-43502320	7	0.000437865	0.998609	-1.1871	-1.05969	Cnnm1
1:17081482-17082077	7	0.00076571	0.998609	-1.9001	-1.04625	Jph1
15:78240481-78241071	7	0.00275131	0.998609	-1.47567	-1.03892	Mpst
X:70667185-70667805	7	5.22887e-05	0.998609	-1.55733	-1.03762	Zfp92
8:111470813-111471453	7	0.00498622	0.998609	-1.1929	-1.00286	Zfhx3
15:88997686-88998271	7	0.00605786	0.998609	-1.90893	-0.995019	Plxnb2
11:5616684-5617304	7	0.0221703	0.998609	-1.33883	-0.991557	Urgcp
X:35474270-35474885	7	0.00172809	0.998609	-1.48007	-0.974967	Rhox13
9:79190043-79190663	7	0.0068223	0.998609	-1.85347	-0.971838	Col12a1
3:54437064-54437664	7	0.000282192	0.998609	-1.54477	-0.9634	Supt20
7:13556293-13556893	7	0.000482071	0.998609	-1.39153	-0.943819	Zfp324
14:58318282-58318887	7	0.000349868	0.998609	-1.90503	-0.9349	Lats2
12:111557860-111558465	7	0.0406069	0.998609	-1.55867	-0.926852	Ppp2r5c
19:11952637-11953307	7	3.43261e-05	0.998609	-1.41867	-0.926057	Olfr1419
X:101543393-101543987	7	3.85539e-05	0.998609	-1.24393	-0.924643	Abcb7
17:23694592-23695192	7	0.0334149	0.998609	-1.6217	-0.91831	Zfp213
4:147645553-147646168	7	0.000165451	0.998609	-1.15643	-0.915048	Disp3
13:34838713-34839293	7	0.00734941	0.998609	-1.26827	-0.914767	Fam50b
12:110064907-110065532	7	0.00455029	0.998609	-1.25123	-0.911019	Slc25a29
4:133042129-133042749	7	0.00113928	0.998609	-1.48763	-0.905295	Tent5b
4:131375139-131375754	7	0.0137759	0.998609	-1.15037	-0.898362	Ptpru
11:66907812-66908432	7	0.0162446	0.998609	-1.2647	-0.893895	Myh3
9:63801289-63801889	7	0.00243077	0.998609	-1.33833	-0.884262	Smad6
8:122136279-122136874	7	0.00393475	0.998609	-1.43603	-0.871833	Adad2
2:35346644-35347268	7	0.0242862	0.998609	-1.67873	-0.864133	Ggta1
9:37236929-37237509	7	0.0323017	0.998609	-1.05767	-0.863838	Robo3
1:106890414-106891014	7	0.00162712	0.998609	-1.22117	-0.858176	Cdh20
16:93919543-93920158	7	0.00241457	0.998609	-1.20543	-0.8541	Cldn14
4:136501552-136502172	7	0.00140707	0.998609	-1.31597	-0.844638	Epha8
15:78823209-78823824	7	0.0230558	0.998609	-1.54647	-0.841376	Triobp
7:52632037-52632657	7	0.00073216	0.998609	-1.22403	-0.835138	Snrnp70
17:29235158-29235743	7	0.00330887	0.998609	-1.46187	-0.820995	Cdkn1a
3:95363279-95363864	7	0.0342228	0.998609	-1.06483	-0.820476	Hormad1
2:168581251-168581846	7	0.00751382	0.998609	-1.34743	-0.814276	Sall4
9:106549642-106550242	7	0.00311291	0.998609	-1.23237	-0.807533	Grm2
4:130729671-130730271	7	0.12741	0.998609	-1.1078	-0.798571	Matn1
9:108017371-108017976	7	0.00941282	0.998609	-1.04023	-0.78799	Bsn
4:140580968-140581558	7	0.000410874	0.998609	-1.05523	-0.772919	Crocc
8:3451717-3452297	7	0.00480823	0.998609	-1.06697	-0.747833	Arhgef18
14:73379793-73380395	7	0.0183519	0.998609	-1.13073	-0.729776	Gm9199
11:97200028-97200628	7	0.0173171	0.998609	-1.02783	-0.722605	Gpr179
19:47225972-47226572	7	0.00184468	0.998609	-0.821633	-0.720295	Calhm1
7:53074761-53075366	7	0.00705506	0.998609	-0.937067	-0.716976	Kcnj14
7:148254233-148254823	7	0.00807768	0.998609	-0.9785	-0.7096	B4galnt4
1:10795327-10795942	7	0.0140296	0.998609	-1.15593	-0.707076	Cpa6
9:106552893-106553488	7	0.0391336	0.998609	-0.992567	-0.702629	Grm2
4:141020094-141020684	7	0.00200129	0.998609	-0.9523	-0.694462	Zbtb17
8:3994055-3994650	7	0.0327415	0.998609	-0.940267	-0.694276	Cd209c
3:100880854-100881459	7	0.0172857	0.998609	-0.903867	-0.672086	Ptgfrn
9:97265921-97266511	7	0.0912271	0.998609	-1.20017	-0.66641	Trim42
7:6929726-6930321	7	0.0120931	0.998609	-1.01663	-0.663405	Zim3
15:89287731-89288336	7	0.00585419	0.998609	-0.869633	-0.643438	Mapk8ip2
19:24205251-24205861	7	0.0122607	0.998609	-0.934033	-0.630619	Tjp2
2:33821780-33822380	7	0.0257117	0.998609	-0.9368	-0.619767	Mvb12b
5:66417833-66418423	7	0.00652114	0.998609	-1.27777	-0.613452	Rbm47
7:135153346-135153941	7	0.0214941	0.998609	-0.802467	-0.60811	Trim72
9:4260343-4260943	7	0.0166892	0.998609	-0.9201	-0.605124	Aasdhppt
17:26568668-26569258	7	0.00518353	0.998609	-0.8641	-0.567914	Neurl1b
6:48013695-48014295	7	0.0156357	0.998609	-1.23	-0.566833	Zfp746
11:60290094-60290689	7	0.0249881	0.998609	-1.56687	-0.559467	Myo15
4:23446042-23446645	7	0.011822	0.998609	-0.828433	-0.558529	Mms22l
9:108012606-108013201	7	0.0258549	0.998609	-0.7674	-0.557681	Bsn
1:156051990-156052575	7	0.0212491	0.998609	-1.02923	-0.556776	Cacna1e
17:34446341-34446961	7	0.0006053	0.998609	-0.700433	-0.549081	Notch4
2:78352925-78353525	7	0.0101478	0.998609	-0.919667	-0.545895	Gm14461
13:49478372-49478972	7	0.00506661	0.998609	-0.656233	-0.539681	Bicd2
8:125388611-125389211	7	0.00330659	0.998609	-0.922067	-0.524929	Cdh15
12:67384782-67385392	7	0.0339909	0.998609	-0.8265	-0.511262	Rpl10l
1:186551383-186551993	7	8.89452e-06	0.998609	-0.7459	-0.488181	Hlx
4:133628585-133629195	7	0.00252382	0.998609	-0.748867	-0.476205	Crybg2
11:97324473-97325083	7	0.00383146	0.998609	-0.676667	-0.455843	Arhgap23
2:17961224-17961839	7	0.0228549	0.998609	-0.786033	-0.432619	A930004D18Rik
18:42157967-42158582	7	0.00388372	0.998609	0.570733	0.410895	Grxcr2
5:143535366-143535971	7	0.000210665	0.998609	-0.493633	-0.378714	Tnrc18
15:89240306-89240921	7	0.038957	0.998611	-1.03163	-0.626343	Syce3
4:148312558-148313158	7	0.331922	0.998611	-0.7491	-0.553533	Casz1
13:95480180-95480782	7	0.017933	0.998611	0.382533	0.0348714	Tbca
7:31064916-31065521	7	5.99629e-06	0.998611	-0.470133	-0.0116571	Wdr62
10:75108198-75108503	4	0.0403983	0.998611	-0.3549	-0.0656333	Cabin1
5:123610607-123611236	7	0.0278154	0.998612	-0.949133	-0.623986	Hpd
6:28085044-28085659	7	0.0137214	0.998613	0.4912	0.231762	Grm8
17:37224714-37225199	6	0.0220666	0.998617	0.366867	0.02185	Olfr90
15:88898011-88898636	7	0.0207531	0.998618	-1.72817	-0.728019	Panx2
5:109203669-109204269	7	0.000901794	0.998618	-1.2808	-0.50319	Tmed11
2:165621555-165622185	7	0.0219723	0.998618	-0.656133	-0.502971	Zmynd8
5:150098858-150099473	7	0.213286	0.998618	-0.622933	-0.420633	Alox5ap
17:46633666-46634156	6	0.0306463	0.998618	0.365633	-0.0341889	Dnph1
7:16542642-16543261	7	0.00108656	0.998621	-1.66433	-1.0252	Ehd2
7:10578602-10579592	7	6.48383e-05	0.998624	0.715633	0.296605	Vmn2r49
12:29236736-29237351	7	0.0143891	0.998624	-1.24983	-0.705657	Allc
2:103798048-103798658	7	0.0230372	0.998624	0.540433	0.170662	Lmo2
7:52887544-52888150	7	0.00639374	0.998626	-0.4374	-0.259924	Rasip1
11:109008102-109008617	6	0.00729217	0.998628	-0.574167	0.0113944	E030025P04Rik
18:44264338-44264838	6	0.0407871	0.998629	0.581867	0.0770389	Spink12
10:77497021-77497612	7	0.0213218	0.998629	-0.934567	-0.698414	Aire
11:115179596-115180196	7	0.000322708	0.998629	-1.27453	-0.678529	Otop2
7:134486612-134487207	7	3.7681e-06	0.998629	-0.864267	-0.554548	Zfp768
16:18397948-18398558	7	0.0306967	0.998632	-1.19887	-0.775295	Arvcf
X:133513075-133513555	6	0.0209998	0.998632	-0.3548	-0.198144	Tmsb15b1
9:14649481-14650086	7	0.0398988	0.998632	-1.2127	-0.55939	Mif-ps6
1:89746936-89747426	6	0.0274624	0.998632	-0.764733	-0.274233	Dgkd
9:69245116-69245396	4	0.0405645	0.998634	0.414567	-0.006975	Ice2
11:116359791-116360400	7	0.0281451	0.998634	-0.937667	-0.58399	Prpsap1
11:6428412-6429015	7	0.00196035	0.998635	0.7814	0.42869	Myo1g
10:129175244-129175539	4	0.0205731	0.998642	0.3563	0.194717	Olfr806
6:41555817-41556217	5	0.00494397	0.998643	-1.0356	-0.422633	Ephb6
11:88816476-88816879	5	0.0385666	0.998649	-1.9613	-0.65516	Scpep1
8:129107757-129108358	7	0.0187613	0.998652	0.356467	-0.054	Irf2bp2
9:48150493-48150833	4	0.0397412	0.998652	0.4185	0.070825	Nxpe4
15:31497370-31498028	6	0.0190248	0.998655	0.4127	-0.0075	Cmbl
11:56823753-56824253	5	0.0259748	0.998657	-0.526467	-0.213567	Gria1
15:97598261-97598581	4	0.0383306	0.998658	-0.123767	0.00683333	Rapgef3
4:129013537-129013837	4	0.0222697	0.99866	0.355433	0.0451167	Zbtb8os
X:98989456-98990062	7	0.0289942	0.998669	-1.03747	-0.663157	Nhsl2
12:86715930-86716350	5	0.0403667	0.998672	0.382467	0.101033	Tmed10
1:92846859-92847354	6	0.00127364	0.998672	-0.4526	-0.0620389	Mlph
5:8369098-8369523	5	0.0274949	0.998673	-0.507967	-0.18828	Adam22
11:4018007-4018603	7	0.0176718	0.998677	-0.3089	-0.0977048	Sec14l2
10:84036769-84037124	4	0.0392662	0.998678	0.52	0.105183	Tcp11l2
X:98963625-98964255	7	0.53183	0.998678	-0.677933	-0.553571	Cxcr3
2:119569536-119570121	7	0.00486883	0.998679	-1.20217	-0.657614	Itpka
4:14857449-14858051	7	0.000449171	0.998681	-0.4416	-0.31239	Pip4p2
3:65764223-65764618	5	0.0302928	0.998681	-0.2879	-0.0830867	Ccnl1
12:35669097-35669573	6	0.0341641	0.998682	0.679133	0.395811	Prps1l1
2:152395833-152396248	4	0.0340996	0.998684	0.215	-0.00295833	Defb21
3:96488547-96489152	7	0.0292375	0.998684	-0.799667	-0.506767	Ankrd35
6:42710706-42711232	6	0.029377	0.998687	-0.625333	-0.0600833	Olfr38
10:11060389-11060939	5	0.0229203	0.998688	0.425167	0.11972	Epm2a
14:56501249-56501849	7	0.0285329	0.998688	0.6864	0.45201	Cbln3
X:8775712-8776113	5	0.0268151	0.99869	-0.405233	-0.239627	Lancl3
12:56937222-56937742	6	0.0232423	0.998692	-0.350533	-0.0941	Brms1l
14:27490366-27490805	4	0.046808	0.998692	-0.3639	-0.0981917	Pde12
19:53601020-53601615	7	0.00363815	0.998697	-0.677	-0.0889143	Dusp5
14:9007893-9008403	6	0.026611	0.998697	-0.2691	-0.0517333	Pdhb
7:24443221-24443846	6	0.032271	0.998699	0.7249	0.249267	Vmn1r172
18:46754412-46754920	6	0.0187976	0.998704	0.3181	0.00161111	Tmed7
13:96214967-96215467	6	0.0242352	0.998706	0.571333	0.340139	Crhbp
10:42740884-42741367	6	0.0160342	0.99871	-0.481367	-0.248206	Sobp
16:3909463-3909758	4	0.0380313	0.998716	0.3962	0.113642	Cluap1
2:3430099-3430499	5	0.0270624	0.998723	-0.502567	-0.0576	Cdnf
10:82653908-82654498	7	0.0322197	0.998724	-0.7045	-0.418229	Chst11
19:59531794-59532294	6	0.0296195	0.998727	0.328033	0.20585	Emx2os
2:172825289-172825599	4	0.0420673	0.998729	0.192433	0.0420917	Rae1
19:7094628-7095213	7	0.0275834	0.998733	-0.818933	-0.395129	Stip1
7:112583322-112583937	7	0.00921658	0.998734	-1.13083	-0.548119	Cckbr
16:4267786-4268366	7	0.0109195	0.998734	0.4004	-0.0575952	Adcy9
10:23814158-23814758	4	0.0170538	0.998735	-0.223667	-0.0434	Taar8b
2:181327000-181327617	7	8.55735e-05	0.998737	-0.398267	-0.235876	Zfp512b
15:38403076-38403691	7	0.00335634	0.99874	-0.5616	-0.108395	Azin1
10:59566061-59566546	6	0.0023734	0.998743	0.4226	0.0890667	Spock2
5:3000711-3001864	6	0.00309617	0.998745	0.748133	0.404222	V1rg10
12:81213868-81214376	6	0.0203164	0.998746	-0.263367	-0.00179444	Zfp36l1
4:140857369-140857879	6	0.00735052	0.998746	0.680733	0.167367	Epha2
7:74906415-74906930	6	0.0291024	0.998748	-0.317567	-0.134011	Synm
14:31166491-31167108	7	0.0241889	0.998749	-0.514133	-0.298924	Cacna1d
16:59469148-59469633	5	0.0344782	0.998752	0.3997	-0.0231133	Riox2
11:117791985-117792591	7	0.00477566	0.998756	-0.3693	-0.103481	Socs3
6:8730382-8731431	7	0.00278635	0.998759	-0.345867	0.165143	Ica1
5:114037535-114038125	7	0.00307882	0.998763	-0.796267	-0.557052	Wscd2
13:55694176-55694781	7	0.0273291	0.998765	0.4308	-0.00700952	Tmed9
7:110037033-110037544	6	0.0277409	0.998766	0.627533	0.110106	Olfr569
4:125774077-125774477	5	0.0388149	0.998767	0.619	0.288747	Lsm10
2:84515622-84515927	4	0.0459455	0.998771	0.3247	0.190917	Tmx2
6:6527929-6528319	5	0.0447948	0.998773	-0.414167	0.02128	Sem1
19:60938576-60939181	7	0.025585	0.998774	0.532533	0.131433	Prdx3
17:67702934-67703444	6	0.0300614	0.998775	0.4475	0.229778	Ptprm
7:29870708-29871293	7	0.0207154	0.998777	-1.30367	-0.769229	Ryr1
16:15862681-15863176	6	0.0191794	0.998781	0.529433	0.16785	Mzt2
11:62693055-62693535	6	0.000213751	0.998781	0.3714	-0.0273444	Tvp23b
2:121632074-121632574	6	0.00320315	0.998782	-0.4514	-0.141111	Frmd5
2:103909755-103910135	5	0.0383031	0.998784	-0.266767	-0.132993	Cd59b
14:31578950-31579428	6	0.0305161	0.998785	-0.455333	-0.159589	Sfmbt1
17:28994148-28994663	6	0.0274464	0.998788	0.367933	0.0927611	Pnpla1
8:37209840-37210435	7	0.0284798	0.998788	-1.30127	-0.570138	Prag1
3:10442553-10443038	6	0.0259555	0.998791	-0.2509	0.0911222	Snx16
4:140864338-140864953	7	0.000198575	0.998791	-1.20707	-0.745814	Epha2
11:49151100-49151575	6	0.00667611	0.998793	-0.474667	-0.132172	Olfr1390
18:77168549-77168949	5	0.0257279	0.998798	0.63	0.203687	Ier3ip1
5:141717655-141718175	6	0.0210066	0.998801	-0.4036	-0.131433	Sdk1
10:24314094-24314612	6	0.0293297	0.998802	0.446633	0.2095	Ctgf
2:74565207-74565807	7	2.12955e-07	0.998804	0.337533	0.038119	Hoxd4
X:34985238-34986238	6	0.00764513	0.998805	1.03843	0.514917	Rhox2f
12:113974328-113974938	7	0.010012	0.998807	-0.838667	-0.526971	Cep170b
8:125154406-125155006	7	0.00294764	0.998809	-0.435433	-0.341719	Cbfa2t3
1:137732753-137733153	5	0.0357222	0.998815	0.3325	0.08738	Tnnt2
11:98845856-98846441	7	0.0225898	0.998815	-0.7264	-0.45309	Gjd3
15:78267371-78267686	4	0.0275903	0.998816	0.295467	0.113858	Kctd17
4:120370352-120370957	7	0.00103303	0.998816	-1.5873	-0.787224	Kcnq4
12:113368620-113369038	5	0.0441916	0.998817	-0.385233	-0.116687	Mir203
1:74114975-74115361	5	0.0305957	0.998817	0.375833	0.23032	Tns1
2:70343931-70344318	5	0.00783801	0.99882	0.331167	0.188273	Erich2
14:35033421-35033926	6	0.0352009	0.998822	-0.511	-0.000527778	Syt15
16:96666952-96667547	7	0.0111398	0.998823	-0.413967	-0.113333	Igsf5
4:130505716-130506321	7	5.98083e-05	0.998823	-1.30453	-0.827533	Matn1
2:29904527-29905012	6	0.017825	0.998824	0.646867	0.21805	Wdr34
1:91864743-91865348	7	0.00213859	0.998824	-0.499633	-0.213357	Asb18
6:60779760-60780057	4	0.0361258	0.998827	-0.199967	-0.0524167	Snca
10:93127881-93128506	5	0.00497362	0.998827	0.910733	0.43034	Ntn4
15:39028238-39028733	6	0.0452368	0.998833	-0.321833	0.0770667	Rims2
3:68491626-68492237	6	0.00332869	0.998834	-0.307367	-0.0696389	Il12a
19:6119544-6120044	6	0.0210484	0.998835	-0.408933	-0.132928	Snx15
2:144425473-144425978	6	0.0337284	0.998836	-0.347	0.0130722	Dtd1
7:123451561-123451846	4	0.0150687	0.998836	0.4577	0.273975	Plekha7
12:113413557-113414162	7	0.00347738	0.998838	-1.73237	-1.07432	Kif26a
12:87038974-87039559	7	0.0088566	0.998839	-0.8869	-0.376095	Batf
8:87295923-87296353	5	0.0153335	0.99884	-0.9825	-0.367493	Nfix
18:37889046-37889326	4	0.0338054	0.998845	0.472333	0.225317	Pcdhga8
9:77958346-77958746	5	0.0290232	0.998845	0.446633	0.0783	Ick
5:139725391-139725706	4	0.0219654	0.998845	0.454467	-0.00285	Sun1
11:86573296-86573952	7	0.00290589	0.998847	-0.3771	0.0523571	Cltc
7:138478321-138478801	6	0.00896714	0.998847	0.374133	-0.02415	Fam24a
5:38212356-38212958	7	5.24781e-05	0.998848	-1.11547	-0.663038	Msx1os
17:36049319-36049887	6	0.00293523	0.998849	-0.6537	-0.210506	Mrps18b
17:56396059-56396667	7	0.0246616	0.998849	-0.763067	-0.30831	Fem1a
2:73118820-73119225	5	0.0453681	0.99885	-0.4699	-0.304787	Cir1
18:37300675-37301070	5	0.00622737	0.998852	0.3444	0.16474	Pcdhac1
2:78074844-78075409	6	0.0326926	0.998852	-0.3538	-0.0890944	Gm14461
2:72135179-72135764	7	0.0165503	0.998854	0.431833	0.272014	Map3k20
X:148771017-148771517	6	0.481316	0.998855	-0.3175	-0.145122	Tspyl2
14:78709763-78710360	5	0.0256014	0.998856	-0.310367	-0.0355133
3:52072447-52073052	7	0.0191539	0.998859	-0.326733	-0.151229	Foxo1
12:14158719-14159264	6	0.0272978	0.99886	0.4237	-0.0907444	Fam84a
9:39624745-39625180	5	0.0366358	0.998861	-0.3581	-0.179593	Olfr970
10:41997250-41997850	7	0.0270708	0.998862	0.400833	0.1023	Foxo3
8:11553781-11554256	6	0.0324542	0.998864	-0.242533	-0.0295889	Ing1
12:113411887-113412487	7	0.00140557	0.998865	-1.214	-0.797033	Kif26a
18:43553091-43553371	4	0.033491	0.998866	-0.4185	-0.155333	Dpysl3
4:56880447-56880967	6	0.00293217	0.998867	0.3412	0.124828	Ctnnal1
7:135831462-135832062	7	0.00884458	0.998867	-1.3921	-0.629581	Inpp5f
15:26827426-26827906	6	0.0319035	0.99887	0.3266	-0.0828611	Fbxl7
17:79333561-79334046	5	0.00011676	0.998871	-0.3928	0.0259733	Cebpz
6:28401458-28401953	6	0.018851	0.998875	0.468433	0.265161	Pax4
9:35015848-35016338	6	0.00106918	0.998877	0.2923	0.133967	Foxred1
10:61593000-61593600	7	0.0226783	0.998878	0.407967	0.0445286	Neurog3
15:88582157-88582567	5	0.0377338	0.998879	-0.3463	-0.19344	Zbed4
14:51300601-51301081	6	0.00423414	0.998879	0.6065	0.235539	Olfr747
4:139802862-139803262	5	0.0340409	0.998879	0.226767	0.0523467	Igsf21
17:37529528-37530118	7	0.0162682	0.998884	0.411833	0.0367667	Olfr106-ps
7:112573336-112573936	7	0.0266049	0.998886	-1.00297	-0.469619	Cckbr
13:73987327-73987942	7	0.0128211	0.998886	-0.355667	-0.0547762	Nkd2
8:119257020-119257511	6	0.0286605	0.998886	-0.428767	-0.173444	Cdyl2
4:132088536-132089116	7	0.00132087	0.998887	-0.292667	-0.102929	Atpif1
18:31770019-31770419	5	0.037326	0.998887	0.312367	0.0527667	Slc25a46
16:70314493-70314990	6	0.0359752	0.998887	0.400367	0.0464333	Gbe1
6:78327964-78328444	6	0.0307578	0.998891	0.311167	0.06585	Reg3d
10:57908053-57908563	6	0.0330851	0.998895	-0.366467	-0.0779111	Ranbp2
13:112280542-112281147	7	0.0246942	0.9989	-0.315967	-0.0494524	Gpbp1
1:75365926-75366516	7	0.00216531	0.9989	0.815533	0.459457	Des
16:92825585-92825875	4	0.0136971	0.998901	0.541367	0.254533	Runx1
2:164223078-164223853	7	0.00621836	0.998905	-0.6098	-0.283686	Matn4
14:35487078-35487379	4	0.0421414	0.998906	-0.248967	-0.0404917	Wapl
10:126727639-126728054	5	0.0412813	0.998906	0.4081	0.160687	Ddit3
11:106650827-106651227	5	0.0333701	0.998909	0.429033	0.0461133	Cep95
4:62131334-62131929	7	0.0263423	0.998913	-1.06013	-0.40879	Wdr31
5:43622259-43622654	5	0.00885694	0.998913	-0.249133	0.00583333	Gm7854
6:41917319-41917804	6	0.0259987	0.998914	0.491667	0.0160556	Sval3
14:78198045-78198407	4	0.0158642	0.998915	0.966267	0.390425	Gm1587
1:95698590-95699092	6	0.0256229	0.998916	-0.408233	0.0575	Dtymk
14:52992389-52992799	5	0.0381591	0.998918	1.09243	0.663267	Olfr1512
18:47081511-47081926	5	0.000919768	0.99892	0.837867	0.20992	Arl14epl
2:125607891-125608176	4	0.0261818	0.998923	0.4271	0.268567	Secisbp2l
7:52384540-52384820	4	0.0383957	0.998923	-0.337467	-0.164392	Rpl13a
11:94625156-94625456	4	0.0338045	0.998924	0.3145	-0.00785833	Gm11545
11:106076068-106076573	6	0.0228512	0.998928	-0.359567	-0.108406	Ccdc47
7:108445030-108445645	7	0.0085643	0.998928	-0.654767	-0.362557	Atg16l2
7:4118558-4118840	4	0.0438788	0.998929	0.422333	0.0319167	Cdc42ep5
7:25654650-25655255	7	0.0189925	0.99893	-1.0049	-0.445119	Dmrtc2
13:23226590-23227090	6	0.005687	0.99893	-0.3011	-0.0863167	Vmn1r218
X:99700948-99701468	6	0.0293699	0.998932	-0.303133	-0.141706	Hdac8
14:55305178-55305588	5	0.0285723	0.998935	0.4945	0.20664	1700123O20Rik
17:35165290-35165806	6	0.0397574	0.998936	-0.342367	-0.0772556	Msh5
2:10296430-10296920	6	0.0244696	0.998936	0.565867	0.241744	Sfmbt2
15:50700867-50701480	7	0.00449763	0.99894	0.495167	-0.0273238	Trps1
2:170320813-170321213	5	0.0354881	0.998941	0.2334	0.0546333	Cyp24a1
15:34422140-34422520	5	0.00400333	0.998942	0.3194	0.02704	Rida
11:116444879-116445494	6	0.0216498	0.998944	0.321033	-0.0798778	Ube2o
7:149025015-149025600	7	0.0334366	0.998944	0.477167	0.0707286	Muc5b
6:85285911-85286301	5	0.018436	0.998945	-0.2653	-0.129487	Rab11fip5
14:115489116-115489616	6	0.0325154	0.998945	0.503367	0.0932667	Gpc5
2:4638930-4639555	7	0.0250217	0.998947	0.320967	-0.16609	Bend7
7:35988659-35989274	7	1.4438e-06	0.998949	-1.24543	-0.729148	Lrp3
11:106578290-106578685	5	0.0332762	0.998953	-0.3656	-0.208013	Pecam1
7:112895311-112895801	6	0.0195947	0.998954	0.4709	0.217056	Tpp1
2:164271247-164271635	5	0.00282256	0.998954	0.3588	-0.0640867	Sdc4
6:115800599-115801134	6	0.0394457	0.998956	0.579433	0.0741667	Mbd4
6:116155120-116155756	6	0.00734942	0.998956	-0.356467	-0.0876167	Washc2
2:127309310-127309595	4	0.0432307	0.998957	0.4773	0.176817	Kcnip3
3:30546938-30547544	7	0.0229526	0.998957	0.444733	0.172148	Lrriq4
6:51542408-51543003	7	0.00484564	0.998962	-0.975333	-0.5473	Snx10
2:85885634-85886154	6	0.0401667	0.998963	0.392133	0.225428	Olfr1034
3:51212139-51212639	6	0.0107682	0.998965	0.334967	0.178444	Ndufc1
1:15885392-15885702	4	0.0118075	0.998966	-0.1706	-0.0919917	Sbspon
10:128328446-128328956	6	0.0220999	0.998967	-0.346033	-0.233161	Gdf11
1:136240950-136241572	7	0.0123407	0.998968	0.325567	0.0736429	Tmem183a
9:14652405-14653074	7	0.0300391	0.998969	-0.317933	-0.0480476	Mif-ps6
3:57380012-57380592	7	0.012202	0.998972	0.453333	0.154814	Wwtr1
7:29501704-29502219	6	0.0279054	0.998972	0.422267	0.189728	Fbxo17
14:66961553-66962018	5	0.0348717	0.998976	-0.359633	-0.11856	Stmn4
17:6908327-6908937	7	0.0116952	0.998976	0.730667	0.357671	Sytl3
10:111706394-111706814	5	0.0352708	0.998977	-0.292567	-0.129853	Kcnc2
9:63867975-63868576	7	0.0250611	0.99898	-0.333067	-0.1457	Smad6
8:85813251-85813721	5	0.0321781	0.998982	-0.2364	-0.06268	Ucp1
14:76248602-76248907	4	0.0396902	0.998983	0.380233	0.197233	Tpt1
X:70885144-70885744	7	0.00774938	0.998986	-0.642267	-0.316962	Dusp9
16:48993766-48994266	6	0.0252029	0.998986	0.451667	0.0901611	Dzip3
4:138329613-138330139	6	0.021301	0.998987	-0.525767	-0.286156	Pla2g2d
11:53795435-53795730	4	0.0423959	0.998989	-0.288433	-0.14885	Slc22a4
7:117758225-117758639	5	0.0442348	0.99899	-0.349933	0.03036	Sbf2
17:34754963-34755804	7	0.0161227	0.998992	-0.499133	-0.115586	Ppt2
11:32540540-32540940	5	0.0370788	0.998992	0.316733	-0.0205733	Fbxw11
7:110243297-110243817	6	0.0235591	0.998994	0.288733	0.133789	Olfr585
18:77492985-77493605	7	0.00257821	0.998994	-0.893767	-0.580748	St8sia5
10:44249398-44249775	5	0.00840475	0.998996	0.3976	0.256367	Prdm1
2:103962427-103962827	5	0.0350798	0.998997	-0.3067	-0.0188667	A930018P22Rik
17:23988137-23988876	6	0.0223148	0.998999	-0.2941	-0.0846444	Prss32
12:111829478-111830068	7	0.0382405	0.999	0.357567	0.0127667	B930059L03Rik
13:56281132-56281422	4	0.0432481	0.999006	-0.399467	-0.1702	Tifab
4:63524787-63525187	5	0.0274607	0.999008	0.4123	0.0700933	Tnfsf8
14:119105148-119105648	6	0.0302871	0.99901	0.410567	0.23565	Abcc4
7:50684533-50685114	6	0.0179467	0.999011	-0.391033	-0.205283	Lim2
1:75418567-75419077	6	9.34707e-05	0.999014	-0.481567	-0.0166444	Speg
16:90218174-90218664	6	0.0260238	0.999016	-0.481567	-0.196789	Sod1
3:94819329-94819834	6	0.0260487	0.999016	0.347867	0.221261	Zfp687
10:88288825-88289332	6	0.0361255	0.999017	-0.555133	-0.118639	Utp20
3:88895035-88895335	4	0.0393981	0.999019	-0.3928	-0.0672417	Rusc1
3:33744292-33744792	6	0.0280691	0.999021	-0.2939	-0.186056	Ccdc39
8:90304560-90305140	7	0.0186007	0.999026	-1.0057	-0.60821	Zfp423
8:15055616-15056266	6	0.00791884	0.999026	0.286067	0.0643556	Myom2
7:86854839-86855433	7	0.0369579	0.999027	-0.287667	-0.149495	Kif7
4:130348143-130348642	6	0.0289579	0.999031	-0.419033	-0.189061	Sdc3
5:145953650-145954065	5	0.038785	0.999032	-0.369567	-0.0688333	Atp5j2
17:25455395-25455705	4	0.0362899	0.999037	-0.327567	-0.114783	Prss29
10:14264119-14264614	6	0.0176036	0.999038	0.473533	0.0894111	Adgrg6
10:18126296-18126813	6	0.0443481	0.999041	-0.375333	-0.0115667	Nhsl1
19:45005240-45005535	4	0.0390014	0.999042	0.433033	0.115183	Slf2
X:98615877-98616417	6	0.0215718	0.999042	-0.478767	-0.249378	Zmym3
7:16586031-16586731	7	0.0088456	0.999045	0.358933	-0.0480333	Bicra
5:40035132-40035652	6	0.0130235	0.999045	0.398067	0.0706278	Hs3st1
5:136750663-136751273	7	0.00046173	0.999046	-0.8873	-0.372519	Cux1
6:85461431-85461836	5	0.000802172	0.99905	0.2063	0.0287267	Egr4
9:36349934-36350657	6	0.0320104	0.99905	-0.3864	-0.119933	Gm5615
6:24545636-24546235	5	0.0295923	0.999051	0.274767	0.0421733	Lmod2
16:33185420-33185820	5	0.0327941	0.999051	-0.560933	-0.16612	Osbpl11
17:53986683-53987173	6	0.0320497	0.999053	-0.376533	-0.0566667	Sult1c2
17:71824843-71825363	6	0.0351252	0.999054	0.390967	0.0358611	Smchd1
1:123223602-123224122	6	0.0161151	0.999056	0.254333	0.00127778	Insig2
10:42395770-42396165	5	0.00545553	0.999056	0.46	0.264673	Ostm1
4:125825108-125825488	5	0.0295213	0.999057	0.336233	-0.0544	Eva1b
8:86062107-86062494	5	0.0155076	0.999057	-0.419033	-0.0854	Olfr370
15:90881301-90881791	6	0.0212658	0.99906	0.249833	0.00212222	Kif21a
13:76238293-76238893	5	0.00055347	0.99906	0.2531	-0.0646933	Ttc37
7:105638103-105638688	7	0.00971426	0.999061	-0.331233	-0.0315143	Lrrc32
13:12352473-12353003	5	7.65299e-05	0.999061	0.435233	0.203093	Mtr
14:20904041-20904652	7	0.0120576	0.999065	-0.433967	-0.267938	Saysd1
11:114821013-114821438	5	0.0323958	0.999065	-0.252833	-0.08432	Cd300c
14:29318622-29319012	5	0.040597	0.999065	0.288933	0.0291067	Wnt5a
13:94268841-94269436	7	0.0313415	0.999066	0.463467	0.185481	Jmy
2:154081272-154081657	5	0.0376039	0.999068	0.273033	0.00404	Bpifb9a
14:66454971-66455487	6	0.0191945	0.999069	-0.2292	-0.124583	Ccdc25
14:64411876-64412476	7	0.0230366	0.999069	-0.285033	-0.167871	Xkr6
16:20516205-20516697	5	0.0335146	0.999069	0.251733	-0.00971333	Dvl3
10:80944927-80945317	5	0.0408297	0.99907	0.348033	0.0650333	Celf5
13:73672334-73672855	6	0.0268707	0.999074	0.367067	0.114994	Slc6a3
5:66355523-66356083	5	2.85533e-05	0.999083	-0.3135	-0.108073	Chrna9
17:25445907-25446317	5	0.0307492	0.999085	-0.4983	-0.210973	Prss28
3:93001447-93001737	4	0.0183377	0.999086	-0.277667	-0.150983	Flg2
10:28707118-28707698	7	0.0241552	0.999088	0.6178	0.250062	2310057J18Rik
11:5779186-5779571	5	0.0287789	0.999092	-0.313867	0.0346467	Pold2
1:120215466-120216076	5	0.00220426	0.999094	0.34	-0.0149267	Nifk
7:89078434-89078734	4	0.044204	0.999094	-0.4539	-0.1981	Hdgfl3
5:73795031-73795546	5	0.0377303	0.999094	0.316233	0.131427	Cwh43
13:91364479-91364878	5	0.027812	0.999094	-0.5052	-0.09484	Atg10
4:41451835-41452335	6	0.0299396	0.999095	0.5671	0.172283	1110017D15Rik
8:113493856-113494466	7	0.00544371	0.9991	-0.535233	-0.133386	St3gal2
11:23981543-23982134	7	0.0254236	0.999103	-0.408633	-0.0453048	Bcl11a
18:36479692-36480287	7	0.00600691	0.999103	0.259767	0.0579429	Cystm1
9:21528252-21528727	6	0.0280605	0.999105	-0.279167	-0.170917	Ldlr
19:41450232-41450812	7	0.70418	0.999106	-0.592033	-0.379819	Pik3ap1
12:60229362-60229842	5	0.0177562	0.999107	0.286167	-0.0665867
3:64649373-64649963	7	0.015498	0.999108	-0.582333	-0.321443	Vmn2r7
2:69551595-69552106	6	0.0298692	0.999109	0.384467	0.151556	Fastkd1
17:15148884-15149369	6	0.040313	0.999109	0.469533	0.247228	Gm3435
4:119833137-119833642	6	0.0205914	0.99911	0.363067	0.0996778	Edn2
19:5444744-5445349	7	0.0267372	0.999111	-0.4826	-0.315019	Fosl1
X:71068571-71069166	7	0.000491774	0.999112	-1.23617	-0.386686	Pdzd4
3:54611594-54612074	5	0.0290214	0.999113	-0.549533	-0.220793	Rfxap
11:75004261-75004846	7	0.0223864	0.999115	0.448867	0.197114	Ovca2
11:72904181-72904786	7	0.0193878	0.999115	-0.466133	-0.146133	Itgae
15:78234596-78234926	4	0.00975241	0.999116	0.3452	-0.00161667	Tst
7:54303905-54304525	7	0.0168816	0.999116	-0.4954	-0.144176	Tmem86a
8:122098281-122098903	7	0.0213514	0.999121	0.323567	-0.00656667	Hsdl1
5:123330092-123330702	7	0.410064	0.999123	-0.481267	-0.354505	Kdm2b
10:39618566-39619171	7	0.00446775	0.99913	0.307067	0.109433	Mfsd4b4
7:114514526-114515036	6	0.0222448	0.999134	-0.198867	-0.0319333	Syt9
14:47000138-47000562	5	0.00317713	0.999135	0.6143	0.0638533	Gm15217
19:8662832-8663502	7	0.00948227	0.999135	0.5414	0.367238	Slc22a8
10:76022059-76022674	7	0.00869201	0.999135	0.335	0.141943	Spatc1l
X:96085602-96086097	6	0.0180621	0.999137	-0.4408	-0.0526278	Ophn1
1:89083141-89083649	6	0.0086995	0.999138	0.363633	-0.0117556	Chrnd
X:103219775-103220060	4	0.0278047	0.999139	0.2195	0.0246417	Cox7b
X:7669092-7669757	7	0.0220816	0.999141	-0.386067	-0.177738	Was
5:130178134-130178902	7	4.62309e-05	0.999144	-0.484133	0.0323143	Zfp11
18:67959576-67960076	6	0.0097028	0.999145	-0.384	0.0535833	Cep192
X:71616372-71616752	5	0.0217388	0.999147	0.446833	0.0332	Ubl4a
9:70353457-70354174	7	0.0147286	0.999148	-0.261333	-0.0942143	Rnf111
5:129287440-129288081	7	0.000598978	0.999151	-1.35537	-0.886286	Rimbp2
11:44433665-44434245	7	2.83514e-07	0.999151	0.472067	0.248695	Ebf1
7:31913269-31913549	4	0.0416706	0.999152	-0.4277	-0.216375	Scn1b
1:181890052-181890662	7	0.0143573	0.999154	-0.5419	-0.283262	Cdc42bpa
6:72547140-72547761	7	0.0334228	0.999156	0.3738	0.020319	Elmod3
10:128977337-128977737	5	0.0284657	0.999157	-0.388667	-0.12922	Olfr792
8:70586181-70586571	5	0.0102061	0.99916	-0.503433	-0.13584	Psd3
11:58768593-58768978	5	0.0387625	0.99916	0.411733	0.113347	Trim17
7:52666402-52666897	6	0.0365616	0.99916	-0.314433	-0.118228	Kcna7
11:62690053-62690533	6	0.0128448	0.999162	0.518767	0.218533	Fbxw10
16:31422140-31422545	5	0.0357742	0.999162	-0.774167	-0.292253	Bdh1
13:94407690-94408195	6	0.03179	0.999164	0.2854	0.0600333	Bhmt
4:138469294-138469889	7	0.00142966	0.999165	-0.419933	-0.193124	Otud3
11:96210605-96210925	4	0.0394644	0.999165	0.300667	0.0331917	Hoxb3
10:116661596-116662096	6	0.0222278	0.999165	0.3795	0.158894	Yeats4
X:49033237-49033617	5	0.0346885	0.999166	0.436033	0.140787	Hs6st2
3:106282432-106282937	6	0.0305107	0.999167	0.355233	0.0846611	2010016I18Rik
6:86796555-86797250	6	0.00371026	0.999167	-0.3167	0.0743278	2610306M01Rik
X:99995346-99995841	6	0.0236306	0.999169	0.3028	0.0721222	Gm5166
7:87343062-87343712	7	0.00326016	0.999169	-0.592467	-0.110476	Sema4b
9:39677910-39678405	6	0.00775286	0.99917	0.2204	0.0386944	Olfr972
13:76193817-76194117	4	0.0402183	0.999173	-0.3667	-0.0849667	Gpr150
1:67086711-67087215	6	0.0272442	0.999174	-0.4261	-0.0408778	Lancl1
11:89399130-89399720	6	0.0140069	0.999175	-0.391967	-0.224689	Ankfn1
7:51684280-51684756	6	0.0172882	0.999177	-0.397367	-0.17745	Lrrc4b
1:93040293-93040783	6	0.0178035	0.999177	0.447	0.126133	Rbm44
18:37465689-37466174	6	0.0236681	0.999178	-0.4143	-0.0707056	Gm37013
11:118884168-118884458	4	0.0433416	0.999178	-0.2772	-0.098275	Cbx2
5:137946058-137946548	6	0.00224824	0.999179	-0.438833	-0.233133	Epo
4:128602020-128602615	7	0.000403764	0.999179	0.7816	0.239124	Azin2
9:32500689-32501274	7	0.00779446	0.99918	-0.399367	-0.102143	Ets1
7:46799579-46800179	7	0.00657692	0.999181	-0.351867	-0.213319	Zfp619
1:88481414-88481915	5	0.0256711	0.999183	-0.3343	-0.05288	Cops7b
14:119535773-119536268	6	0.0307862	0.999183	-0.491367	-0.157311	Hs6st3
6:90274836-90275431	7	0.00930645	0.999183	0.677933	0.162995	Chst13
2:112208454-112209061	7	0.0262566	0.999185	-0.373233	0.0699	Slc12a6
16:45411351-45412046	7	0.0322614	0.999186	0.557167	0.183924	Cd200
7:109872287-109872562	4	0.0106138	0.999187	-0.5618	-0.288267	Olfr559
5:147653936-147654436	5	0.0300792	0.999189	0.372767	0.161447	Rasl11a
Y:584465-585091	7	0.0110185	0.999189	-0.405933	-0.028219	Uty
19:26678839-26679319	6	0.0318288	0.99919	1.51323	0.421311	Smarca2
17:75575473-75575903	5	0.0230366	0.99919	-0.330033	0.02906	Ltbp1
16:48309422-48310045	6	0.035408	0.99919	0.341067	-0.0308056	Dppa2
17:15129369-15129779	5	0.00283615	0.99919	-0.220633	-0.01772	9030025P20Rik
11:68859258-68859838	7	0.00132458	0.999192	0.5057	0.305505	Aurkb
4:88239770-88240260	6	0.0335129	0.999192	0.290633	0.118617	Ifna9
10:80808493-80808893	5	0.00974045	0.999195	-0.398233	-0.20494	Hmg20b
13:22073220-22073600	5	0.00859217	0.999195	0.3907	0.140847	Pom121l2
1:192736325-192736826	5	0.0320718	0.999195	-0.4277	-0.180553	Rps6kc1
13:22976540-22976965	5	0.0304783	0.999198	0.450533	0.14066	Vmn1r212
4:46614060-46614560	6	0.00546205	0.999199	0.488733	0.196144	Coro2a
2:32462322-32462842	6	0.0238543	0.999201	0.458533	-0.00696111	St6galnac6
5:67621663-67622153	6	0.0271826	0.999202	0.406233	0.0846389	Tmem33
7:152046701-152047301	7	0.0294023	0.999203	0.430367	0.16189	Fgf4
12:102956276-102956896	7	0.0198116	0.999203	0.455833	0.116152	Tc2n
16:32608489-32609000	6	0.0298948	0.999204	0.3313	-0.0103056	Tfrc
1:163718687-163719207	6	0.0200603	0.999207	0.406233	0.105733	Fasl
2:156535689-156536314	4	0.860711	0.999208	-0.4134	-0.0538833	Dlgap4
7:96780889-96781379	6	0.0391282	0.999208	0.517967	0.0468444	Me3
13:77272461-77272985	6	0.0215675	0.999209	-0.332467	-0.0260889	Slf1
4:133842814-133843409	7	0.0245169	0.999211	-0.485967	-0.220519	Pdik1l
13:3922358-3922973	7	0.0192971	0.999217	-0.405833	-0.152757	Tubal3
1:120285706-120286299	7	0.00181001	0.999217	0.6707	0.0837952	Clasp1
7:93458134-93458539	5	0.0135168	0.999217	-0.621167	-0.0249067	Olfr309
2:103639420-103640017	6	0.0135674	0.999218	0.3285	-0.0191667	Caprin1
17:74694929-74695417	6	0.0318786	0.999218	0.661967	0.0500944	Memo1
7:113899092-113899387	4	0.0443646	0.999219	-0.316767	-0.0883333	Olfr698
3:105492600-105493000	5	0.0391684	0.999219	-0.344867	-0.149513	Ddx20
11:105320497-105320987	6	0.0182207	0.99922	0.359667	-0.00518889	March10
17:13252089-13252574	6	0.00775119	0.99922	-0.455833	-0.255989	Tcp10b
7:148647678-148648163	6	0.0411309	0.999221	-0.511367	-0.0644222	Cracr2b
4:149422629-149423229	7	0.00579142	0.999222	-0.962733	-0.461629	Mir34a
X:76603338-76604099	7	0.00719427	0.999223	-0.483967	-0.176271	Gm8787
13:113788623-113789233	7	3.58097e-05	0.999223	-0.3434	-0.190867	Mcidas
3:96026812-96027427	7	0.030193	0.999225	-0.529433	-0.225319	Hist2h2be
14:58510283-58510758	4	0.0292664	0.999225	0.298533	0.0187167	Zdhhc20
2:54289028-54289513	6	0.0139854	0.999226	-0.368233	0.0511556	Galnt13
2:6793302-6793942	7	0.00489238	0.999226	-0.5007	-0.270748	Celf2
17:71354097-71354773	6	4.54156e-05	0.999232	0.4099	0.144428	Myl12a
9:114550990-114552118	6	0.000486084	0.999233	0.499133	0.1014	Cnot10
9:95459750-95460411	7	0.0164159	0.999234	-0.352767	-0.151386	Paqr9
1:65122243-65122965	7	0.0163196	0.999237	0.508733	0.312676	Crygc
8:74711388-74711903	6	0.0232259	0.999238	-0.523233	-0.194772	Hsh2d
4:11248548-11249151	7	0.0315515	0.999239	0.484667	0.0892905	Dpy19l4
3:35965318-35965623	4	0.0271017	0.999241	0.467633	0.0890667	Acad9
16:94008362-94008967	7	0.0426987	0.999242	0.6661	0.261452	Cldn14
9:108755433-108755909	5	0.0311944	0.999243	-0.4763	0.0326267	Celsr3
2:26766611-26767141	6	0.0249198	0.999244	0.733933	0.238889	Rpl7a
6:38076864-38077454	7	0.0286565	0.999246	-0.3748	0.0707905	D630045J12Rik
2:29821015-29821497	6	0.0365365	0.999246	-0.351467	-0.147833	Sptan1
15:9678242-9678727	6	0.0179772	0.999249	0.4575	0.135939	Spef2
1:175559327-175559817	6	0.0282443	0.999249	0.446333	0.172711	Ifi209
8:87180427-87181027	7	0.302184	0.999253	0.3507	0.248695	Ier2
16:30551247-30552117	7	0.0122345	0.999254	-0.363167	-0.0406286	Tmem44
2:158492354-158492854	6	0.0218721	0.999254	-0.3286	0.00727778	Ppp1r16b
9:102908283-102908808	6	0.0355496	0.999256	0.264833	0.00725556	Slco2a1
10:60708396-60708996	7	0.0269825	0.999258	-0.785233	-0.464357	Adamts14
19:41924000-41924508	6	0.00814299	0.999258	0.485	0.0438111	Frat2
7:50209277-50209957	7	0.00348935	0.99926	0.8709	0.36859	Vmn2r63
8:77734900-77735488	7	0.000163691	0.999264	-0.363367	-0.0998762	Rasd2
4:101518334-101518965	5	0.0115292	0.999266	0.4072	-0.01276	B020004J07Rik
5:75439911-75440311	5	0.0402214	0.999267	-0.417333	-0.11082	Chic2
16:10790128-10790423	4	0.0400694	0.999267	0.314533	0.10645	Prm3
14:21480290-21480885	7	0.0269849	0.999269	-0.270533	-0.050081	Synpo2l
15:98923981-98924481	6	0.0139101	0.999271	0.413967	0.0776833	Dnajc22
14:55495642-55496052	5	0.040665	0.999271	0.514667	0.012	Ppp1r3e
8:4164706-4165210	5	0.0343214	0.999272	-0.2015	-0.00981333	Evi5l
7:112700166-112700646	6	0.0125139	0.999275	-0.3441	-0.135606	Smpd1
3:120966826-120967131	4	0.0363542	0.999278	0.304133	0.158375	Tmem56
10:81590552-81591162	7	4.78431e-11	0.999279	-0.607967	-0.231605	AU041133
4:131669328-131669923	7	0.00342242	0.99928	-1.29293	-0.590524	Oprd1
7:116318197-116318807	7	5.28429e-14	0.999281	-0.3756	-0.0852476	Lmo1
5:147775401-147775695	4	0.0407875	0.999281	-0.329833	-0.0203	Mtif3
2:181112982-181113587	7	0.000575877	0.999282	-0.388533	-0.165738	Zgpat
7:26010578-26011198	7	0.0319033	0.999285	-0.842	-0.37569	Zfp526
3:20268733-20269028	4	0.0155303	0.999286	0.444367	0.173617	Agtr1b
4:124527679-124528074	5	0.0345008	0.999286	0.4101	0.138987	1110065P20Rik
7:20055044-20055427	5	0.0124642	0.999287	-0.978867	-0.575747	Mark4
5:139823453-139823988	6	0.0237154	0.999287	-0.472	-0.215606	Cox19
7:29083673-29084273	7	0.00850727	0.999288	0.530333	0.116262	Dll3
9:21599444-21600029	7	0.00551421	0.999289	-0.797633	-0.36859	Kank2
3:51906667-51907157	6	0.0203618	0.99929	-0.377067	-0.0619389	Maml3
2:74548645-74549140	6	0.0218943	0.999294	0.498867	0.0649111	Hoxd3os1
8:73327689-73328189	6	0.0247075	0.999294	1.03913	0.220967	Il12rb1
10:36691413-36692168	7	0.00167358	0.999296	-0.305367	-0.0500333	Hdac2
6:72339855-72340350	6	0.000536651	0.999296	0.4203	0.0665556	Vamp8
17:37539973-37540583	7	0.0209802	0.999297	0.358	-0.00984286	Olfr107
11:95720705-95721120	5	0.0464577	0.999297	-0.421367	-0.0786467	B4galnt2
1:155397653-155398153	5	0.0250634	0.999298	-0.278533	0.0248933	Npl
2:169459387-169459796	5	0.000314933	0.999298	-0.319933	-0.0084	Tshz2
12:105575262-105575835	6	0.0244817	0.999299	0.491467	0.154767	Serpina3k
8:111228410-111228910	6	0.00817634	0.999299	-0.286433	-0.19175	Zfhx3
3:95710233-95710595	4	0.0347146	0.9993	0.245533	0.0952	Car14
17:66797779-66798384	7	0.0317881	0.9993	-0.308267	-0.109948	Mtcl1
8:114518414-114519059	7	0.0393752	0.999302	0.8245	0.452129	Kars
19:38892989-38893404	5	0.00972864	0.999305	0.287533	0.0921533	Noc3l
9:110745846-110746436	7	0.0385374	0.999305	-0.568333	-0.286505	Prss46
1:75515145-75515808	7	0.00153831	0.999305	0.750033	0.0701714	Stk11ip
17:32525091-32525591	6	0.0308475	0.999306	-0.331333	-0.0333667	Wiz
1:71461066-71461651	7	0.0218002	0.999306	0.4313	0.189133	Abca12
4:128444195-128444875	8	9.44932e-05	0.999307	-1.69347	-1.21218	A3galt2
12:113416032-113416727	8	0.0108748	0.999307	-1.55427	-1.07695	Kif26a
12:87810868-87811553	8	0.00609748	0.999307	-1.6365	-1.07406	Esrrb
2:38527423-38528109	8	1.86493e-05	0.999307	-1.33963	-1.05527	Nr5a1
1:193808916-193809596	8	0.0112224	0.999307	-1.67397	-1.0385	Rd3
7:134587631-134588321	8	0.0102804	0.999307	-1.5826	-0.949462	Zfp689
18:37892206-37892891	8	0.0154757	0.999307	-1.3922	-0.925917	Pcdhga8
9:96896107-96896782	8	0.000325737	0.999307	-1.20447	-0.877687	Spsb4
7:80562108-80562788	8	0.0233303	0.999307	-1.01453	-0.842425	Rgma
X:70599122-70599822	8	0.0120653	0.999307	-1.35963	-0.8411	Zfp275
18:81170752-81171452	8	0.0028181	0.999307	-1.18917	-0.825471	Sall3
11:24064193-24064878	8	0.00418863	0.999307	-1.11933	-0.814829	Bcl11a
2:72471689-72472379	8	0.00429135	0.999307	-1.025	-0.809158	Cdca7
9:123065732-123066432	8	0.00323041	0.999307	-1.1922	-0.797546	Clec3b
15:72887344-72888029	8	0.0236042	0.999307	-1.06097	-0.783625	Trappc9
5:136707513-136708213	8	1.19131e-05	0.999307	-1.16137	-0.769967	Sh2b2
5:111705947-111706627	8	0.00322185	0.999307	-1.18923	-0.769046	Ttc28
12:112661585-112662285	8	0.000298748	0.999307	-0.889967	-0.736246	Exoc3l4
17:28024104-28024779	8	0.0100221	0.999307	-1.2316	-0.724283	Uhrf1bp1
3:108209534-108210234	8	0.00423842	0.999307	-1.05687	-0.613746	Celsr2
6:48569661-48570346	8	0.0373778	0.999307	-1.01217	-0.51735	Zfp775
3:113127524-113129859	8	0.000411556	0.999307	0.631233	0.491246	Amy2a4
11:11925581-11926281	8	2.65336e-05	0.999307	-0.8246	-0.390387	Grb10
6:85466001-85466426	5	0.0108935	0.999307	-0.4447	-0.130327	Egr4
17:56742760-56743440	8	0.00561728	0.999307	-1.76563	-0.881004	Safb
6:52160406-52161156	8	0.0259846	0.999309	0.444467	-0.12235	Hoxaas3
11:73413847-73414127	4	0.0286506	0.99931	0.391833	0.177358	Olfr384
10:80598986-80599483	6	0.0369576	0.99931	-0.372667	-0.0139778	Zbtb7a
16:93709738-93710588	7	0.0120567	0.999311	-0.3992	-0.121619	Dop1b
8:105309890-105310420	6	0.0264252	0.999311	-0.9166	-0.182372	Cdh11
6:85717355-85718655	8	0.000913442	0.999311	0.867433	0.412575	Nat8f3
6:54893774-54894469	8	0.0203681	0.999312	-1.78327	-0.923592	Nod1
1:43499659-43500249	6	0.00331695	0.999312	-0.931567	-0.252367	Nck2
7:4639096-4639476	5	0.01881	0.999313	-0.3354	-0.0161133	Hspbp1
16:43979771-43980271	6	0.020984	0.999313	-0.423	-0.185078	Zdhhc23
2:94113376-94113961	7	0.0124598	0.999314	-0.375567	-0.17601	Mir670
9:81525285-81525595	4	0.0154751	0.999314	-0.886	-0.550033	Htr1b
2:90911141-90911741	7	0.0223206	0.999315	-0.303867	-0.0694714	Slc39a13
12:8678466-8678926	5	0.0302151	0.999316	-0.2649	-0.0551267	Pum2
3:101178629-101179269	7	0.0220852	0.999317	-0.3292	0.00675714	Igsf3
9:122480336-122480926	7	0.000193777	0.999317	0.5258	0.0056381	9530059O14Rik
17:32552567-32553262	8	0.00836718	0.999318	-2.07707	-1.07383	Pglyrp2
8:125780406-125780991	7	0.0107638	0.999321	-0.5097	0.0685286	Zfp276
17:31795644-31796029	5	0.0298275	0.999321	-0.719467	-0.22986	U2af1
8:113556253-113556955	8	0.0220466	0.999322	-0.856833	-0.487579	Ddx19b
19:29325899-29326504	7	0.0152756	0.999323	-0.4594	-0.188362	Jak2
16:11255765-11256254	6	0.0192926	0.999323	-0.2801	-0.134311	Mir1945
10:126337702-126338288	7	0.00351728	0.999326	-0.339967	-0.111371	Atp23
4:20706305-20706849	6	0.0208422	0.999327	0.337333	0.0993056	Nkain3
2:25348703-25349198	6	0.00342892	0.999327	0.352333	-0.000572222	Lcn12
6:98978291-98978866	7	0.0124677	0.999327	0.484533	-0.0482667	Foxp1
13:30425865-30426385	6	0.0216344	0.999328	-0.309667	-0.145272	Agtr1a
13:96661137-96661762	7	0.00357898	0.999329	0.4267	0.143605	Iqgap2
2:156846304-156846999	8	0.135964	0.999329	-1.0614	-0.600183	Soga1
1:162084280-162084880	7	0.0221657	0.999329	0.404967	0.243424	Tnn
11:98629305-98629900	7	0.0173684	0.99933	-0.3146	-0.0766238	Thra
9:99144072-99144572	6	0.0122688	0.99933	0.443667	0.0655556	Cep70
1:94410192-94410687	5	0.0239443	0.999331	-0.282133	-0.06782	Olfr1414
16:34649868-34650370	6	0.0336194	0.999332	-0.4379	-0.0416778	Ropn1
19:41280526-41280926	5	0.00239335	0.999332	0.275433	0.0292067	Tll2
10:80818492-80819032	6	0.0212725	0.999333	-0.3408	-0.116572	Mfsd12
5:124776958-124777443	6	0.0247135	0.999333	0.619533	0.212722	Mphosph9
14:26197544-26198132	7	0.00411292	0.999335	0.426333	0.278952	Zmiz1
8:98156173-98156653	6	0.0367832	0.999337	0.3491	0.0484389	Gins3
11:45770649-45771231	5	0.0225926	0.999337	0.464267	0.0378867	Thg1l
7:126831507-126831897	5	0.0415156	0.999338	0.368367	0.0165933	Acsm4
5:138721500-138722151	6	0.00844099	0.999338	-0.367833	-0.0364611	Stag3
7:27220388-27220788	5	0.0405187	0.999345	0.3723	0.238393	Nlrp4a
11:95700649-95701521	8	0.00405685	0.999346	-0.8508	-0.233613	Abi3
4:141430099-141430399	4	0.0296132	0.999347	0.439333	0.169958	Efhd2
1:179252834-179253339	6	0.0287449	0.999348	0.365167	0.0886556	Akt3
17:35812030-35812886	7	0.00820636	0.999348	0.526433	0.013719	Gtf2h4
2:118752232-118752947	8	0.00159199	0.999349	-1.11767	-0.622054	Chst14
17:36411335-36411825	6	0.0097717	0.99935	-0.4135	-0.0513389	Trim39
14:26745978-26746461	6	0.0266578	0.99935	0.766867	0.344294	Tmem254a
X:54077603-54078325	6	0.000269075	0.99935	-0.6502	-0.216922	Map7d3
9:102256472-102257117	7	0.0255756	0.99935	-0.445967	-0.204267	Ephb1
5:110909587-110910287	8	0.010532	0.99935	-1.23497	-0.639533	Fbrsl1
8:111864265-111864967	8	0.0143646	0.999353	-1.0712	-0.704354	Gm1943
17:29454865-29455523	5	0.0105635	0.999353	0.305167	0.102567	Pi16
7:112910643-112911248	7	0.0243224	0.999355	-1.16943	-0.359619	Dchs1
5:54727004-54727469	4	0.00964093	0.999359	0.402133	0.208642	Stim2
18:37599235-37599820	7	0.00653704	0.999362	0.556667	0.263862	Gm37013
13:108831728-108832008	4	0.0431317	0.999362	0.480467	0.0330083	Smim15
1:36364643-36365043	5	0.0397633	0.999362	0.383967	0.0649333	Arid5a
17:29458920-29459540	7	0.0103631	0.999362	-0.717067	-0.379838	Pi16
16:90385393-90385998	7	0.0232195	0.999363	-0.574867	-0.246733	Hunk
15:80117682-80118319	7	0.0255361	0.999363	-0.320733	-0.214929	Cacna1i
5:138315583-138315878	4	0.0206833	0.999365	-0.375333	-0.126375	Pilrb2
6:22824373-22824868	6	0.0221319	0.999366	0.401233	0.0112111	Ptprz1
4:43864907-43865417	6	0.0249268	0.999367	0.488333	0.134389	Olfr155
7:50603818-50604303	5	0.00485989	0.999369	-0.351667	-0.02168	Siglecf
8:73024742-73025251	6	0.0203837	0.999369	0.610067	0.0113056	Crlf1
1:6431161-6431751	7	0.00665922	0.999369	-0.930767	-0.247552	St18
18:38501202-38501607	5	0.0139984	0.999371	-0.383333	-0.0193733	Gnpda1
13:24934046-24934539	6	0.0288888	0.999371	0.3891	-0.0140833	Tdp2
5:35734267-35734742	6	0.0165905	0.999372	0.1678	-0.0428167	Hmx1
2:85270264-85270754	6	0.00256244	0.999372	-0.6935	-0.0543	Olfr994
11:112644923-112645512	7	0.00693809	0.999372	-0.721	-0.305429	Sox9
17:26006168-26006947	7	0.0164181	0.999372	-0.309133	-0.147848	Mcrip2
4:63023637-63024147	6	0.028719	0.999373	0.419033	0.0949278	Orm2
15:25710857-25711547	8	5.66523e-08	0.999373	-1.73273	-1.13223	Myo10
3:115707953-115708638	7	0.0195209	0.999374	-0.357167	0.0350333	Slc30a7
14:65977803-65978223	5	0.0442497	0.999374	-0.318933	-0.0678467	Zfp395
11:54909281-54910036	7	0.00449675	0.999375	0.277267	0.0874667	Gm2a
2:35993517-35993922	5	0.0294666	0.999375	-0.4934	-0.0410667	Mrrf
8:87646456-87647126	7	0.0337345	0.999375	0.300233	0.0491476	Zfp791
4:153676271-153676801	6	0.034823	0.999376	0.260667	0.156256	Arhgef16
11:4032215-4032739	6	0.0395274	0.999376	0.4821	0.19565	Rnf215
19:36812343-36812633	4	0.0469384	0.999377	-0.266333	-0.0733583	Ppp1r3c
18:38398753-38399363	7	0.0134233	0.999377	0.756833	0.135338	1700086O06Rik
5:52862297-52862932	7	0.00308784	0.999377	0.382367	-0.0307762	Lgi2
1:184339474-184339922	5	0.0363303	0.999377	-0.352133	-0.102787	Trp53bp2
7:121707571-121708046	6	0.0245115	0.999379	0.3867	0.0798278	Cyp2r1
8:3674572-3675012	5	0.035271	0.999379	0.3553	0.0648867	Trappc5
11:81871545-81872030	6	0.0199652	0.99938	0.376833	-0.0322056	Ccl11
14:31362351-31363056	8	0.0061993	0.99938	-0.779433	-0.231983	Tkt
15:85888922-85889617	8	0.00280589	0.999382	-0.547533	-0.221596	Gramd4
4:134476592-134477147	5	0.00393655	0.999382	0.4554	0.0988267	Rsrp1
2:154902189-154903073	8	0.00347935	0.999383	-0.329367	-0.0825	Ahcy
15:51708074-51708673	7	0.0235345	0.999384	-0.752067	-0.066181	Utp23
7:149268071-149268672	7	0.00140946	0.999384	-0.393167	-0.154429	Dusp8
1:171898603-171899303	8	0.00720605	0.999384	-0.885867	-0.577213	Hsd17b7
1:195090219-195090809	7	0.0293762	0.999384	-0.3175	-0.212776	Lamb3
6:86637042-86637427	5	0.0189546	0.999386	-0.280567	-0.08868	Snrnp27
11:50781409-50781809	5	0.0402345	0.999387	0.323333	0.175613	Olfr1378
10:95403240-95403950	8	0.00224352	0.99939	-0.471933	-0.232629	Eea1
7:141862209-141862687	6	0.0268355	0.999391	-0.422233	-0.223678	Dock1
6:124494675-124495275	6	0.0163331	0.999392	-0.303	-0.0426778	C1s1
13:58505262-58505760	6	0.0241945	0.999392	-0.292767	-0.174078	Rmi1
2:74557091-74557797	6	0.00268896	0.999394	0.3581	0.0966056	Hoxd3
9:103905287-103905587	4	0.0203301	0.999395	0.4982	0.212342	Nphp3
9:45817946-45818396	5	0.0161205	0.999396	-0.198967	-0.0671667	Sik3
2:143740157-143740656	6	0.0265553	0.999398	0.4145	-0.00445	Dstn
7:97624078-97624588	6	0.0275468	0.999398	-0.400533	-0.0318833	Tmem126b
11:78210697-78211302	7	0.000274056	0.999399	0.723233	0.410995	Slc13a2os
X:133402361-133402788	5	0.0294284	0.9994	0.440867	-0.00909333	Rab9b
1:131166934-131167554	7	0.033512	0.999403	0.321833	0.0874857	Thsd7b
10:42398539-42399252	8	0.0204887	0.999403	0.573467	-0.094	Ostm1
7:53181412-53182007	6	0.0338386	0.999403	-0.2501	0.00271667	Ccdc114
17:8019725-8020335	7	0.00255469	0.999406	0.352933	-0.00187143	Fndc1
16:33792554-33793149	7	0.0229018	0.999408	0.567133	-0.064719	Muc13
9:92349629-92350134	6	0.0246681	0.999409	-0.384667	0.0165722	Plscr4
8:23337490-23338090	7	0.0468772	0.999411	0.4413	0.0939905	Thsd1
7:110507669-110508175	6	0.0330209	0.999412	0.452433	0.0403278	Olfr601
11:4773982-4774479	6	0.0395327	0.999412	-0.5852	-0.11265	Nipsnap1
5:114064025-114064660	7	0.580704	0.999412	-0.888733	-0.294224	Cmklr1
10:116814999-116815712	7	0.0179598	0.999412	-0.3393	-0.123686	Cpsf6
13:47024371-47025071	8	0.0145359	0.999413	0.346267	-0.0930875	Kif13a
1:155744319-155744914	7	0.0258111	0.999414	-0.348067	0.0380429	Teddm2
13:63113355-63113935	7	0.0265411	0.999414	0.334967	0.119971	2010111I01Rik
7:109952135-109952635	6	0.0101048	0.999416	-0.645733	0.0664167	Olfr564
9:60369474-60370074	7	0.00416375	0.999416	0.409933	-0.116005	Thsd4
17:47831381-47832071	8	0.00461586	0.999417	0.4134	0.114712	Frs3
11:82593813-82594418	7	0.0200907	0.999418	0.3083	0.204876	Lig3
4:123019320-123019920	7	0.00153421	0.999418	0.4772	0.274129	Bmp8a
18:3282276-3282656	5	0.0372567	0.999418	0.3077	0.15906	Crem
9:69840330-69840925	7	0.0234597	0.999419	0.635967	0.20441	Bnip2
6:129423217-129423832	7	0.0269735	0.999419	0.2997	-0.0361905	Clec7a
11:51450080-51450816	6	0.0282903	0.999419	-0.262167	-0.174744	Rmnd5b
18:4921871-4922292	5	0.0339292	0.999419	0.3414	0.0341333	Svil
5:36924175-36924880	8	0.00804686	0.99942	0.385167	0.163637	Tbc1d14
9:57861513-57862208	7	0.013671	0.99942	-0.2847	-0.0376619	Cyp11a1
5:113649624-113649999	5	0.00996662	0.99942	0.408067	0.138833	Tmem211
7:6237976-6238478	5	0.0285825	0.999421	0.3514	0.04328	Zfp667
15:74689055-74689385	4	0.0388499	0.999421	0.4068	0.00526667	Cyp11b2
15:51823484-51824119	7	0.0179413	0.999422	0.3812	0.0933381	Rad21
4:41588842-41589422	7	0.041085	0.999423	0.314533	0.00277143	Enho
11:59473051-59473436	5	0.00462939	0.999424	0.242267	0.0832733	Mprip
6:129977051-129977638	6	0.013383	0.999424	0.556933	0.111622	Klra22
X:71550769-71551209	5	0.0360958	0.999426	0.408933	0.0650533	Gdi1
5:140383787-140384297	6	0.0300908	0.999426	-0.993133	-0.250761	Elfn1
14:70998959-70999564	7	0.0016875	0.999427	1.1112	0.233638	Fam160b2
2:181498793-181499088	4	0.0211278	0.999427	0.352033	0.232317	Myt1
7:30598138-30598648	6	0.00338887	0.999427	0.5506	0.0822389	Zfp790
17:37940388-37940918	6	0.0202976	0.999428	-0.352433	-0.0959389	Olfr124
1:174522419-174522934	6	0.0234014	0.999429	0.487033	0.210711	Slamf8
2:122059635-122060115	6	0.0256202	0.999429	0.470433	0.142128	Sord
5:3657113-3657703	7	0.00545707	0.99943	0.333167	0.140186	Tmbim7
2:157102812-157103317	6	0.0425813	0.99943	-0.3533	-0.121183	Mroh8
X:148578527-148579139	7	0.029268	0.99943	-0.4579	-0.266481	Iqsec2
12:45322636-45323236	7	0.0135176	0.99943	0.552067	0.22999	Pnpla8
4:127937405-127938015	7	0.0135634	0.99943	0.213433	0.058119	Hmgb4
1:145850610-145851195	7	0.00253022	0.999431	-0.3377	-0.0537714	Rgs2
11:58052780-58053270	6	0.00849738	0.999431	0.382967	0.0528667	Irgm2
11:103671115-103672455	8	1.51676e-07	0.999432	-0.4895	-0.251492	Wnt3
11:102787264-102787962	7	0.00517295	0.999435	0.335333	0.00912857	Kif18b
14:26761694-26762689	7	0.00683977	0.999436	0.2616	0.0577952	Cphx1
X:155852096-155852676	7	0.0208443	0.999437	-0.423433	-0.213852	Map7d2
10:62349480-62350070	7	0.000382483	0.999437	0.294467	0.150005	Tet1
19:12354602-12355002	5	0.00852464	0.999437	0.543133	0.24196	Olfr1434
15:83265716-83266161	5	0.0196271	0.999442	0.3647	-0.0190933	Pacsin2
5:43990209-43990609	5	0.0413316	0.999442	0.265033	0.000613333	C1qtnf7
11:95173898-95174387	6	0.00231007	0.999443	-0.7248	-0.114267	Kat7
2:87594718-87595409	8	0.0103765	0.999443	-0.399033	-0.0263292	Olfr1141
10:79775246-79775651	5	0.0242584	0.999443	-0.612367	-0.34376	Apc2
5:65883645-65884236	7	0.0328082	0.999444	0.362033	-0.0131714	Smim14
4:15882157-15882697	6	0.0169093	0.999446	-0.360767	-0.0535056	Nbn
13:111184008-111184591	6	0.0226969	0.999447	0.3719	0.215889	Plk2
12:31266364-31266949	7	0.008807	0.999447	0.6551	0.320676	Tmem18
X:34944686-34945546	8	0.0163648	0.999447	1.11653	0.668517	Rhox4d
9:111339688-111340198	6	0.0244866	0.999447	-0.324333	-0.173183	Dclk3
6:54544050-54544592	6	0.0303511	0.999448	0.455733	0.135978	Fkbp14
7:151770641-151771182	6	0.0331193	0.999449	-0.299833	-0.116972	Fadd
11:96890343-96891134	7	0.0210255	0.99945	0.552833	0.1443	Scrn2
11:58588673-58589174	6	0.0295029	0.999451	0.4787	0.0802167	Olfr315
2:32483932-32484313	5	0.0379973	0.999452	0.263367	0.00308667	Ak1
3:36762001-36762716	8	0.00863864	0.999455	-1.5598	-0.405779	4932438A13Rik
12:32038150-32039165	6	0.00695834	0.999456	0.731533	0.355428	Dld
9:57366083-57366682	7	0.00274295	0.999457	-0.4506	-0.13759	Cox5a
19:3325003-3325624	7	0.00509101	0.99946	0.4834	-0.0188857	Cpt1a
7:13642651-13642966	4	0.0319228	0.999461	-0.344433	-0.0204583	Mzf1
3:69523082-69523687	7	0.00459686	0.999462	-0.4533	-0.182838	Nmd3
1:186557579-186558259	8	0.0146229	0.999462	0.469433	0.046825	Hlx
3:58498697-58499137	5	0.00205386	0.999463	0.431	0.05472	Siah2
5:137522592-137523365	8	0.0159886	0.999463	-0.3011	-0.238363	Ap1s1
10:77126832-77127447	7	0.140738	0.999464	-1.26417	-0.318071	Ube2g2
4:120322208-120322798	7	0.0371431	0.999464	0.3794	-0.073681	Cited4
3:109947412-109948007	6	0.018155	0.999466	-0.3382	-0.169589	Ntng1
11:53912633-53913315	7	0.0234648	0.999466	0.422367	-0.157186	P4ha2
5:125028594-125028990	5	0.0253114	0.999467	0.5609	0.15192	Eif2b1
9:37191943-37192553	7	0.00876927	0.999469	-0.3036	-0.0624667	Hepacam
6:131266128-131266728	7	0.0174887	0.999469	-0.3698	-0.165329	Styk1
13:59870458-59871048	7	0.0181097	0.999469	0.4032	-0.0312952	Isca1
9:21096224-21096854	5	0.0109596	0.99947	-0.296033	-0.04192	Cdkn2d
14:44679586-44680231	7	0.0106647	0.999472	0.4618	0.174105	Ear2
4:146475791-146476541	8	0.0131107	0.999472	0.867433	0.382658	Znf41-ps
6:123974836-123975261	5	0.0443464	0.999472	0.5282	0.0257733	Vmn2r26
18:37873059-37873560	6	0.0265145	0.999473	-0.847667	-0.0904722	Pcdhga6
14:30781156-30781771	7	0.0100252	0.999474	0.509067	0.162552	Selenok
8:114167457-114168045	7	0.00240676	0.999474	0.3655	0.00429524	Zfp1
9:36607163-36607563	5	0.0144071	0.999475	0.267	0.05362	Ei24
13:9763042-9763642	7	0.0454143	0.999475	-0.4417	-0.111667	Zmynd11
13:119501790-119502370	7	0.0267919	0.999476	-0.322033	-0.123148	Fgf10
1:37597433-37597813	5	0.0328182	0.999477	-0.3327	-0.151987	Mgat4a
2:89687242-89687989	8	0.0319011	0.999477	0.3561	0.0475917	Olfr48
4:62069464-62069959	6	0.0427273	0.999477	0.658267	0.134761	Cdc26
3:143861388-143861986	7	5.28401e-06	0.999477	0.538133	0.169738	Lmo4
2:148644326-148644978	6	0.0294292	0.999477	-0.536033	-0.0110722	Cst13
12:57794059-57794664	7	0.0315697	0.999478	-0.308667	-0.191295	Pax9
4:135803058-135803653	7	0.0244259	0.999478	0.385033	0.128352	Tcea3
12:19887950-19888614	7	0.020793	0.999478	-0.6859	-0.307438	1700030C10Rik
7:100229126-100229706	7	0.00287062	0.999479	-0.6013	-0.106171	Fam181b
7:4764216-4764811	7	0.0203191	0.99948	-0.3247	-0.0474048	Ube2s
10:109892560-109893150	7	0.00628346	0.99948	-0.309233	-0.132605	9230102K24Rik
15:102077763-102078465	8	0.0138082	0.99948	-0.516433	0.0935833	Rarg
9:65110551-65111046	6	0.0152456	0.999482	-0.2799	-0.1706	Cilp
10:61444503-61444808	4	0.0445673	0.999483	-0.249767	-0.126908	Col13a1
6:36338304-36338894	7	3.39332e-06	0.999484	-1.00393	-0.243686	9330158H04Rik
17:19794404-19795014	7	0.0015689	0.999485	0.434167	-0.0747	Vmn2r102
11:74644472-74645172	8	0.0138662	0.999485	-0.534267	0.0756167	Mnt
10:111436601-111437097	6	0.0291839	0.999486	-0.356133	0.0322111	Glipr1
10:59765829-59766445	7	0.00675695	0.999486	-0.767767	-0.406548	Cdh23
11:98192636-98193166	6	0.0176015	0.999486	-0.402433	-0.1709	Neurod2
X:5749877-5750488	7	0.0189806	0.999486	-0.344733	-0.193	Nudt10
3:106836138-106836723	7	0.0259337	0.999488	-0.342933	-0.0448429	Kcna3
5:109332231-109332834	7	0.0115799	0.999488	-0.8484	-0.117033	Vmn2r9
7:147243770-147244381	7	0.00523523	0.99949	0.354533	0.0994571	Msx3
X:7478538-7479238	6	0.0178882	0.99949	-0.3908	-0.223061	Timm17b
X:148453256-148453758	6	0.00459767	0.99949	-0.6437	-0.153156	Smc1a
13:55202681-55203266	7	0.00854108	0.999491	-0.461467	-0.220114	Uimc1
1:120524761-120525261	6	0.0377112	0.999491	0.303433	0.0871389	Tfcp2l1
X:9423192-9423707	6	0.030589	0.999491	-0.572067	-0.0297278	Hypm
5:139473256-139473770	6	0.0236979	0.999492	0.264167	0.0203389	Pdgfa
7:112182902-112184379	8	0.0248814	0.999492	0.357333	0.0937333	Olfr676
6:90259079-90259794	8	0.00752597	0.999493	-0.8065	-0.5293	Chst13
5:24265263-24265843	6	0.0438065	0.999493	0.6387	0.302678	Crygn
13:94824901-94825656	8	0.018166	0.999494	-0.381133	-0.0812792	Lhfpl2
2:112100808-112101612	8	0.0126026	0.999494	0.5068	0.187188	Nop10
17:85424773-85425452	7	5.95764e-05	0.999494	-0.534967	-0.0371619	Ppm1b
19:10534390-10534880	6	0.0218613	0.999494	-0.349133	-0.000461111	Lrrc10b
17:36949156-36949856	8	0.00126288	0.999496	-0.705267	-0.04975	H2-M10.6
1:95341533-95342132	7	0.000294038	0.999497	0.2842	0.129962	Hdlbp
7:50698271-50698751	6	0.0310495	0.999497	0.322733	0.0148611	Cldnd2
13:76080836-76081441	7	0.034936	0.999497	0.482067	0.0049381	Rhobtb3
1:66909310-66909803	6	0.0291921	0.999499	-0.308667	-0.200967	Acadl
2:104334331-104335943	8	0.0377153	0.999499	0.3639	0.0483	Hipk3
7:138703647-138703937	4	0.0383208	0.999499	-0.527	-0.253425	Bub3
1:155746336-155746816	6	0.0197605	0.9995	0.258333	0.0208944	Teddm2
11:76662207-76662812	7	0.0156087	0.999501	-0.2935	-0.0798286	Cpd
3:95231376-95232061	8	0.00421695	0.999502	-0.685767	-0.371896	Gm4349
7:109229090-109229585	5	0.0355079	0.999504	-0.486833	-0.14284	Trpc2
16:8828038-8829100	7	0.00402034	0.999505	-0.3731	-0.15619	1810013L24Rik
17:85075242-85075837	7	0.0182204	0.999505	-0.899367	-0.290281	Abcg5
19:8293513-8294161	6	0.018566	0.999506	0.606167	0.0455722	Slc22a30
19:4476804-4477524	8	0.0123784	0.999507	0.291867	-0.0405208	Syt12
X:34826371-34826896	5	0.0302109	0.999507	1.0229	0.4787	Rhox2e
7:77495553-77496180	7	0.0300025	0.999507	-0.4847	0.100143	Nr2f2
6:146835728-146836028	4	0.0377852	0.999508	0.298167	0.0717917	Ppfibp1
9:37990960-37991350	5	0.00235039	0.999509	0.196733	0.03684	Olfr891
16:15596068-15596913	7	0.00247251	0.999509	0.482967	0.0661762	Ube2v2
16:13437848-13438263	5	0.0032496	0.999509	-0.4616	-0.04012	Mir193b
14:102051075-102051391	4	0.0382291	0.999511	0.304867	0.0713	Uchl3
5:23930736-23931337	7	0.0231002	0.999512	-0.3431	-0.192124	Slc4a2
15:97537550-97538235	7	0.00807171	0.999513	-0.635833	-0.129176	Rpap3
7:4728363-4728984	7	0.00758071	0.999513	-0.557833	-0.124819	Il11
1:193918849-193919244	5	0.0383313	0.999514	-1.7881	-0.692473	Traf5
7:150656721-150657236	6	0.00449232	0.999515	0.315933	0.185139	Slc22a18
7:25230334-25230939	7	0.0200227	0.999515	-1.15813	-0.421395	Irgc1
6:112338478-112339438	8	0.0052386	0.999516	-0.455233	-0.249913	Ssu2
4:3605355-3605945	7	0.000103635	0.999516	0.3836	0.0415952	Lyn
2:93689214-93689614	5	0.0158931	0.999517	0.269033	0.0601267	Accs
14:52655065-52655665	7	0.0152553	0.999519	1.0034	0.609438	Olfr221
11:118898473-118899076	7	0.000442154	0.99952	-0.502733	-0.180633	Cbx8
8:71401518-71402169	7	0.0257957	0.99952	-0.317067	-0.0539095	Lpl
19:7294268-7295044	5	2.73691e-07	0.99952	0.613933	0.198733	Cox8a
19:16509481-16509971	6	0.0265717	0.99952	0.411167	0.0811556	Gna14
1:90059640-90060350	8	0.0154603	0.999521	-0.7735	-0.302742	Ugt1a6a
4:87453980-87454705	7	0.0178787	0.999524	-0.3152	0.0471762	Mllt3
2:90872830-90873676	7	0.00143318	0.999525	0.470933	0.147881	Rapsn
X:47990520-47991140	5	0.00179943	0.999526	-0.259767	-0.107667	Firre
6:114688128-114688773	7	1.87478e-05	0.999526	-0.7489	-0.300614	Atg7
4:145617327-145618067	8	0.000431259	0.999526	0.7967	0.420388	Zfp992
2:74587573-74588173	7	0.0325782	0.999527	-0.326633	-0.0153286	Hoxd3
6:47764517-47765037	6	0.0211438	0.999527	-0.376067	-0.182472	Pdia4
9:75192610-75193105	6	0.036082	0.999527	-0.3679	-0.101	Gnb5
7:52273720-52274120	5	0.0327372	0.999529	-0.329867	0.0261467	Rras
5:93236203-93236873	7	0.0235035	0.999529	-0.371367	-0.0119048	Shroom3
1:38877520-38878220	8	0.0200666	0.99953	0.5586	0.107508	Lonrf2
16:50045683-50046293	7	0.00614331	0.999531	-0.300533	-0.0541048	Cd47
2:86068387-86068912	6	0.00473102	0.999531	0.3651	0.240817	Olfr1047
2:105239140-105239550	5	0.034093	0.999531	-0.309167	-0.181973	Rcn1
7:78850210-78850820	7	6.32424e-07	0.999531	-0.339667	-0.0683762	Mctp2
2:164607370-164608067	7	0.0200617	0.999531	-0.743067	-0.208881	Tnnc2
6:136775277-136775853	7	0.026204	0.999532	0.459433	0.0575048	Wbp11
8:23045019-23045534	6	0.0197012	0.999533	0.333933	0.0290278	Defb15
11:3996810-3997295	6	0.0320618	0.999536	-0.474267	-0.205656	Sec14l2
18:64820284-64820584	4	0.0430242	0.999536	0.348333	0.106542	Atp8b1
2:130970208-130970823	7	0.00149808	0.999536	-1.33797	-0.520267	Hspa12b
15:5133811-5134397	6	0.0278811	0.999537	0.197433	0.0661667	Ttc33
11:102255042-102255637	7	0.00745345	0.999537	-0.792167	-0.194481	Rundc3a
19:24248345-24248943	7	0.00578989	0.999538	0.210933	0.0620286	Tjp2
16:58872334-58873044	8	0.0324033	0.999539	0.4564	0.249283	Olfr176
X:6765085-6765473	5	0.00218668	0.999543	-0.307367	-0.1322	Clcn5
2:29915450-29915975	4	0.00974276	0.999543	0.4388	0.167617	Set
12:105283267-105283902	7	0.0285597	0.999544	0.273067	0.172081	Serpina12
9:121363237-121363857	7	0.468481	0.999545	-0.725	-0.375671	Trak1
19:41340876-41341387	6	0.000193492	0.999545	-0.443033	-0.225322	Tm9sf3
10:51210616-51211197	7	0.0298425	0.999546	0.4381	0.181976	Lilrb4a
1:175561000-175561640	7	0.00202382	0.999546	0.292433	0.0755619	Ifi209
9:77897508-77897908	5	0.0418138	0.999547	-0.2844	0.0476867	Gcm1
9:37065186-37065856	7	0.0126161	0.999547	0.433933	-0.0201381	Slc37a2
2:80476984-80477265	4	0.0455618	0.999548	-0.369367	-0.154425	Nup35
10:116386720-116387410	8	0.00436075	0.999548	0.400233	-0.114442	Rab3ip
12:92830522-92831247	7	0.0213739	0.99955	-0.335067	0.0337571	Gtf2a1
2:152051906-152052608	8	0.0117437	0.999551	0.520333	0.112083	Csnk2a1
X:162880467-162881067	7	0.0433392	0.999551	-0.3631	-0.0270048	Trappc2
1:74243422-74244086	5	0.0160089	0.999551	0.380167	0.03106	Cxcr1
16:23522315-23522905	7	0.0198927	0.999552	0.358233	0.017081	Masp1
10:106933467-106933947	6	0.0308244	0.999553	0.4807	0.117894	Myf6
11:108780928-108782255	7	0.039364	0.999554	0.4341	0.0690476	Axin2
19:11678555-11679075	6	0.00378521	0.999554	-0.429533	0.0276167	Ms4a6d
7:133607952-133608452	6	0.0291959	0.999554	-0.4045	-0.222778	Atp2a1
6:149089811-149090327	6	0.0366335	0.999555	-0.242367	0.0385556	Etfbkmt
11:69375300-69376020	8	0.0116858	0.999556	-0.655933	-0.001125	Wrap53
16:11981246-11981806	6	0.0307217	0.999557	-0.289067	-0.0228389	Shisa9
5:99284042-99284452	5	0.0320813	0.999557	0.427567	0.11468	Bmp3
2:84712066-84712766	8	0.00258155	0.999557	0.7017	0.0358625	Rtn4rl2
16:30510528-30511128	7	0.0272764	0.999559	-0.759333	-0.176324	Tmem44
19:4268436-4269041	7	0.0142712	0.999559	-0.5031	-0.0620905	Ssh3
19:42117955-42118635	8	0.0127006	0.99956	-0.773733	-0.3677	Ankrd2
11:101847189-101847569	5	0.0264039	0.999561	0.2827	0.08386	Cfap97d1
9:71440138-71440638	6	0.0311533	0.999561	-0.377533	-0.0740556	Myzap
9:121804637-121805222	7	0.0341528	0.999561	-0.2989	-0.112162	Ackr2
2:37300749-37301390	7	0.00638391	0.999562	-0.4156	-0.0216381	Rabgap1
6:145816282-145816793	6	0.0290202	0.999563	-0.690467	-0.182494	Bhlhe41
11:116558107-116558882	8	0.000117027	0.999564	0.600033	0.230096	St6galnac2
4:131604675-131605155	6	0.0318256	0.999565	-0.3379	-0.0680833	Epb41
10:79792395-79792980	7	0.0259337	0.999566	-0.411067	-0.108276	Reep6
8:24521187-24521867	8	0.0313839	0.999566	-0.372333	-0.149212	Sfrp1
12:77634089-77634544	5	0.0339891	0.999566	0.362167	0.0653667	Plekhg3
1:37273157-37273862	8	0.0167418	0.999566	0.518633	-0.13465	Cnga3
17:31520251-31520736	6	0.00449777	0.999566	0.351367	0.17065	Pde9a
9:46251396-46251991	7	0.0157699	0.999567	-0.333733	-0.236971	4931429L15Rik
1:9740065-9740565	6	0.0278672	0.999567	0.430133	0.134422	Vcpip1
3:95056384-95057055	6	0.0111463	0.999568	0.318533	-0.0762	Prune1
11:19819928-19820539	7	0.000370801	0.999568	0.526333	-0.019881	Spred2
10:126763394-126764002	7	0.0258329	0.999568	0.362967	0.0400619	Arhgap9
4:133138491-133139118	6	0.0221004	0.999569	-0.251433	-0.0342111	Gpatch3
5:33359744-33360590	7	0.0125742	0.99957	-0.289	0.0208762	Ywhah
4:128288581-128289006	5	0.0415387	0.99957	-0.407367	-0.122373	Zscan20
15:74394127-74394717	7	0.0132811	0.999571	-0.627867	-0.209976	Adgrb1
X:136533752-136534409	7	0.0103906	0.999571	-0.366133	-0.0811333	Rbm41
8:93431728-93432128	5	0.0286636	0.999572	-0.295833	0.0309333	Chd9
12:3572621-3573216	7	0.00772018	0.999572	0.5461	0.121286	Dtnb
12:36945124-36945804	8	0.01493	0.999573	0.39	-0.0804583	Lrrc72
5:111408165-111408846	8	0.00707567	0.999573	0.398833	-0.154667	Ttc28
13:23166422-23167257	7	0.0195124	0.999573	-0.321433	-0.122995	Vmn1r215
12:71330767-71331498	8	9.30314e-06	0.999573	-0.888633	-0.285121	Pygl
1:19091242-19091847	7	0.0307421	0.999574	-0.3384	-0.0442429	Tfap2d
13:78302634-78303229	7	0.00851087	0.999574	-0.464167	-0.046481	Fam172a
1:40522165-40522780	7	0.0131974	0.999575	-0.663533	-0.311181	Il18r1
5:30431519-30432098	7	0.00259853	0.999575	0.523	0.0696048	Garem2
15:9365772-9366421	7	0.00145012	0.999576	-0.361733	-0.0347952	Capsl
1:59538827-59539424	7	0.0298692	0.999576	0.5619	0.130576	Fzd7
6:148843911-148844411	6	0.0155531	0.999577	0.406667	0.161717	Caprin2
7:51231211-51231821	7	0.0176556	0.999578	-0.7639	-0.376867	Klk1b9
14:19166854-19167264	5	0.0436269	0.999578	0.1855	-0.00286667	Ube2e1
1:175980502-175981207	8	0.00725026	0.999579	-0.4984	0.0686958	Olfr432
11:87172656-87173146	6	0.0372543	0.999579	0.4034	0.228444	Ppm1e
6:113029631-113030170	6	0.0386187	0.999579	0.230933	-0.0373333	Setd5
9:37240411-37241051	7	0.266134	0.999579	-0.355433	-0.117476	Robo3
2:68310060-68310365	4	0.0393608	0.999579	-0.0842	-0.060925	Stk39
4:136852135-136852735	7	0.0173361	0.99958	-1.255	-0.906367	Wnt4
13:18035833-18036358	6	0.032944	0.99958	0.3259	0.0676667	Rala
19:13890288-13890785	6	0.0285014	0.999581	0.808667	0.216761	Olfr1499
3:151412987-151413781	7	0.0162095	0.999581	-0.305967	-0.166162	Ifi44
X:156426004-156426704	8	0.00643223	0.999581	-0.509867	-0.240617	Map3k15
2:151368358-151368974	7	0.0187057	0.999581	0.425067	0.0912333	Fkbp1a
2:76197766-76198466	8	0.00594285	0.999582	1.32517	0.786625	Cyct
18:43218388-43219108	8	0.0116697	0.999582	0.4196	0.171275	Ppp2r2b
11:77161543-77162143	7	3.74173e-22	0.999582	0.335	0.114986	Ssh2
9:19244152-19244772	7	0.0354797	0.999583	-0.337567	0.0207619	Olfr849
14:56521443-56521933	6	0.0019241	0.999583	-0.292933	0.0773167	Sdr39u1
17:48590086-48590511	5	0.0256317	0.999584	-0.3912	-0.12612	Tspo2
3:94948516-94949229	8	0.0187157	0.999584	0.7349	0.340375	Tnfaip8l2
2:22599558-22600243	7	0.00565461	0.999584	-0.672833	-0.194567	Apbb1ip
7:138555899-138556294	5	0.0301785	0.999585	0.372067	-0.00102667	Acadsb
6:88674403-88674988	7	0.020917	0.999586	-0.5025	-0.154129	Mgll
19:46423188-46423773	7	0.00697663	0.999587	-2.09077	-0.379633	Mir146b
19:6226113-6226593	6	0.0286111	0.999588	-0.3503	0.0166722	Gpha2
1:136185145-136186016	5	0.00379788	0.999589	-0.313133	-0.0155933	Myog
17:68044391-68044771	5	0.0383651	0.99959	-0.2563	0.0677333	Lama1
2:164142236-164142726	6	0.0300612	0.99959	0.330433	0.232467	Svs6
16:64608507-64609187	8	0.00891377	0.999591	0.415333	-0.0580417	Csnka2ip
12:86813747-86814362	7	0.0289651	0.999592	0.5794	0.0985619	Fos
1:140515537-140516242	8	0.00272648	0.999593	0.7129	0.177679	Nek7
19:22767365-22767755	5	0.0203072	0.999594	0.364267	0.00586667	Trpm3
6:90319915-90320612	8	0.0219734	0.999594	0.431767	0.0196208	Zxdc
3:90501848-90502544	7	0.00627338	0.999596	-0.362833	0.0699667	S100a9
6:56664010-56664513	4	0.0355027	0.999596	0.3613	0.1044	Avl9
14:52511990-52512578	7	0.0245832	0.999597	0.2692	-0.0435143	Mettl17
8:86188973-86189653	8	0.0142377	0.999597	-1.17937	-0.119996	Gipc1
11:94255290-94255900	7	0.0206923	0.999597	-0.906467	-0.271143	Abcc3
8:87540515-87541240	8	0.0234857	0.999597	-0.3113	-0.0396208	Asna1
7:108042948-108043433	6	0.0133333	0.999598	-0.8302	-0.282783	Arhgef17
9:39421371-39421891	6	0.0131627	0.999598	0.334	0.0289556	Olfr148
12:110290541-110291159	7	0.00314787	0.999598	-0.419667	-0.0112714	Begain
1:173163750-173164105	4	0.00535456	0.999601	0.643767	0.302717	Fcer1g
14:56795642-56796332	8	0.0249756	0.999601	-0.628033	-0.133871	Gzmn
19:34173779-34174495	7	0.012294	0.999601	0.508267	0.0850048	Lipm
X:153929246-153929651	5	0.00409749	0.999604	-0.3909	-0.110327	Sms
X:55280847-55281447	7	0.0181182	0.999605	0.388767	0.0805762	Zic3
10:10804012-10804789	7	0.0172306	0.999606	0.595467	0.180333	Grm1
17:13254091-13254771	8	0.0122398	0.999606	-1.03457	-0.548208	Tcp10b
10:105906785-105907505	8	0.035707	0.999607	0.354633	0.161162	Ppfia2
X:7651086-7651673	7	0.0266449	0.999607	-0.4172	-0.206019	Suv39h1
X:132776674-132777174	6	0.000468363	0.999608	-0.2307	-0.0575778	Tceal9
17:72103476-72103866	5	0.0238055	0.999609	-0.317033	-0.187247	Smchd1
10:75299815-75300534	8	0.0329775	0.99961	0.347233	-0.00567083	Gstt2
11:69501532-69501932	5	0.00688457	0.99961	-0.360733	0.01858	Tnfsfm13
1:34513652-34513977	4	0.0130613	0.999612	-0.447	-0.173675	Ptpn18
11:94182645-94183239	7	0.0273562	0.999612	0.3916	0.0747381	Luc7l3
8:35173699-35174438	8	0.000975053	0.999613	0.5615	0.129383	Dctn6
11:68779264-68779771	5	0.0178416	0.999613	-0.204467	-0.10946	Slc25a35
11:83278594-83279351	7	0.00494985	0.999613	-0.589533	-0.259562	Mmp28
8:107064787-107065372	7	0.025476	0.999613	-0.2901	0.109662	Car7
3:146475166-146475656	6	0.0254021	0.999614	0.3183	0.0812278	Prkacb
2:103261282-103261972	8	0.0251947	0.999614	0.409733	0.0670292	Elf5
6:38203816-38204506	8	0.000337294	0.999615	-0.428733	-0.299217	D630045J12Rik
18:66094405-66095105	8	0.0203163	0.999616	0.372833	0.123213	Rax
18:80397240-80397843	7	0.0281552	0.999616	0.367767	0.0929143	Rbfa
5:23980648-23980938	4	0.0300544	0.999616	-0.444733	-0.203117	Agap3
5:77694807-77695529	8	0.00885625	0.999617	0.542067	-0.0251917	Rest
4:150288281-150288896	7	8.50562e-05	0.999617	-0.341567	0.0451381	Park7
8:73063536-73064216	8	0.00155876	0.999618	-0.6498	-0.184258	Ell
17:36342689-36343286	7	0.00321183	0.999619	0.3792	0.0333952	H2-T3
5:25021524-25022134	7	0.0271134	0.999619	0.374767	-0.0777143	Cct8l1
18:58035392-58035892	6	0.0232946	0.999619	0.457867	0.178211	Slc12a2
1:184495211-184495806	7	0.0123741	0.999619	-0.3543	0.0854905	Capn8
14:28433740-28434340	7	0.0153776	0.99962	-0.369733	-0.226405	Erc2
10:76978362-76979047	8	0.0187476	0.999621	0.454767	0.163875	Fam207a
8:34752820-34753495	7	0.0109212	0.999621	-0.310767	-0.118824	Ubxn8
10:79622446-79623041	7	0.017572	0.999622	0.725667	0.178286	Midn
11:93854453-93855247	7	0.00145321	0.999623	-0.642733	-0.184605	Spag9
5:87357934-87358454	6	0.000637622	0.999624	-0.518233	-0.126406	Ugt2b1
9:4977400-4978004	7	0.00086914	0.999624	-0.877833	-0.515129	Gria4
2:136719567-136720062	6	0.00717232	0.999624	0.467233	0.0931833	Slx4ip
11:32113050-32113730	8	0.010836	0.999625	-1.4436	-0.740929	Rhbdf1
8:47236797-47237392	7	5.63573e-06	0.999625	-0.477433	-0.0958524	Cfap97
16:59317004-59317499	6	0.0269304	0.999625	-0.424467	-0.190656	Olfr204
7:113835574-113836123	6	0.0323327	0.999625	-0.315833	-0.0490278	Olfr694
2:168396250-168396955	8	0.482629	0.999626	-0.792933	-0.416729	Nfatc2
15:11331549-11332299	5	0.0230667	0.999626	0.310933	0.12162	Tars
2:88179912-88180412	6	0.0107669	0.999626	0.279367	0.171644	Olfr1176
7:52898488-52899189	8	0.0307551	0.999627	0.438233	0.09095	Mamstr
11:61497981-61498581	7	0.00763867	0.999627	-1.16077	-0.296467	Fam83g
11:59779225-59779825	7	0.0179574	0.999627	-0.4784	-0.218557	Rasd1
8:73399078-73399944	8	0.00771924	0.999627	0.467967	0.0394083	Ccdc124
7:88201223-88201915	8	0.012554	0.999628	-0.3674	-0.2291	Alpk3
3:107820896-107821281	5	0.0277017	0.99963	-0.548767	-0.0942267	Gstm1
7:138173949-138174434	6	0.029095	0.999631	-0.4191	-0.119539	Dmbt1
2:36785638-36786320	7	0.0119558	0.999633	-0.5484	-0.100748	Olfr355
10:45294759-45295234	6	0.00469775	0.999635	-0.4232	-0.0544167	Hace1
6:47854640-47855340	8	0.000413569	0.999635	-1.6186	-0.731267	Zfp282
6:83816945-83817565	7	0.00406995	0.999636	0.810267	0.193752	Paip2b
X:88577458-88577953	6	0.0141092	0.999636	0.357633	0.120511	Mageb1
[truncated: 7,550 more rows]
